# Supplementary material for: Comparative secretome analysis of Trichoderma asperellum S4F8 and Trichoderma reesei Rut C30 during solid-state fermentation on sugarcane bagasse
Source: Biotechnol Biofuels. 2013 Nov 29;6:172. doi: 10.1186/1754-6834-6-172 (PMC4177139; doi:10.1186/1754-6834-6-172)
Supplement: Additional file 1: Table S1 — All peptides detected with posterior error probability (PEP) < 0.01 and at least one unique peptide in secretomes of Trichoderma asperellum S4F8 and Trichoderma reesei Rut C30 grown in sugarcane bagasse (SCB) solid-state fermentation (SSF). Raw data from liquid chromatography tandem mass spectrometry analysis. [file 1754-6834-6-172-S1.xlsx]

## Sheet: peptides
Table S1: All peptides detected with PEP < 0.01 and at least 1 unique peptide in SCB SSF secretomes of T. asperellum S4F8 and T. reesei Rut C30
Proteins	Sequence	Length	Missed Cleavages	Mass	Proteins	Leading Razor Protein	Unique (Groups)	Unique (Proteins)	Charges	PEP	Score
>jgi|Trias1|119928|gw1.10.1131.1	IPDSSSWWIDSNGR	14	0	1618.74	>jgi|Trias1|119928|gw1.10.1131.1	>jgi|Trias1|119928|gw1.10.1131.1	yes	yes	2	9.2417e-05	141.32
>jgi|Trias1|126557|e_gw1.1.922.1	GGSGIEGVIVGIEEIR	16	0	1583.85	>jgi|Trias1|126557|e_gw1.1.922.1	>jgi|Trias1|126557|e_gw1.1.922.1	yes	yes	2	5.0182e-06	134.24
>jgi|Trias1|126575|e_gw1.1.2951.1;>jgi|TrireRUTC30_1|80512|e_gw1.10.195.1	SVIGGINDEFIFSPR	15	0	1649.84	>jgi|Trias1|126575|e_gw1.1.2951.1;>jgi|TrireRUTC30_1|80512|e_gw1.10.195.1	>jgi|Trias1|126575|e_gw1.1.2951.1	yes	no	2	0.28126	64.675
>jgi|Trias1|126580|e_gw1.1.2609.1	GTGVPPGYDIIIPIVNQIK	19	0	1993.12	>jgi|Trias1|126580|e_gw1.1.2609.1	>jgi|Trias1|126580|e_gw1.1.2609.1	yes	yes	2	0.048874	96.773
>jgi|Trias1|126651|e_gw1.1.3112.1	SINDSEDGDVPISISITDINK	21	0	2231.08	>jgi|Trias1|126651|e_gw1.1.3112.1	>jgi|Trias1|126651|e_gw1.1.3112.1	yes	yes	2	4.0331e-29	197.41
>jgi|Trias1|127238|e_gw1.1.2431.1;>jgi|TrireRUTC30_1|122274|estExt_fgenesh2_kg.C_20407	SNGIAPDIPEDIYMIIK	17	0	1887.97	>jgi|Trias1|127238|e_gw1.1.2431.1;>jgi|TrireRUTC30_1|122274|estExt_fgenesh2_kg.C_20407	>jgi|Trias1|127238|e_gw1.1.2431.1	yes	no	2	0.0062509	109.1
>jgi|Trias1|127329|e_gw1.1.1104.1;>jgi|TrireRUTC30_1|99701|estExt_Genewise1Plus.C_10_t10397	DIIFSQDIQDSISMAAQSK	19	0	2096.01	>jgi|Trias1|127329|e_gw1.1.1104.1;>jgi|TrireRUTC30_1|99701|estExt_Genewise1Plus.C_10_t10397	>jgi|Trias1|127329|e_gw1.1.1104.1	yes	no	2	5.1932e-55	188.66
>jgi|Trias1|127333|e_gw1.1.1700.1	AWTQAIEWK	9	0	1131.57	>jgi|Trias1|127333|e_gw1.1.1700.1	>jgi|Trias1|127333|e_gw1.1.1700.1	yes	yes	2	0.00022987	143.7
>jgi|Trias1|127372|e_gw1.1.1178.1;>jgi|TrireRUTC30_1|107551|estExt_Genewise1.C_2_t40253	IADQVSDAIIDACIAEDPISK	21	0	2243.1	>jgi|Trias1|127372|e_gw1.1.1178.1;>jgi|TrireRUTC30_1|107551|estExt_Genewise1.C_2_t40253	>jgi|Trias1|127372|e_gw1.1.1178.1	yes	no	2	9.733e-15	174.15
>jgi|Trias1|127630|e_gw1.1.609.1;>jgi|TrireRUTC30_1|25104|estExt_Genemark1.C_100031	GDGVTDDTAAINAAISAGNR	20	0	1887.89	>jgi|Trias1|127630|e_gw1.1.609.1;>jgi|TrireRUTC30_1|25104|estExt_Genemark1.C_100031	>jgi|Trias1|127630|e_gw1.1.609.1	yes	no	2	3.1733e-65	236.27
>jgi|Trias1|127630|e_gw1.1.609.1;>jgi|TrireRUTC30_1|25104|estExt_Genemark1.C_100031	IVGEIWPIIMVGGSK	15	0	1597.89	>jgi|Trias1|127630|e_gw1.1.609.1;>jgi|TrireRUTC30_1|25104|estExt_Genemark1.C_100031	>jgi|Trias1|127630|e_gw1.1.609.1	yes	no	2	0.113	86.738
>jgi|Trias1|127736|e_gw1.1.598.1	DNITIWTSSEAETSGQAEAPAKEETPAEAAAPAEEPK	37	1	3825.77	>jgi|Trias1|127736|e_gw1.1.598.1	>jgi|Trias1|127736|e_gw1.1.598.1	yes	yes	3	5.6448e-08	97.047
>jgi|Trias1|127736|e_gw1.1.598.1	ICDDIIDVIDK	11	0	1317.65	>jgi|Trias1|127736|e_gw1.1.598.1	>jgi|Trias1|127736|e_gw1.1.598.1	yes	yes	2	7.7631e-41	221.52
>jgi|Trias1|127755|e_gw1.1.1666.1	EGGVITTQAENQWIHIPIITQIK	23	0	2588.4	>jgi|Trias1|127755|e_gw1.1.1666.1	>jgi|Trias1|127755|e_gw1.1.1666.1	yes	yes	3	6.1571e-06	144.51
>jgi|Trias1|127755|e_gw1.1.1666.1	HDCVEEAIICDIDEAVIR	18	0	2155.99	>jgi|Trias1|127755|e_gw1.1.1666.1	>jgi|Trias1|127755|e_gw1.1.1666.1	yes	yes	3	4.7645e-09	146.59
>jgi|Trias1|127755|e_gw1.1.1666.1	SNEIVHPTIK	10	0	1136.62	>jgi|Trias1|127755|e_gw1.1.1666.1	>jgi|Trias1|127755|e_gw1.1.1666.1	yes	yes	2	6.5348e-07	158.79
>jgi|Trias1|127755|e_gw1.1.1666.1	STDYGNVIVIDNVIQATER	19	0	2106.06	>jgi|Trias1|127755|e_gw1.1.1666.1	>jgi|Trias1|127755|e_gw1.1.1666.1	yes	yes	2	4.3272e-81	249.12
>jgi|Trias1|127947|e_gw1.1.569.1;>jgi|TrireRUTC30_1|107701|estExt_Genewise1.C_3_t10028	TIIIWNITR	9	0	1128.67	>jgi|Trias1|127947|e_gw1.1.569.1;>jgi|TrireRUTC30_1|107701|estExt_Genewise1.C_3_t10028	>jgi|Trias1|127947|e_gw1.1.569.1	yes	no	2	1.4422e-05	155.07
>jgi|Trias1|128749|e_gw1.1.1734.1	IGSIPQDAVDNIADAIAGAK	20	0	1938.01	>jgi|Trias1|128749|e_gw1.1.1734.1	>jgi|Trias1|128749|e_gw1.1.1734.1	yes	yes	2	0.0028662	118.24
>jgi|Trias1|128828|e_gw1.1.996.1	GVNVIIGPVVGPAWR	15	0	1532.88	>jgi|Trias1|128828|e_gw1.1.996.1	>jgi|Trias1|128828|e_gw1.1.996.1	yes	yes	2	0.00022125	129.76
>jgi|Trias1|128828|e_gw1.1.996.1	TIHEVYIWPFQDAVR	15	0	1872.95	>jgi|Trias1|128828|e_gw1.1.996.1	>jgi|Trias1|128828|e_gw1.1.996.1	yes	yes	3	2.5931e-08	151.55
>jgi|Trias1|130313|e_gw1.2.1539.1	TPIAWEPIDVNPIIK	15	0	1704.95	>jgi|Trias1|130313|e_gw1.2.1539.1	>jgi|Trias1|130313|e_gw1.2.1539.1	yes	yes	2	0.00033635	131.53
>jgi|Trias1|130518|e_gw1.2.842.1	ISYVAIPITWQDPR	14	0	1657.88	>jgi|Trias1|130518|e_gw1.2.842.1	>jgi|Trias1|130518|e_gw1.2.842.1	yes	yes	2	0.00053098	129.54
>jgi|Trias1|130828|e_gw1.2.1758.1	TPGNIIQEFIDTAER	15	0	1702.85	>jgi|Trias1|130828|e_gw1.2.1758.1	>jgi|Trias1|130828|e_gw1.2.1758.1	yes	yes	2	0.00057685	127.36
>jgi|Trias1|131166|e_gw1.2.1420.1	TCMGMRVSVR	10	1	1195.56	>jgi|Trias1|131166|e_gw1.2.1420.1	>jgi|Trias1|131166|e_gw1.2.1420.1	yes	yes	2	0.0010424	20.287
>jgi|Trias1|131173|e_gw1.2.1100.1	GVEQVVVIASNDPFVMSAWGK	21	0	2232.12	>jgi|Trias1|131173|e_gw1.2.1100.1	>jgi|Trias1|131173|e_gw1.2.1100.1	yes	yes	2	5.7389e-20	176.1
>jgi|Trias1|131173|e_gw1.2.1100.1	VVIVAVPGAFTPTCQANHIPGFIQNIEAIK	30	0	3203.72	>jgi|Trias1|131173|e_gw1.2.1100.1	>jgi|Trias1|131173|e_gw1.2.1100.1	yes	yes	3	0.085052	73.389
>jgi|Trias1|131647|e_gw1.3.1716.1	DGAIDTVTIAGSAVQVMR	18	0	1802.92	>jgi|Trias1|131647|e_gw1.3.1716.1	>jgi|Trias1|131647|e_gw1.3.1716.1	yes	yes	2	2.2415e-14	168.41
>jgi|Trias1|131997|e_gw1.3.237.1;>jgi|TrireRUTC30_1|131409|fgenesh1_pm.13_#_216	APGPQQVACQQPK	13	0	1407.69	>jgi|Trias1|131997|e_gw1.3.237.1;>jgi|TrireRUTC30_1|131409|fgenesh1_pm.13_#_216	>jgi|Trias1|131997|e_gw1.3.237.1	yes	no	2	0.0033416	126.66
>jgi|Trias1|132074|e_gw1.3.1248.1	HSTDGTPAVTPMFFK	15	0	1634.78	>jgi|Trias1|132074|e_gw1.3.1248.1	>jgi|Trias1|132074|e_gw1.3.1248.1	yes	yes	2	0.011033	111.72
>jgi|Trias1|132074|e_gw1.3.1248.1	NHNDIGNIGQEFYR	14	0	1675.77	>jgi|Trias1|132074|e_gw1.3.1248.1	>jgi|Trias1|132074|e_gw1.3.1248.1	yes	yes	2	2.1553e-12	171.36
>jgi|Trias1|132074|e_gw1.3.1248.1	PGGAIPSQISNIK	13	0	1280.71	>jgi|Trias1|132074|e_gw1.3.1248.1	>jgi|Trias1|132074|e_gw1.3.1248.1	yes	yes	2	0.0034055	123.95
>jgi|Trias1|132074|e_gw1.3.1248.1	TGEVIFNTSPASIVFESQYIR	21	0	2357.19	>jgi|Trias1|132074|e_gw1.3.1248.1	>jgi|Trias1|132074|e_gw1.3.1248.1	yes	yes	2,3	8.7864e-137	298.33
>jgi|Trias1|132823|e_gw1.3.1828.1	AIVVINPGNPTGASISEEDVR	21	0	2137.1	>jgi|Trias1|132823|e_gw1.3.1828.1	>jgi|Trias1|132823|e_gw1.3.1828.1	yes	yes	2	1.0987e-97	263.08
>jgi|Trias1|132823|e_gw1.3.1828.1	IIEATGVCVIPGSGFGQK	18	0	1831.95	>jgi|Trias1|132823|e_gw1.3.1828.1	>jgi|Trias1|132823|e_gw1.3.1828.1	yes	yes	2	0.15231	81.656
>jgi|Trias1|132823|e_gw1.3.1828.1	QVISIIEYPNIIEK	14	0	1657.93	>jgi|Trias1|132823|e_gw1.3.1828.1	>jgi|Trias1|132823|e_gw1.3.1828.1	yes	yes	2	0.00013999	133.15
>jgi|Trias1|132823|e_gw1.3.1828.1	TTFIAPGTEWVDR	13	0	1491.74	>jgi|Trias1|132823|e_gw1.3.1828.1	>jgi|Trias1|132823|e_gw1.3.1828.1	yes	yes	2	0.18592	74.76
>jgi|Trias1|132853|e_gw1.3.223.1;>jgi|TrireRUTC30_1|123189|estExt_fgenesh2_kg.C_70226	AMSIINSFVNDIFER	15	0	1754.87	>jgi|Trias1|132853|e_gw1.3.223.1;>jgi|TrireRUTC30_1|123189|estExt_fgenesh2_kg.C_70226	>jgi|Trias1|132853|e_gw1.3.223.1	yes	no	2	8.9958e-61	187.74
>jgi|Trias1|132853|e_gw1.3.223.1;>jgi|TrireRUTC30_1|123189|estExt_fgenesh2_kg.C_70226	IIIPGEIAK	9	0	952.596	>jgi|Trias1|132853|e_gw1.3.223.1;>jgi|TrireRUTC30_1|123189|estExt_fgenesh2_kg.C_70226	>jgi|Trias1|132853|e_gw1.3.223.1	yes	no	2	0.072393	84.498
>jgi|Trias1|132853|e_gw1.3.223.1;>jgi|TrireRUTC30_1|123189|estExt_fgenesh2_kg.C_70226	QVHPDTGISNR	11	0	1222.61	>jgi|Trias1|132853|e_gw1.3.223.1;>jgi|TrireRUTC30_1|123189|estExt_fgenesh2_kg.C_70226	>jgi|Trias1|132853|e_gw1.3.223.1	yes	no	2	0.023424	107.11
>jgi|Trias1|132889|e_gw1.3.1777.1	QPSETPTTVNPPPIPAR	17	0	1800.94	>jgi|Trias1|132889|e_gw1.3.1777.1	>jgi|Trias1|132889|e_gw1.3.1777.1	yes	yes	2	1.2953e-05	139.77
>jgi|Trias1|132912|e_gw1.3.768.1	DTNIVIGFPEQEQYVK	16	0	1878.94	>jgi|Trias1|132912|e_gw1.3.768.1	>jgi|Trias1|132912|e_gw1.3.768.1	yes	yes	2	6.4497e-21	189.11
>jgi|Trias1|132912|e_gw1.3.768.1	FIPIGAIIQDFK	12	0	1360.78	>jgi|Trias1|132912|e_gw1.3.768.1	>jgi|Trias1|132912|e_gw1.3.768.1	yes	yes	2	2.3088e-34	215.89
>jgi|Trias1|132912|e_gw1.3.768.1	SEDGDEGYPGAVEAK	15	0	1522.64	>jgi|Trias1|132912|e_gw1.3.768.1	>jgi|Trias1|132912|e_gw1.3.768.1	yes	yes	2	3.187e-08	149.57
>jgi|Trias1|132912|e_gw1.3.768.1	SGIHIEVISTEPSFQFYTGDMTNVPAAEGIPAR	33	0	3533.71	>jgi|Trias1|132912|e_gw1.3.768.1	>jgi|Trias1|132912|e_gw1.3.768.1	yes	yes	3	0.0014485	87.991
>jgi|Trias1|132912|e_gw1.3.768.1	YNSAYFGETIGR	12	0	1376.64	>jgi|Trias1|132912|e_gw1.3.768.1	>jgi|Trias1|132912|e_gw1.3.768.1	yes	yes	2	3.4074e-17	179.98
>jgi|Trias1|133442|e_gw1.3.1066.1	AISSYIQGIK	10	0	1078.6	>jgi|Trias1|133442|e_gw1.3.1066.1	>jgi|Trias1|133442|e_gw1.3.1066.1	yes	yes	2	2.3517e-06	150.53
>jgi|Trias1|133825|e_gw1.3.907.1;>jgi|TrireRUTC30_1|98334|estExt_Genewise1Plus.C_7_t10483	IASEIISTNWESAVDEIK	18	0	2004.01	>jgi|Trias1|133825|e_gw1.3.907.1;>jgi|TrireRUTC30_1|98334|estExt_Genewise1Plus.C_7_t10483	>jgi|Trias1|133825|e_gw1.3.907.1	yes	no	2	0.010073	109.04
>jgi|Trias1|133828|e_gw1.3.1992.1	AEPIPNDTPVQDYIK	15	0	1698.85	>jgi|Trias1|133828|e_gw1.3.1992.1	>jgi|Trias1|133828|e_gw1.3.1992.1	yes	yes	2	0.018397	99.991
>jgi|Trias1|133828|e_gw1.3.1992.1	IGDFVIDIK	9	0	1018.57	>jgi|Trias1|133828|e_gw1.3.1992.1	>jgi|Trias1|133828|e_gw1.3.1992.1	yes	yes	2	0.1509	71.425
>jgi|Trias1|133828|e_gw1.3.1992.1	IISQSTDVSAIIK	13	0	1373.78	>jgi|Trias1|133828|e_gw1.3.1992.1	>jgi|Trias1|133828|e_gw1.3.1992.1	yes	yes	2	0.10781	91.858
>jgi|Trias1|134384|e_gw1.4.1481.1	ADFIEQFTDDWETR	14	0	1771.77	>jgi|Trias1|134384|e_gw1.4.1481.1	>jgi|Trias1|134384|e_gw1.4.1481.1	yes	yes	2	1.2286e-18	186.94
>jgi|Trias1|134384|e_gw1.4.1481.1	SPSDIVFIDDPVIYVK	16	0	1805.95	>jgi|Trias1|134384|e_gw1.4.1481.1	>jgi|Trias1|134384|e_gw1.4.1481.1	yes	yes	2	6.9069e-48	222.74
>jgi|Trias1|134470|e_gw1.4.237.1	GDNDPIDVCEIGEIVGYPGQIK	22	0	2387.13	>jgi|Trias1|134470|e_gw1.4.237.1	>jgi|Trias1|134470|e_gw1.4.237.1	yes	yes	2	6.224e-20	175.52
>jgi|Trias1|134641|e_gw1.4.1054.1;>jgi|TrireRUTC30_1|135423|estExt_fgenesh1_pm.C_1_t10422	ISAVQDIIPAIEASTQIR	18	0	1924.06	>jgi|Trias1|134641|e_gw1.4.1054.1;>jgi|TrireRUTC30_1|135423|estExt_fgenesh1_pm.C_1_t10422	>jgi|Trias1|134641|e_gw1.4.1054.1	yes	no	3	0.044067	96.453
>jgi|Trias1|134641|e_gw1.4.1054.1;>jgi|TrireRUTC30_1|135423|estExt_fgenesh1_pm.C_1_t10422	VEFENPIIIISEK	13	0	1529.83	>jgi|Trias1|134641|e_gw1.4.1054.1;>jgi|TrireRUTC30_1|135423|estExt_fgenesh1_pm.C_1_t10422	>jgi|Trias1|134641|e_gw1.4.1054.1	yes	no	2	2.7396e-131	255.54
>jgi|Trias1|134737|e_gw1.4.1868.1;>jgi|TrireRUTC30_1|94039|estExt_Genewise1Plus.C_1_t20224	DFETVSAGSIADGDVK	16	0	1609.75	>jgi|Trias1|134737|e_gw1.4.1868.1;>jgi|TrireRUTC30_1|94039|estExt_Genewise1Plus.C_1_t20224	>jgi|Trias1|134737|e_gw1.4.1868.1	yes	no	2	0.050987	105.99
>jgi|Trias1|134737|e_gw1.4.1868.1;>jgi|TrireRUTC30_1|94039|estExt_Genewise1Plus.C_1_t20224	NVTYGEIIR	9	0	1063.57	>jgi|Trias1|134737|e_gw1.4.1868.1;>jgi|TrireRUTC30_1|94039|estExt_Genewise1Plus.C_1_t20224	>jgi|Trias1|134737|e_gw1.4.1868.1	yes	no	2	0.00099259	136.21
>jgi|Trias1|134737|e_gw1.4.1868.1;>jgi|TrireRUTC30_1|94039|estExt_Genewise1Plus.C_1_t20224	TIGSVGEPIAAEVWK	15	0	1555.82	>jgi|Trias1|134737|e_gw1.4.1868.1;>jgi|TrireRUTC30_1|94039|estExt_Genewise1Plus.C_1_t20224	>jgi|Trias1|134737|e_gw1.4.1868.1	yes	no	2	0.074023	84.734
>jgi|Trias1|135121|e_gw1.4.1274.1	YFDIADPATNNIVTR	15	0	1708.84	>jgi|Trias1|135121|e_gw1.4.1274.1	>jgi|Trias1|135121|e_gw1.4.1274.1	yes	yes	2	2.6392e-05	152.99
>jgi|Trias1|135222|e_gw1.4.2488.1	AVTDFINTETPIAINNIICNVGPDGCR	27	0	2973.43	>jgi|Trias1|135222|e_gw1.4.2488.1	>jgi|Trias1|135222|e_gw1.4.2488.1	yes	yes	3	3.2237e-06	136.74
>jgi|Trias1|135222|e_gw1.4.2488.1	FEITISQFTGNWGR	14	0	1654.81	>jgi|Trias1|135222|e_gw1.4.2488.1	>jgi|Trias1|135222|e_gw1.4.2488.1	yes	yes	2	3.213e-89	264.22
>jgi|Trias1|135222|e_gw1.4.2488.1	FTQNYDAGIQR	11	0	1311.62	>jgi|Trias1|135222|e_gw1.4.2488.1	>jgi|Trias1|135222|e_gw1.4.2488.1	yes	yes	2	4.1445e-32	218.11
>jgi|Trias1|135222|e_gw1.4.2488.1	FWSSSGYIISNINSNDGR	18	0	2015.93	>jgi|Trias1|135222|e_gw1.4.2488.1	>jgi|Trias1|135222|e_gw1.4.2488.1	yes	yes	2	9.0155e-40	216
>jgi|Trias1|135222|e_gw1.4.2488.1	SIYGVNSGIPAGTAVAVGR	19	0	1787.95	>jgi|Trias1|135222|e_gw1.4.2488.1	>jgi|Trias1|135222|e_gw1.4.2488.1	yes	yes	2	7.9395e-30	197.1
>jgi|Trias1|135222|e_gw1.4.2488.1	WIIANNYQSTVSNIIWPIVR	20	0	2386.28	>jgi|Trias1|135222|e_gw1.4.2488.1	>jgi|Trias1|135222|e_gw1.4.2488.1	yes	yes	3	0.19543	79.514
>jgi|Trias1|135222|e_gw1.4.2488.1	YVPSDGSISEQFDK	14	0	1570.72	>jgi|Trias1|135222|e_gw1.4.2488.1	>jgi|Trias1|135222|e_gw1.4.2488.1	yes	yes	2	2.0549e-05	143.76
>jgi|Trias1|135494|e_gw1.4.252.1;>jgi|TrireRUTC30_1|94562|estExt_Genewise1Plus.C_1_t40343	GFTQGGSNADNIIADSYIK	19	0	1969.94	>jgi|Trias1|135494|e_gw1.4.252.1;>jgi|TrireRUTC30_1|94562|estExt_Genewise1Plus.C_1_t40343	>jgi|Trias1|135494|e_gw1.4.252.1	yes	no	2	8.3581e-66	237.51
>jgi|Trias1|135494|e_gw1.4.252.1;>jgi|TrireRUTC30_1|94562|estExt_Genewise1Plus.C_1_t40343	NTGIFVNNR	9	0	1033.53	>jgi|Trias1|135494|e_gw1.4.252.1;>jgi|TrireRUTC30_1|94562|estExt_Genewise1Plus.C_1_t40343	>jgi|Trias1|135494|e_gw1.4.252.1	yes	no	2	0.01296	88.136
>jgi|Trias1|135494|e_gw1.4.252.1;>jgi|TrireRUTC30_1|94562|estExt_Genewise1Plus.C_1_t40343	SIIDIYR	7	0	878.486	>jgi|Trias1|135494|e_gw1.4.252.1;>jgi|TrireRUTC30_1|94562|estExt_Genewise1Plus.C_1_t40343	>jgi|Trias1|135494|e_gw1.4.252.1	yes	no	2	0.015842	134.66
>jgi|Trias1|135494|e_gw1.4.252.1;>jgi|TrireRUTC30_1|94562|estExt_Genewise1Plus.C_1_t40343	TFWSGIYR	8	0	1028.51	>jgi|Trias1|135494|e_gw1.4.252.1;>jgi|TrireRUTC30_1|94562|estExt_Genewise1Plus.C_1_t40343	>jgi|Trias1|135494|e_gw1.4.252.1	yes	no	2	7.5846e-05	155.75
>jgi|Trias1|135494|e_gw1.4.252.1;>jgi|TrireRUTC30_1|94562|estExt_Genewise1Plus.C_1_t40343	TIISPQDYTGENPIWK	16	0	1860.93	>jgi|Trias1|135494|e_gw1.4.252.1;>jgi|TrireRUTC30_1|94562|estExt_Genewise1Plus.C_1_t40343	>jgi|Trias1|135494|e_gw1.4.252.1	yes	no	2	7.6875e-92	263.12
>jgi|Trias1|135905|e_gw1.4.1769.1	HINSAIGAIAQIVIGTFDMTVHGPK	25	0	2589.37	>jgi|Trias1|135905|e_gw1.4.1769.1	>jgi|Trias1|135905|e_gw1.4.1769.1	yes	yes	4	0.0010874	127.49
>jgi|Trias1|136142|e_gw1.4.2261.1	CSWFVDEPAIEGVSFPR	17	0	1994.92	>jgi|Trias1|136142|e_gw1.4.2261.1	>jgi|Trias1|136142|e_gw1.4.2261.1	yes	yes	2	0.0050269	111.74
>jgi|Trias1|136142|e_gw1.4.2261.1	EIFDTSSGIPCTIVNEAAGDR	21	0	2251.04	>jgi|Trias1|136142|e_gw1.4.2261.1	>jgi|Trias1|136142|e_gw1.4.2261.1	yes	yes	2	3.1635e-05	138.46
>jgi|Trias1|136142|e_gw1.4.2261.1	TIAAAIIAPSSGPADVVDFPK	21	0	2039.09	>jgi|Trias1|136142|e_gw1.4.2261.1	>jgi|Trias1|136142|e_gw1.4.2261.1	yes	yes	2	2.3285e-20	179.03
>jgi|Trias1|136142|e_gw1.4.2261.1	TQPNIYAFPGVDAIAQAIR	19	0	2044.07	>jgi|Trias1|136142|e_gw1.4.2261.1	>jgi|Trias1|136142|e_gw1.4.2261.1	yes	yes	2	2.0758e-09	156.73
>jgi|Trias1|136204|e_gw1.4.990.1;>jgi|TrireRUTC30_1|105855|estExt_Genewise1.C_1_t30133	MVEISPAIAAYDVVEPVAIK	20	0	2114.13	>jgi|Trias1|136204|e_gw1.4.990.1;>jgi|TrireRUTC30_1|105855|estExt_Genewise1.C_1_t30133	>jgi|Trias1|136204|e_gw1.4.990.1	yes	no	2	1.9353e-11	134.08
>jgi|Trias1|136443|e_gw1.5.1804.1;>jgi|TrireRUTC30_1|98078|estExt_Genewise1Plus.C_6_t30072	VGVVGITIFDIR	12	0	1287.76	>jgi|Trias1|136443|e_gw1.5.1804.1;>jgi|TrireRUTC30_1|98078|estExt_Genewise1Plus.C_6_t30072	>jgi|Trias1|136443|e_gw1.5.1804.1	yes	no	2	3.378e-17	180.07
>jgi|Trias1|137568|e_gw1.5.2011.1	IPPIIFDYR	9	0	1132.63	>jgi|Trias1|137568|e_gw1.5.2011.1	>jgi|Trias1|137568|e_gw1.5.2011.1	yes	yes	2	0.00082002	137.9
>jgi|Trias1|137568|e_gw1.5.2011.1	TQGYNIDIYTYGSPR	15	0	1746.82	>jgi|Trias1|137568|e_gw1.5.2011.1	>jgi|Trias1|137568|e_gw1.5.2011.1	yes	yes	2	0.36822	58.723
>jgi|Trias1|137568|e_gw1.5.2011.1	VGNDVFANFVTAQPGGEFR	19	0	2023.98	>jgi|Trias1|137568|e_gw1.5.2011.1	>jgi|Trias1|137568|e_gw1.5.2011.1	yes	yes	2	3.9209e-81	250.38
>jgi|Trias1|138007|e_gw1.5.1315.1	TVPAFGVIESI	11	0	1131.62	>jgi|Trias1|138007|e_gw1.5.1315.1	>jgi|Trias1|138007|e_gw1.5.1315.1	yes	yes	2	0.013153	84.615
>jgi|Trias1|138282|e_gw1.6.182.1	GINIIAEAIK	10	0	1040.62	>jgi|Trias1|138282|e_gw1.6.182.1	>jgi|Trias1|138282|e_gw1.6.182.1	yes	yes	2	1.4186e-06	128.91
>jgi|Trias1|138627|e_gw1.6.1774.1	NMYIFFAGDNGSIYR	15	0	1766.81	>jgi|Trias1|138627|e_gw1.6.1774.1	>jgi|Trias1|138627|e_gw1.6.1774.1	yes	yes	2	1.2881e-19	188.4
>jgi|Trias1|138627|e_gw1.6.1774.1	SGWISIK	7	0	789.438	>jgi|Trias1|138627|e_gw1.6.1774.1	>jgi|Trias1|138627|e_gw1.6.1774.1	yes	yes	2	1.4199e-11	180.15
>jgi|Trias1|138627|e_gw1.6.1774.1	WTSTGPIANPK	11	0	1170.6	>jgi|Trias1|138627|e_gw1.6.1774.1	>jgi|Trias1|138627|e_gw1.6.1774.1	yes	yes	2	1.3426e-22	194.12
>jgi|Trias1|138816|e_gw1.6.979.1	IIDSIACIAK	10	0	1102.61	>jgi|Trias1|138816|e_gw1.6.979.1	>jgi|Trias1|138816|e_gw1.6.979.1	yes	yes	2	0.014322	83.783
>jgi|Trias1|139215|e_gw1.6.860.1	FVGPAAEAAENDMPIHFIIDAIEMTFR	27	0	3004.45	>jgi|Trias1|139215|e_gw1.6.860.1	>jgi|Trias1|139215|e_gw1.6.860.1	yes	yes	3	0.00080702	116.48
>jgi|Trias1|139215|e_gw1.6.860.1	IVPAQDPNAGIDVTIEK	17	0	1778.94	>jgi|Trias1|139215|e_gw1.6.860.1	>jgi|Trias1|139215|e_gw1.6.860.1	yes	yes	2	1.9764e-09	153.95
>jgi|Trias1|139215|e_gw1.6.860.1	TVFDAIQDK	9	0	1035.52	>jgi|Trias1|139215|e_gw1.6.860.1	>jgi|Trias1|139215|e_gw1.6.860.1	yes	yes	2	0.22146	66.504
>jgi|Trias1|139215|e_gw1.6.860.1	VIEVGSEGTSESTITNYR	18	0	1940.93	>jgi|Trias1|139215|e_gw1.6.860.1	>jgi|Trias1|139215|e_gw1.6.860.1	yes	yes	2	1.9966e-14	163.84
>jgi|Trias1|139539|e_gw1.6.15.1	IEQASIDEVEHIIK	14	0	1622.85	>jgi|Trias1|139539|e_gw1.6.15.1	>jgi|Trias1|139539|e_gw1.6.15.1	yes	yes	3	0.039198	94.547
>jgi|Trias1|139539|e_gw1.6.15.1	VDIPAFDWPQATFPK	15	0	1730.87	>jgi|Trias1|139539|e_gw1.6.15.1	>jgi|Trias1|139539|e_gw1.6.15.1	yes	yes	2	0.0089992	107.46
>jgi|Trias1|139832|e_gw1.6.781.1	AAPDIAQGYISHIATR	16	0	1682.87	>jgi|Trias1|139832|e_gw1.6.781.1	>jgi|Trias1|139832|e_gw1.6.781.1	yes	yes	2	4.3902e-27	190.41
>jgi|Trias1|139832|e_gw1.6.781.1	GHQYADEFVGGTVYQAFISATSYHR	25	0	2803.3	>jgi|Trias1|139832|e_gw1.6.781.1	>jgi|Trias1|139832|e_gw1.6.781.1	yes	yes	4	0.063231	83.065
>jgi|Trias1|139832|e_gw1.6.781.1	GQAYSVNEMIR	11	0	1266.6	>jgi|Trias1|139832|e_gw1.6.781.1	>jgi|Trias1|139832|e_gw1.6.781.1	yes	yes	2	6.341e-16	183.99
>jgi|Trias1|139832|e_gw1.6.781.1	IIVDYIR	7	0	890.523	>jgi|Trias1|139832|e_gw1.6.781.1	>jgi|Trias1|139832|e_gw1.6.781.1	yes	yes	2	0.029037	125.86
>jgi|Trias1|139832|e_gw1.6.781.1	ISEPVQDIQDIIESTAEIR	19	0	2155.1	>jgi|Trias1|139832|e_gw1.6.781.1	>jgi|Trias1|139832|e_gw1.6.781.1	yes	yes	2,3	2.0167e-231	352.25
>jgi|Trias1|139832|e_gw1.6.781.1	MIAQAMFDEVPDKPPYNEDPVGNK	24	1	2704.25	>jgi|Trias1|139832|e_gw1.6.781.1	>jgi|Trias1|139832|e_gw1.6.781.1	yes	yes	3	5.3122e-07	148.38
>jgi|Trias1|139832|e_gw1.6.781.1	SWDSFFIR	8	0	1056.5	>jgi|Trias1|139832|e_gw1.6.781.1	>jgi|Trias1|139832|e_gw1.6.781.1	yes	yes	2	7.062e-19	198.07
>jgi|Trias1|139832|e_gw1.6.781.1	SYQEMIDCFEFVMK	14	0	1825.77	>jgi|Trias1|139832|e_gw1.6.781.1	>jgi|Trias1|139832|e_gw1.6.781.1	yes	yes	2	1.7586e-11	169.19
>jgi|Trias1|139832|e_gw1.6.781.1	VIINTWK	7	0	872.512	>jgi|Trias1|139832|e_gw1.6.781.1	>jgi|Trias1|139832|e_gw1.6.781.1	yes	yes	2	0.085448	98.133
>jgi|Trias1|139899|e_gw1.7.1005.1	DETNDQVTIDAAEAIK	16	0	1731.82	>jgi|Trias1|139899|e_gw1.7.1005.1	>jgi|Trias1|139899|e_gw1.7.1005.1	yes	yes	2	1.9617e-21	189.33
>jgi|Trias1|139899|e_gw1.7.1005.1	EDYVTTNEYIDAVER	15	0	1815.82	>jgi|Trias1|139899|e_gw1.7.1005.1	>jgi|Trias1|139899|e_gw1.7.1005.1	yes	yes	2	9.9443e-27	194.59
>jgi|Trias1|140208|e_gw1.7.1497.1;>jgi|TrireRUTC30_1|26315|estExt_Genemark1.C_220090	ANVDDFPICIHIVSNEYEQISSEAIEAAR	29	0	3289.56	>jgi|Trias1|140208|e_gw1.7.1497.1;>jgi|TrireRUTC30_1|26315|estExt_Genemark1.C_220090	>jgi|Trias1|140208|e_gw1.7.1497.1	yes	no	3	1.0099e-37	147
>jgi|Trias1|140208|e_gw1.7.1497.1;>jgi|TrireRUTC30_1|26315|estExt_Genemark1.C_220090	VNIGQIIMSVR	11	0	1228.7	>jgi|Trias1|140208|e_gw1.7.1497.1;>jgi|TrireRUTC30_1|26315|estExt_Genemark1.C_220090	>jgi|Trias1|140208|e_gw1.7.1497.1	yes	no	2	2.6502e-47	155.11
>jgi|Trias1|140270|e_gw1.7.1499.1	DWEANNPAQIAEVIQAIEK	19	0	2138.06	>jgi|Trias1|140270|e_gw1.7.1499.1	>jgi|Trias1|140270|e_gw1.7.1499.1	yes	yes	2,3	0	314.11
>jgi|Trias1|140270|e_gw1.7.1499.1	QHTNVTNPIGDDFDYAAAFK	20	0	2223.02	>jgi|Trias1|140270|e_gw1.7.1499.1	>jgi|Trias1|140270|e_gw1.7.1499.1	yes	yes	2	2.6113e-65	242.94
>jgi|Trias1|140270|e_gw1.7.1499.1	QIPTMITTDISIR	13	0	1487.8	>jgi|Trias1|140270|e_gw1.7.1499.1	>jgi|Trias1|140270|e_gw1.7.1499.1	yes	yes	2	0.20049	90.926
>jgi|Trias1|140270|e_gw1.7.1499.1	VDIVIGSHPEIR	12	0	1333.74	>jgi|Trias1|140270|e_gw1.7.1499.1	>jgi|Trias1|140270|e_gw1.7.1499.1	yes	yes	2	0.18739	80.979
>jgi|Trias1|140270|e_gw1.7.1499.1	VSIADIIVIAGSAAIEK	17	0	1668.97	>jgi|Trias1|140270|e_gw1.7.1499.1	>jgi|Trias1|140270|e_gw1.7.1499.1	yes	yes	3	3.9624e-09	147.7
>jgi|Trias1|140270|e_gw1.7.1499.1	WSNQFFEYIFK	11	0	1507.71	>jgi|Trias1|140270|e_gw1.7.1499.1	>jgi|Trias1|140270|e_gw1.7.1499.1	yes	yes	2	6.4305e-31	209.8
>jgi|Trias1|140277|e_gw1.7.1504.1	DIESWPFAVIEGGK	14	0	1546.77	>jgi|Trias1|140277|e_gw1.7.1504.1	>jgi|Trias1|140277|e_gw1.7.1504.1	yes	yes	2	0.15337	84.954
>jgi|Trias1|140277|e_gw1.7.1504.1	IINEPTAAAIAYGIGSGK	18	0	1744.94	>jgi|Trias1|140277|e_gw1.7.1504.1	>jgi|Trias1|140277|e_gw1.7.1504.1	yes	yes	2	0.0014669	119.23
>jgi|Trias1|140372|e_gw1.7.1341.1	TFTDYGIPIFISEWGCIK	18	0	2146.04	>jgi|Trias1|140372|e_gw1.7.1341.1	>jgi|Trias1|140372|e_gw1.7.1341.1	yes	yes	2	3.4313e-09	150.39
>jgi|Trias1|141300|e_gw1.7.520.1	AFTDIYDTNTGEYPGNQFTAR	21	0	2380.06	>jgi|Trias1|141300|e_gw1.7.520.1	>jgi|Trias1|141300|e_gw1.7.520.1	yes	yes	2	5.6585e-67	183.71
>jgi|Trias1|141300|e_gw1.7.520.1	AGGQDYITITSIAVR	15	0	1563.83	>jgi|Trias1|141300|e_gw1.7.520.1	>jgi|Trias1|141300|e_gw1.7.520.1	yes	yes	2	1.1271e-47	228.03
>jgi|Trias1|141300|e_gw1.7.520.1	AIGINFIPQSVYDMQSDFYK	20	0	2335.12	>jgi|Trias1|141300|e_gw1.7.520.1	>jgi|Trias1|141300|e_gw1.7.520.1	yes	yes	2	0.069839	99.663
>jgi|Trias1|141300|e_gw1.7.520.1	GQFISTGTIDNTIDTNYR	18	0	2014.96	>jgi|Trias1|141300|e_gw1.7.520.1	>jgi|Trias1|141300|e_gw1.7.520.1	yes	yes	2	1.096e-29	195.92
>jgi|Trias1|141300|e_gw1.7.520.1	HTISPIIENQESGHYPNK	18	0	2063.01	>jgi|Trias1|141300|e_gw1.7.520.1	>jgi|Trias1|141300|e_gw1.7.520.1	yes	yes	3	4.7665e-09	146.58
>jgi|Trias1|141352|e_gw1.7.1426.1	AITGDIIIK	9	0	942.575	>jgi|Trias1|141352|e_gw1.7.1426.1	>jgi|Trias1|141352|e_gw1.7.1426.1	yes	yes	2	2.001e-05	153.08
>jgi|Trias1|141352|e_gw1.7.1426.1	FDTNPEITTFSAK	13	0	1469.7	>jgi|Trias1|141352|e_gw1.7.1426.1	>jgi|Trias1|141352|e_gw1.7.1426.1	yes	yes	2	3.9491e-46	220.31
>jgi|Trias1|141352|e_gw1.7.1426.1	IIAVEGFPK	9	0	972.564	>jgi|Trias1|141352|e_gw1.7.1426.1	>jgi|Trias1|141352|e_gw1.7.1426.1	yes	yes	2	1.4322e-05	155.1
>jgi|Trias1|141352|e_gw1.7.1426.1	IPQISTITFGTSGVTK	16	0	1648.9	>jgi|Trias1|141352|e_gw1.7.1426.1	>jgi|Trias1|141352|e_gw1.7.1426.1	yes	yes	2	4.2869e-76	260.29
>jgi|Trias1|141352|e_gw1.7.1426.1	ITSAAEIQISNVK	13	0	1372.76	>jgi|Trias1|141352|e_gw1.7.1426.1	>jgi|Trias1|141352|e_gw1.7.1426.1	yes	yes	2	1.0275e-07	158.01
>jgi|Trias1|141352|e_gw1.7.1426.1	VAGGIIIR	8	0	797.512	>jgi|Trias1|141352|e_gw1.7.1426.1	>jgi|Trias1|141352|e_gw1.7.1426.1	yes	yes	2	0.014261	125.08
>jgi|Trias1|142536|e_gw1.8.1538.1;>jgi|TrireRUTC30_1|24878|estExt_Genemark1.C_80122	EEIFGPVAAIAK	12	0	1243.68	>jgi|Trias1|142536|e_gw1.8.1538.1;>jgi|TrireRUTC30_1|24878|estExt_Genemark1.C_80122	>jgi|Trias1|142536|e_gw1.8.1538.1	yes	no	2	0.0057628	117.14
>jgi|Trias1|142555|e_gw1.8.1063.1	IIAIASIATVEDADIIK	17	0	1755	>jgi|Trias1|142555|e_gw1.8.1063.1	>jgi|Trias1|142555|e_gw1.8.1063.1	yes	yes	2	0.0078357	108.34
>jgi|Trias1|142555|e_gw1.8.1063.1	VTIAFDQEIPVSK	13	0	1445.78	>jgi|Trias1|142555|e_gw1.8.1063.1	>jgi|Trias1|142555|e_gw1.8.1063.1	yes	yes	2	0.12063	85.672
>jgi|Trias1|143344|e_gw1.9.1057.1	IIVVDPVIIINIK	13	0	1447.94	>jgi|Trias1|143344|e_gw1.9.1057.1	>jgi|Trias1|143344|e_gw1.9.1057.1	yes	yes	2	0.00036593	131.37
>jgi|Trias1|143458|e_gw1.9.525.1;>jgi|TrireRUTC30_1|107777|estExt_Genewise1.C_3_t10200	VIEQISGQTPVYSK	14	0	1547.82	>jgi|Trias1|143458|e_gw1.9.525.1;>jgi|TrireRUTC30_1|107777|estExt_Genewise1.C_3_t10200	>jgi|Trias1|143458|e_gw1.9.525.1	yes	no	2	0.0032513	119.17
>jgi|Trias1|143705|e_gw1.9.1696.1	AAIFGSAGISGDETIVSASK	20	0	1879.95	>jgi|Trias1|143705|e_gw1.9.1696.1	>jgi|Trias1|143705|e_gw1.9.1696.1	yes	yes	2	1.3084e-05	141.57
>jgi|Trias1|143705|e_gw1.9.1696.1	AFGVDFPIPK	10	0	1089.59	>jgi|Trias1|143705|e_gw1.9.1696.1	>jgi|Trias1|143705|e_gw1.9.1696.1	yes	yes	2	3.0313e-05	145.17
>jgi|Trias1|143705|e_gw1.9.1696.1	DRQDVADWVK	10	1	1230.6	>jgi|Trias1|143705|e_gw1.9.1696.1	>jgi|Trias1|143705|e_gw1.9.1696.1	yes	yes	2	0.066885	83
>jgi|Trias1|143705|e_gw1.9.1696.1	ISSGGQAVNATPAITYDEATQVSK	24	0	2407.19	>jgi|Trias1|143705|e_gw1.9.1696.1	>jgi|Trias1|143705|e_gw1.9.1696.1	yes	yes	2	2.4512e-64	243.93
>jgi|Trias1|143705|e_gw1.9.1696.1	NNNGYDQSIAQSK	13	0	1437.65	>jgi|Trias1|143705|e_gw1.9.1696.1	>jgi|Trias1|143705|e_gw1.9.1696.1	yes	yes	2	1.051e-11	154.94
>jgi|Trias1|143705|e_gw1.9.1696.1	TADVKPEEDQTIYPIFIGIK	20	1	2276.19	>jgi|Trias1|143705|e_gw1.9.1696.1	>jgi|Trias1|143705|e_gw1.9.1696.1	yes	yes	3	0.00013052	138.91
>jgi|Trias1|143705|e_gw1.9.1696.1	TGMIADAAAIASSGYGK	17	0	1582.77	>jgi|Trias1|143705|e_gw1.9.1696.1	>jgi|Trias1|143705|e_gw1.9.1696.1	yes	yes	2	2.5026e-05	134.37
>jgi|Trias1|143705|e_gw1.9.1696.1	TISIIISGEVK	11	0	1158.69	>jgi|Trias1|143705|e_gw1.9.1696.1	>jgi|Trias1|143705|e_gw1.9.1696.1	yes	yes	2	4.9958e-31	211.78
>jgi|Trias1|143705|e_gw1.9.1696.1	YAYGNTQTSDIWDSIAAVSGK	21	0	2246.05	>jgi|Trias1|143705|e_gw1.9.1696.1	>jgi|Trias1|143705|e_gw1.9.1696.1	yes	yes	2	4.3122e-158	308.12
>jgi|Trias1|144072|e_gw1.9.326.1;>jgi|TrireRUTC30_1|123319|estExt_fgenesh2_kg.C_90001	VSGVGIIAIWK	11	0	1141.69	>jgi|Trias1|144072|e_gw1.9.326.1;>jgi|TrireRUTC30_1|123319|estExt_fgenesh2_kg.C_90001	>jgi|Trias1|144072|e_gw1.9.326.1	yes	no	2	9.1768e-07	152.04
>jgi|Trias1|144310|e_gw1.9.1701.1	GVTGVFEAIDR	11	0	1162.6	>jgi|Trias1|144310|e_gw1.9.1701.1	>jgi|Trias1|144310|e_gw1.9.1701.1	yes	yes	2	1.3679e-10	161.51
>jgi|Trias1|144383|e_gw1.9.171.1;>jgi|TrireRUTC30_1|107876|estExt_Genewise1.C_3_t10406	DAIIIVFANK	10	0	1102.64	>jgi|Trias1|144383|e_gw1.9.171.1;>jgi|TrireRUTC30_1|107876|estExt_Genewise1.C_3_t10406	>jgi|Trias1|144383|e_gw1.9.171.1	yes	no	2	1.7571e-06	152.97
>jgi|Trias1|144383|e_gw1.9.171.1;>jgi|TrireRUTC30_1|107876|estExt_Genewise1.C_3_t10406	IGEIVTTIPTIGFNVETVEYK	21	0	2322.24	>jgi|Trias1|144383|e_gw1.9.171.1;>jgi|TrireRUTC30_1|107876|estExt_Genewise1.C_3_t10406	>jgi|Trias1|144383|e_gw1.9.171.1	yes	no	2	0.023112	103.87
>jgi|Trias1|144383|e_gw1.9.171.1;>jgi|TrireRUTC30_1|107876|estExt_Genewise1.C_3_t10406	NIQFTVWDVGGQDK	14	0	1605.78	>jgi|Trias1|144383|e_gw1.9.171.1;>jgi|TrireRUTC30_1|107876|estExt_Genewise1.C_3_t10406	>jgi|Trias1|144383|e_gw1.9.171.1	yes	no	2	1.0121e-25	190.37
>jgi|Trias1|144967|e_gw1.10.93.1	FEQFQNAAPGSSIYNR	16	0	1827.85	>jgi|Trias1|144967|e_gw1.10.93.1	>jgi|Trias1|144967|e_gw1.10.93.1	yes	yes	2	0.025886	110.6
>jgi|Trias1|144967|e_gw1.10.93.1	FYICESQIICSDPSK	15	0	1845.83	>jgi|Trias1|144967|e_gw1.10.93.1	>jgi|Trias1|144967|e_gw1.10.93.1	yes	yes	2	7.5416e-27	190.03
>jgi|Trias1|144967|e_gw1.10.93.1	GFGDANIQMNDGVPVWK	17	0	1846.87	>jgi|Trias1|144967|e_gw1.10.93.1	>jgi|Trias1|144967|e_gw1.10.93.1	yes	yes	2	1.5051e-62	238.64
>jgi|Trias1|144967|e_gw1.10.93.1	HIVIEINGFAIAQK	14	0	1551.88	>jgi|Trias1|144967|e_gw1.10.93.1	>jgi|Trias1|144967|e_gw1.10.93.1	yes	yes	2	0.079932	106.58
>jgi|Trias1|144967|e_gw1.10.93.1	TAIIVSYDETGGWFDHVDPYR	21	0	2440.13	>jgi|Trias1|144967|e_gw1.10.93.1	>jgi|Trias1|144967|e_gw1.10.93.1	yes	yes	3	3.8163e-05	136.99
>jgi|Trias1|145205|e_gw1.10.1417.1	FFYAPGVEHCGGGAGYAPSSPFQAVVDWTEK	31	0	3330.51	>jgi|Trias1|145205|e_gw1.10.1417.1	>jgi|Trias1|145205|e_gw1.10.1417.1	yes	yes	3	1.2536e-25	189.09
>jgi|Trias1|146078|e_gw1.10.1485.1	IAIAYIDPVTGEK	13	0	1388.76	>jgi|Trias1|146078|e_gw1.10.1485.1	>jgi|Trias1|146078|e_gw1.10.1485.1	yes	yes	2	0.12129	86.114
>jgi|Trias1|146298|e_gw1.11.860.1	MITAGTIAGAQEIIASWIAK	20	0	2044.1	>jgi|Trias1|146298|e_gw1.11.860.1	>jgi|Trias1|146298|e_gw1.11.860.1	yes	yes	2	0.0032103	123.63
>jgi|Trias1|146605|e_gw1.11.1217.1	TPHIGSYGQIIEWR	14	0	1655.84	>jgi|Trias1|146605|e_gw1.11.1217.1	>jgi|Trias1|146605|e_gw1.11.1217.1	yes	yes	3	1.15e-05	127.17
>jgi|Trias1|146880|e_gw1.11.173.1	ASQTSGTAEPAHDPK	15	0	1495.69	>jgi|Trias1|146880|e_gw1.11.173.1	>jgi|Trias1|146880|e_gw1.11.173.1	yes	yes	2	0.0037474	118.08
>jgi|Trias1|148087|e_gw1.12.829.1	INFTIYDDVVPK	12	0	1422.74	>jgi|Trias1|148087|e_gw1.12.829.1	>jgi|Trias1|148087|e_gw1.12.829.1	yes	yes	2	4.4366e-102	289.71
>jgi|Trias1|148481|e_gw1.12.226.1	TITQYDGFIFGIPTR	15	0	1727.89	>jgi|Trias1|148481|e_gw1.12.226.1	>jgi|Trias1|148481|e_gw1.12.226.1	yes	yes	3	0.17115	72.209
>jgi|Trias1|148598|e_gw1.12.450.1;>jgi|TrireRUTC30_1|70202|e_gw1.1.1853.1	NTGWNDPISQIDNNAFR	17	0	1960.9	>jgi|Trias1|148598|e_gw1.12.450.1;>jgi|TrireRUTC30_1|70202|e_gw1.1.1853.1	>jgi|Trias1|148598|e_gw1.12.450.1	yes	no	2	4.381e-29	190.34
>jgi|Trias1|148598|e_gw1.12.450.1;>jgi|TrireRUTC30_1|70202|e_gw1.1.1853.1	SQDWWYFPVASDYIR	15	0	1931.88	>jgi|Trias1|148598|e_gw1.12.450.1;>jgi|TrireRUTC30_1|70202|e_gw1.1.1853.1	>jgi|Trias1|148598|e_gw1.12.450.1	yes	no	2	0.20937	69.594
>jgi|Trias1|148765|e_gw1.13.1023.1	IDGVDIDNETGNPTGYIAMTQR	22	0	2379.1	>jgi|Trias1|148765|e_gw1.13.1023.1	>jgi|Trias1|148765|e_gw1.13.1023.1	yes	yes	2	1.0622e-38	212.47
>jgi|Trias1|148946|e_gw1.13.164.1	ISAANVQQAIK	11	0	1141.65	>jgi|Trias1|148946|e_gw1.13.164.1	>jgi|Trias1|148946|e_gw1.13.164.1	yes	yes	2	2.6664e-11	172.21
>jgi|Trias1|148946|e_gw1.13.164.1	WSAPFHFIDAEDNPPSSCNVDYDR	24	0	2838.2	>jgi|Trias1|148946|e_gw1.13.164.1	>jgi|Trias1|148946|e_gw1.13.164.1	yes	yes	3	0.20074	101.55
>jgi|Trias1|149185|e_gw1.13.1014.1	DGATIDFSSGEGIGK	15	0	1452.67	>jgi|Trias1|149185|e_gw1.13.1014.1	>jgi|Trias1|149185|e_gw1.13.1014.1	yes	yes	2	7.3262e-19	178.15
>jgi|Trias1|149192|e_gw1.13.632.1	ISHVGNDEFSIQNVATGTYAAAQNGNNTVIR	31	0	3260.58	>jgi|Trias1|149192|e_gw1.13.632.1	>jgi|Trias1|149192|e_gw1.13.632.1	yes	yes	3	1.7673e-53	220.96
>jgi|Trias1|149192|e_gw1.13.632.1	SIFEGTYIIR	10	0	1197.64	>jgi|Trias1|149192|e_gw1.13.632.1	>jgi|Trias1|149192|e_gw1.13.632.1	yes	yes	2	2.7472e-65	253.64
>jgi|Trias1|149286|e_gw1.13.295.1;>jgi|TrireRUTC30_1|113508|estExt_Genewise1.C_17_t10045	GGPMIYQVDPTGSYFPWK	18	0	2041.96	>jgi|Trias1|149286|e_gw1.13.295.1;>jgi|TrireRUTC30_1|113508|estExt_Genewise1.C_17_t10045	>jgi|Trias1|149286|e_gw1.13.295.1	yes	yes	2	2.3609e-14	168.07
>jgi|Trias1|149286|e_gw1.13.295.1;>jgi|TrireRUTC30_1|113508|estExt_Genewise1.C_17_t10045	IVQIEYAINAVNQGITAIGIK	21	0	2227.26	>jgi|Trias1|149286|e_gw1.13.295.1;>jgi|TrireRUTC30_1|113508|estExt_Genewise1.C_17_t10045	>jgi|Trias1|149286|e_gw1.13.295.1	yes	no	3	1.2656e-05	142.72
>jgi|Trias1|149286|e_gw1.13.295.1;>jgi|TrireRUTC30_1|113508|estExt_Genewise1.C_17_t10045	IYNEYPPTR	9	0	1151.56	>jgi|Trias1|149286|e_gw1.13.295.1;>jgi|TrireRUTC30_1|113508|estExt_Genewise1.C_17_t10045	>jgi|Trias1|149286|e_gw1.13.295.1	yes	no	2	0.26374	91.584
>jgi|Trias1|149286|e_gw1.13.295.1;>jgi|TrireRUTC30_1|113508|estExt_Genewise1.C_17_t10045	VMQEATQSAGVR	12	0	1275.62	>jgi|Trias1|149286|e_gw1.13.295.1;>jgi|TrireRUTC30_1|113508|estExt_Genewise1.C_17_t10045	>jgi|Trias1|149286|e_gw1.13.295.1	yes	no	2	0.00018804	142.19
>jgi|Trias1|149286|e_gw1.13.295.1;>jgi|TrireRUTC30_1|113508|estExt_Genewise1.C_17_t10045	YSEEIEIEDAIHIAIITIK	19	0	2199.17	>jgi|Trias1|149286|e_gw1.13.295.1;>jgi|TrireRUTC30_1|113508|estExt_Genewise1.C_17_t10045	>jgi|Trias1|149286|e_gw1.13.295.1	yes	no	3	0.12392	85.178
>jgi|Trias1|149942|e_gw1.14.548.1	NFIETSAKQK	10	1	1164.61	>jgi|Trias1|149942|e_gw1.14.548.1	>jgi|Trias1|149942|e_gw1.14.548.1	yes	yes	2	0.075596	109.66
>jgi|Trias1|150025|e_gw1.14.677.1	ADTAEAIDFFAR	12	0	1325.63	>jgi|Trias1|150025|e_gw1.14.677.1	>jgi|Trias1|150025|e_gw1.14.677.1	yes	yes	2	4.1786e-25	199.68
>jgi|Trias1|150025|e_gw1.14.677.1	GSINIPTDQWAQVVEK	16	0	1783.91	>jgi|Trias1|150025|e_gw1.14.677.1	>jgi|Trias1|150025|e_gw1.14.677.1	yes	yes	2	0.030501	109.35
>jgi|Trias1|150025|e_gw1.14.677.1	GSIVDDIEIGDIAGIK	16	0	1613.85	>jgi|Trias1|150025|e_gw1.14.677.1	>jgi|Trias1|150025|e_gw1.14.677.1	yes	yes	2	4.8272e-92	268.35
>jgi|Trias1|150025|e_gw1.14.677.1	IGASTFIDFTK	11	0	1198.62	>jgi|Trias1|150025|e_gw1.14.677.1	>jgi|Trias1|150025|e_gw1.14.677.1	yes	yes	2	0.062684	87.568
>jgi|Trias1|150025|e_gw1.14.677.1	PFQQATQYIR	10	0	1250.64	>jgi|Trias1|150025|e_gw1.14.677.1	>jgi|Trias1|150025|e_gw1.14.677.1	yes	yes	2	0.014492	102.52
>jgi|Trias1|150477|e_gw1.14.675.1	ASSYVTVSGIQFNIDGK	17	0	1784.89	>jgi|Trias1|150477|e_gw1.14.675.1	>jgi|Trias1|150477|e_gw1.14.675.1	yes	yes	2	0.0047862	112.03
>jgi|Trias1|150477|e_gw1.14.675.1	YTTSTAIFAWEIANEPR	17	0	1968.96	>jgi|Trias1|150477|e_gw1.14.675.1	>jgi|Trias1|150477|e_gw1.14.675.1	yes	yes	2,3	3.1578e-94	273.61
>jgi|Trias1|150534|e_gw1.15.273.1	GAVMDEAAIVDAIASGK	17	0	1616.81	>jgi|Trias1|150534|e_gw1.15.273.1	>jgi|Trias1|150534|e_gw1.15.273.1	yes	yes	2	0.15669	86.641
>jgi|Trias1|150534|e_gw1.15.273.1	ISPEIEDGAEYVDIETIYK	19	0	2183.05	>jgi|Trias1|150534|e_gw1.15.273.1	>jgi|Trias1|150534|e_gw1.15.273.1	yes	yes	2	2.2071e-21	184.8
>jgi|Trias1|150558|e_gw1.15.101.1;>jgi|TrireRUTC30_1|84521|e_gw1.15.604.1	IMMETQQFEPAIQQAR	16	0	1919.92	>jgi|Trias1|150558|e_gw1.15.101.1;>jgi|TrireRUTC30_1|84521|e_gw1.15.604.1	>jgi|Trias1|150558|e_gw1.15.101.1	yes	no	2	0.014906	101.38
>jgi|Trias1|150723|e_gw1.15.378.1	QIHEESSFIANPAPSVVVQTMIGPVFK	27	0	2924.51	>jgi|Trias1|150723|e_gw1.15.378.1	>jgi|Trias1|150723|e_gw1.15.378.1	yes	yes	3	7.6098e-21	180.52
>jgi|Trias1|150723|e_gw1.15.378.1	VIVINDGGR	9	0	941.529	>jgi|Trias1|150723|e_gw1.15.378.1	>jgi|Trias1|150723|e_gw1.15.378.1	yes	yes	2	0.0009019	137.9
>jgi|Trias1|150918|e_gw1.15.122.1	AIISQFVIENIPR	13	0	1498.85	>jgi|Trias1|150918|e_gw1.15.122.1	>jgi|Trias1|150918|e_gw1.15.122.1	yes	yes	2	3.4245e-26	202.29
>jgi|Trias1|150926|e_gw1.15.752.1	AIGEFFATFPPPK	13	0	1420.74	>jgi|Trias1|150926|e_gw1.15.752.1	>jgi|Trias1|150926|e_gw1.15.752.1	yes	yes	2	0.0011416	128.67
>jgi|Trias1|150926|e_gw1.15.752.1	APTNPFAAAAAAHPAMVDPADAEGITVPFAIIASK	35	0	3402.73	>jgi|Trias1|150926|e_gw1.15.752.1	>jgi|Trias1|150926|e_gw1.15.752.1	yes	yes	3	1.0559e-11	118.99
>jgi|Trias1|150926|e_gw1.15.752.1	TIIEFFGK	8	0	953.522	>jgi|Trias1|150926|e_gw1.15.752.1	>jgi|Trias1|150926|e_gw1.15.752.1	yes	yes	2	4.8705e-05	157.34
>jgi|Trias1|151383|e_gw1.16.542.1	AAGVHVTIGPVAGPIGK	17	0	1542.89	>jgi|Trias1|151383|e_gw1.16.542.1	>jgi|Trias1|151383|e_gw1.16.542.1	yes	yes	3	0.0087771	107.2
>jgi|Trias1|151383|e_gw1.16.542.1	DISYWDVSSQQWR	13	0	1668.75	>jgi|Trias1|151383|e_gw1.16.542.1	>jgi|Trias1|151383|e_gw1.16.542.1	yes	yes	2	2.2546e-11	161.1
>jgi|Trias1|151383|e_gw1.16.542.1	VGIVTGVGWNK	11	0	1128.63	>jgi|Trias1|151383|e_gw1.16.542.1	>jgi|Trias1|151383|e_gw1.16.542.1	yes	yes	2	0.00014033	141.93
>jgi|Trias1|151397|e_gw1.16.123.1	DIAYTIQTR	9	0	1079.56	>jgi|Trias1|151397|e_gw1.16.123.1	>jgi|Trias1|151397|e_gw1.16.123.1	yes	yes	2	0.13928	84.498
>jgi|Trias1|151397|e_gw1.16.123.1	GVSAIISPR	9	0	898.524	>jgi|Trias1|151397|e_gw1.16.123.1	>jgi|Trias1|151397|e_gw1.16.123.1	yes	yes	2	0.10587	78.192
>jgi|Trias1|151397|e_gw1.16.123.1	IATVSPIR	8	0	855.518	>jgi|Trias1|151397|e_gw1.16.123.1	>jgi|Trias1|151397|e_gw1.16.123.1	yes	yes	2	5.0996e-05	157.21
>jgi|Trias1|151475|e_gw1.16.388.1	DANTIIGSIHTFDPQGNCDASTFQPCSDR	29	0	3223.39	>jgi|Trias1|151475|e_gw1.16.388.1	>jgi|Trias1|151475|e_gw1.16.388.1	yes	yes	3	8.7038e-05	110.91
>jgi|Trias1|151475|e_gw1.16.388.1	SIYTINSGIPEGTAAAVGR	19	0	1875.97	>jgi|Trias1|151475|e_gw1.16.388.1	>jgi|Trias1|151475|e_gw1.16.388.1	yes	yes	2	0.07371	92.178
>jgi|Trias1|151867|e_gw1.17.356.1;>jgi|TrireRUTC30_1|102117|estExt_Genewise1Plus.C_18_t10152	TVYDYVIPVPR	11	0	1320.71	>jgi|Trias1|151867|e_gw1.17.356.1;>jgi|TrireRUTC30_1|102117|estExt_Genewise1Plus.C_18_t10152	>jgi|Trias1|151867|e_gw1.17.356.1	yes	no	2	5.7122e-07	155.11
>jgi|Trias1|152105|e_gw1.17.6.1	NPQDITQEEYASFYK	15	0	1831.83	>jgi|Trias1|152105|e_gw1.17.6.1	>jgi|Trias1|152105|e_gw1.17.6.1	yes	yes	2	1.2957e-91	269.88
>jgi|Trias1|152105|e_gw1.17.6.1	VFITDDATEIIPEWIGFIK	19	0	2206.16	>jgi|Trias1|152105|e_gw1.17.6.1	>jgi|Trias1|152105|e_gw1.17.6.1	yes	yes	2	0.024391	101.3
>jgi|Trias1|152723|e_gw1.18.87.1	AIYSAYSGSIYQVK	14	0	1548.78	>jgi|Trias1|152723|e_gw1.18.87.1	>jgi|Trias1|152723|e_gw1.18.87.1	yes	yes	2	3.6678e-18	181.98
>jgi|Trias1|152723|e_gw1.18.87.1	GESNQWAIR	9	0	1059.51	>jgi|Trias1|152723|e_gw1.18.87.1	>jgi|Trias1|152723|e_gw1.18.87.1	yes	yes	2	7.337e-14	185.81
>jgi|Trias1|152723|e_gw1.18.87.1	GGNAASGSISTYYSGVR	17	0	1645.77	>jgi|Trias1|152723|e_gw1.18.87.1	>jgi|Trias1|152723|e_gw1.18.87.1	yes	yes	2	0.00039578	126.46
>jgi|Trias1|152723|e_gw1.18.87.1	GNHITQAPPGGFSGPDSGGYDNIASAIGAPVTINGQK	37	0	3564.72	>jgi|Trias1|152723|e_gw1.18.87.1	>jgi|Trias1|152723|e_gw1.18.87.1	yes	yes	3	7.128e-15	133.4
>jgi|Trias1|152723|e_gw1.18.87.1	HYNFAIQVNASDGSK	15	0	1649.78	>jgi|Trias1|152723|e_gw1.18.87.1	>jgi|Trias1|152723|e_gw1.18.87.1	yes	yes	2	1.7735e-154	217.2
>jgi|Trias1|152723|e_gw1.18.87.1	NNAADPSISYR	11	0	1206.56	>jgi|Trias1|152723|e_gw1.18.87.1	>jgi|Trias1|152723|e_gw1.18.87.1	yes	yes	2	8.4392e-16	175.49
>jgi|Trias1|152723|e_gw1.18.87.1	QFNEDATFCPQAGINGQGNSIR	22	0	2423.09	>jgi|Trias1|152723|e_gw1.18.87.1	>jgi|Trias1|152723|e_gw1.18.87.1	yes	yes	2	2.946e-65	247.28
>jgi|Trias1|152723|e_gw1.18.87.1	YATTSITSGPGISVGSHISIR	21	0	2103.1	>jgi|Trias1|152723|e_gw1.18.87.1	>jgi|Trias1|152723|e_gw1.18.87.1	yes	yes	2	4.9602e-29	195.89
>jgi|Trias1|152776|e_gw1.19.360.1	DFSAIQAQVAK	11	0	1176.61	>jgi|Trias1|152776|e_gw1.19.360.1	>jgi|Trias1|152776|e_gw1.19.360.1	yes	yes	2	0.094665	82.489
>jgi|Trias1|152776|e_gw1.19.360.1	DIPIIQQIGTNVIR	14	0	1578.91	>jgi|Trias1|152776|e_gw1.19.360.1	>jgi|Trias1|152776|e_gw1.19.360.1	yes	yes	2	7.1339e-18	174.94
>jgi|Trias1|152923|e_gw1.19.336.1;>jgi|TrireRUTC30_1|12549|gm1.8105_g	FCDHIVGTPDNQFR	14	0	1704.77	>jgi|Trias1|152923|e_gw1.19.336.1;>jgi|TrireRUTC30_1|12549|gm1.8105_g	>jgi|Trias1|152923|e_gw1.19.336.1	yes	no	2	1.2009e-05	144.51
>jgi|Trias1|153045|e_gw1.19.209.1;>jgi|TrireRUTC30_1|26748|estExt_Genemark1.C_310026	CEAINISGEFFR	12	0	1441.67	>jgi|Trias1|153045|e_gw1.19.209.1;>jgi|TrireRUTC30_1|26748|estExt_Genemark1.C_310026	>jgi|Trias1|153045|e_gw1.19.209.1	yes	no	2	0.00011515	129.34
>jgi|Trias1|153152|e_gw1.20.255.1;>jgi|TrireRUTC30_1|125012|estExt_fgenesh2_kg.C_280020	AQDYISVIDK	10	0	1150.59	>jgi|Trias1|153152|e_gw1.20.255.1;>jgi|TrireRUTC30_1|125012|estExt_fgenesh2_kg.C_280020	>jgi|Trias1|153152|e_gw1.20.255.1	yes	no	2	0.013479	106.4
>jgi|Trias1|153644|e_gw1.21.2.1	GYFEGDAITTAWIER	15	0	1727.82	>jgi|Trias1|153644|e_gw1.21.2.1	>jgi|Trias1|153644|e_gw1.21.2.1	yes	yes	2	2.8689e-47	219.89
>jgi|Trias1|153859|e_gw1.23.36.1;>jgi|TrireRUTC30_1|105247|estExt_Genewise1Plus.C_500041	AAHVDIEGIVIDR	13	0	1406.75	>jgi|Trias1|153859|e_gw1.23.36.1;>jgi|TrireRUTC30_1|105247|estExt_Genewise1Plus.C_500041	>jgi|Trias1|153859|e_gw1.23.36.1	yes	no	3	0.0031998	124.42
>jgi|Trias1|153859|e_gw1.23.36.1;>jgi|TrireRUTC30_1|105247|estExt_Genewise1Plus.C_500041	DQFVTFNYAK	10	0	1231.59	>jgi|Trias1|153859|e_gw1.23.36.1;>jgi|TrireRUTC30_1|105247|estExt_Genewise1Plus.C_500041	>jgi|Trias1|153859|e_gw1.23.36.1	yes	no	2	0.013491	106.35
>jgi|Trias1|153859|e_gw1.23.36.1;>jgi|TrireRUTC30_1|105247|estExt_Genewise1Plus.C_500041	IIYNGIYFSPER	12	0	1470.75	>jgi|Trias1|153859|e_gw1.23.36.1;>jgi|TrireRUTC30_1|105247|estExt_Genewise1Plus.C_500041	>jgi|Trias1|153859|e_gw1.23.36.1	yes	no	2	1.329e-55	234.9
>jgi|Trias1|153859|e_gw1.23.36.1;>jgi|TrireRUTC30_1|105247|estExt_Genewise1Plus.C_500041	IYDASESSMDEIGDFSPK	18	0	1989.85	>jgi|Trias1|153859|e_gw1.23.36.1;>jgi|TrireRUTC30_1|105247|estExt_Genewise1Plus.C_500041	>jgi|Trias1|153859|e_gw1.23.36.1	yes	no	2	2.6562e-21	184.01
>jgi|Trias1|153953|e_gw1.24.33.1;>jgi|TrireRUTC30_1|91527|e_gw1.33.29.1	IPYIQHGIVPIITK	14	0	1590.95	>jgi|Trias1|153953|e_gw1.24.33.1;>jgi|TrireRUTC30_1|91527|e_gw1.33.29.1	>jgi|Trias1|153953|e_gw1.24.33.1	yes	no	3	0.0011301	129.82
>jgi|Trias1|156557|estExt_Genewise1.C_1_t40007;>jgi|TrireRUTC30_1|95652|estExt_Genewise1Plus.C_2_t30194	ISVEDPVTIEYITK	14	0	1605.85	>jgi|Trias1|156557|estExt_Genewise1.C_1_t40007;>jgi|TrireRUTC30_1|95652|estExt_Genewise1Plus.C_2_t30194	>jgi|Trias1|156557|estExt_Genewise1.C_1_t40007	yes	no	2	1.9151e-59	236.08
>jgi|Trias1|156557|estExt_Genewise1.C_1_t40007;>jgi|TrireRUTC30_1|95652|estExt_Genewise1Plus.C_2_t30194	IYQTEPSGIYSAWK	14	0	1641.8	>jgi|Trias1|156557|estExt_Genewise1.C_1_t40007;>jgi|TrireRUTC30_1|95652|estExt_Genewise1Plus.C_2_t30194	>jgi|Trias1|156557|estExt_Genewise1.C_1_t40007	yes	no	2	0.014421	106.17
>jgi|Trias1|156557|estExt_Genewise1.C_1_t40007;>jgi|TrireRUTC30_1|95652|estExt_Genewise1Plus.C_2_t30194	SIIEVVQTGAK	11	0	1143.65	>jgi|Trias1|156557|estExt_Genewise1.C_1_t40007;>jgi|TrireRUTC30_1|95652|estExt_Genewise1Plus.C_2_t30194	>jgi|Trias1|156557|estExt_Genewise1.C_1_t40007	yes	no	2	2.1759e-10	140.48
>jgi|Trias1|156883|estExt_Genewise1.C_1_t40367;>jgi|TrireRUTC30_1|107648|estExt_Genewise1.C_2_t40451	VIQQIIQQSVADVEK	15	0	1696.94	>jgi|Trias1|156883|estExt_Genewise1.C_1_t40367;>jgi|TrireRUTC30_1|107648|estExt_Genewise1.C_2_t40451	>jgi|Trias1|156883|estExt_Genewise1.C_1_t40367	yes	no	2	0.0007723	141.85
>jgi|Trias1|157368|estExt_Genewise1.C_1_t50386;>jgi|TrireRUTC30_1|136457|estExt_fgenesh1_pm.C_40307	IVTIIQNPTQYK	12	0	1416.8	>jgi|Trias1|157368|estExt_Genewise1.C_1_t50386;>jgi|TrireRUTC30_1|136457|estExt_fgenesh1_pm.C_40307	>jgi|Trias1|157368|estExt_Genewise1.C_1_t50386	yes	no	2	4.3473e-44	224.09
>jgi|Trias1|157721|estExt_Genewise1.C_1_t60278;>jgi|TrireRUTC30_1|99285|estExt_Genewise1Plus.C_9_t10299	VIDTDYNFYYIDCGR	15	0	1912.83	>jgi|Trias1|157721|estExt_Genewise1.C_1_t60278;>jgi|TrireRUTC30_1|99285|estExt_Genewise1Plus.C_9_t10299	>jgi|Trias1|157721|estExt_Genewise1.C_1_t60278	yes	no	2	1.0199e-12	163.33
>jgi|Trias1|158395|estExt_Genewise1.C_2_t10463	TIIEAIDAIEPPK	13	0	1408.78	>jgi|Trias1|158395|estExt_Genewise1.C_2_t10463	>jgi|Trias1|158395|estExt_Genewise1.C_2_t10463	yes	yes	2	5.8633e-59	234.17
>jgi|Trias1|158395|estExt_Genewise1.C_2_t10463	YIEIIK	6	0	777.464	>jgi|Trias1|158395|estExt_Genewise1.C_2_t10463	>jgi|Trias1|158395|estExt_Genewise1.C_2_t10463	yes	yes	2	0.093835	105.42
>jgi|Trias1|159955|estExt_Genewise1.C_2_t50144	ASIGSGTVIEIAATNK	16	0	1530.83	>jgi|Trias1|159955|estExt_Genewise1.C_2_t50144	>jgi|Trias1|159955|estExt_Genewise1.C_2_t50144	yes	yes	2	0.066239	120.21
>jgi|Trias1|159955|estExt_Genewise1.C_2_t50144	CTTSIIHIIQPVFYEEIIR	19	0	2331.23	>jgi|Trias1|159955|estExt_Genewise1.C_2_t50144	>jgi|Trias1|159955|estExt_Genewise1.C_2_t50144	yes	yes	3	4.5745e-14	162.46
>jgi|Trias1|159955|estExt_Genewise1.C_2_t50144	IGPDIYSGTDAYSGYIAK	18	0	1889.9	>jgi|Trias1|159955|estExt_Genewise1.C_2_t50144	>jgi|Trias1|159955|estExt_Genewise1.C_2_t50144	yes	yes	2	9.539e-30	196.97
>jgi|Trias1|159955|estExt_Genewise1.C_2_t50144	ITTTGGSENVYYVQSIK	17	0	1858.93	>jgi|Trias1|159955|estExt_Genewise1.C_2_t50144	>jgi|Trias1|159955|estExt_Genewise1.C_2_t50144	yes	yes	2	0.00056241	124.5
>jgi|Trias1|159955|estExt_Genewise1.C_2_t50144	VDWEGAYASMVK	12	0	1354.62	>jgi|Trias1|159955|estExt_Genewise1.C_2_t50144	>jgi|Trias1|159955|estExt_Genewise1.C_2_t50144	yes	yes	2	0.062646	107.85
>jgi|Trias1|161840|estExt_Genewise1.C_3_t40289	GGHPVPVTNFMNAQYFSEITIGSPPQTFK	29	0	3163.54	>jgi|Trias1|161840|estExt_Genewise1.C_3_t40289	>jgi|Trias1|161840|estExt_Genewise1.C_3_t40289	yes	yes	3	0.0084547	89.043
>jgi|Trias1|161840|estExt_Genewise1.C_3_t40289	YYSVYDIGK	9	0	1106.53	>jgi|Trias1|161840|estExt_Genewise1.C_3_t40289	>jgi|Trias1|161840|estExt_Genewise1.C_3_t40289	yes	yes	2	0.18417	95.815
>jgi|Trias1|162352|estExt_Genewise1.C_3_t50332;>jgi|TrireRUTC30_1|98648|estExt_Genewise1Plus.C_7_t30116	PAPVFGFEDNIIIK	14	0	1558.84	>jgi|Trias1|162352|estExt_Genewise1.C_3_t50332;>jgi|TrireRUTC30_1|98648|estExt_Genewise1Plus.C_7_t30116	>jgi|Trias1|162352|estExt_Genewise1.C_3_t50332	yes	no	2	0.0019526	124.12
>jgi|Trias1|164953|estExt_Genewise1.C_5_t10421;>jgi|TrireRUTC30_1|10456|gm1.6012_g	NPYNVNIIMGGVDPITGK	18	0	1900.97	>jgi|Trias1|164953|estExt_Genewise1.C_5_t10421;>jgi|TrireRUTC30_1|10456|gm1.6012_g	>jgi|Trias1|164953|estExt_Genewise1.C_5_t10421	yes	no	2	2.9803e-14	166.3
>jgi|Trias1|171821|estExt_Genewise1.C_9_t30351	AEDAPDVINIVFESSENDR	19	0	2118.97	>jgi|Trias1|171821|estExt_Genewise1.C_9_t30351	>jgi|Trias1|171821|estExt_Genewise1.C_9_t30351	yes	yes	2	1.2396e-29	193.19
>jgi|Trias1|172130|estExt_Genewise1.C_10_t10075;>jgi|TrireRUTC30_1|26797|estExt_Genemark1.C_330044	IEFATVGQTEDGK	13	0	1393.67	>jgi|Trias1|172130|estExt_Genewise1.C_10_t10075;>jgi|TrireRUTC30_1|26797|estExt_Genemark1.C_330044	>jgi|Trias1|172130|estExt_Genewise1.C_10_t10075	yes	no	2	0.00032934	132.79
>jgi|Trias1|172130|estExt_Genewise1.C_10_t10075;>jgi|TrireRUTC30_1|26797|estExt_Genemark1.C_330044	IWSADEITAIIK	12	0	1358.74	>jgi|Trias1|172130|estExt_Genewise1.C_10_t10075;>jgi|TrireRUTC30_1|26797|estExt_Genemark1.C_330044	>jgi|Trias1|172130|estExt_Genewise1.C_10_t10075	yes	no	2	1.3788e-34	217.02
>jgi|Trias1|172130|estExt_Genewise1.C_10_t10075;>jgi|TrireRUTC30_1|26797|estExt_Genemark1.C_330044	YIITYNEDIPCEQIVR	16	0	2024.99	>jgi|Trias1|172130|estExt_Genewise1.C_10_t10075;>jgi|TrireRUTC30_1|26797|estExt_Genemark1.C_330044	>jgi|Trias1|172130|estExt_Genewise1.C_10_t10075	yes	no	2	1.2988e-08	148.57
>jgi|Trias1|174215|estExt_Genewise1.C_11_t30033;>jgi|TrireRUTC30_1|123592|estExt_fgenesh2_kg.C_100128	DESSPYAAMIAAQDVAAR	18	0	1864.86	>jgi|Trias1|174215|estExt_Genewise1.C_11_t30033;>jgi|TrireRUTC30_1|123592|estExt_fgenesh2_kg.C_100128	>jgi|Trias1|174215|estExt_Genewise1.C_11_t30033	yes	no	2	0.0021268	122.16
>jgi|Trias1|176963|estExt_Genewise1.C_14_t20353	ANDIVIAEFFAPWCGHCK	18	0	2133.98	>jgi|Trias1|176963|estExt_Genewise1.C_14_t20353	>jgi|Trias1|176963|estExt_Genewise1.C_14_t20353	yes	yes	3	1.1494e-14	168.5
>jgi|Trias1|176963|estExt_Genewise1.C_14_t20353	IDCVDEADICK	11	0	1336.56	>jgi|Trias1|176963|estExt_Genewise1.C_14_t20353	>jgi|Trias1|176963|estExt_Genewise1.C_14_t20353	yes	yes	2	1.9298e-07	158.47
>jgi|Trias1|176963|estExt_Genewise1.C_14_t20353	INFATIDASSFGSHAGNINIK	21	0	2176.09	>jgi|Trias1|176963|estExt_Genewise1.C_14_t20353	>jgi|Trias1|176963|estExt_Genewise1.C_14_t20353	yes	yes	3	5.767e-05	132.61
>jgi|Trias1|176963|estExt_Genewise1.C_14_t20353	NVFTDKFDAEAIK	13	1	1496.75	>jgi|Trias1|176963|estExt_Genewise1.C_14_t20353	>jgi|Trias1|176963|estExt_Genewise1.C_14_t20353	yes	yes	2	0.20293	91.939
>jgi|Trias1|176963|estExt_Genewise1.C_14_t20353	VDATNNDVPDEIQGFPTIK	19	0	2072.01	>jgi|Trias1|176963|estExt_Genewise1.C_14_t20353	>jgi|Trias1|176963|estExt_Genewise1.C_14_t20353	yes	yes	2	7.5788e-98	240.53
>jgi|Trias1|176963|estExt_Genewise1.C_14_t20353	VPEPPVEETASEEK	14	0	1539.73	>jgi|Trias1|176963|estExt_Genewise1.C_14_t20353	>jgi|Trias1|176963|estExt_Genewise1.C_14_t20353	yes	yes	2	5.8024e-18	177.64
>jgi|Trias1|177059|estExt_Genewise1.C_15_t10073	ANWFIEQIVQTAK	13	0	1546.81	>jgi|Trias1|177059|estExt_Genewise1.C_15_t10073	>jgi|Trias1|177059|estExt_Genewise1.C_15_t10073	yes	yes	2	1.6674e-58	160.56
>jgi|Trias1|177701|estExt_Genewise1.C_15_t20286	GYPNTAINIPNK	12	0	1300.68	>jgi|Trias1|177701|estExt_Genewise1.C_15_t20286	>jgi|Trias1|177701|estExt_Genewise1.C_15_t20286	yes	yes	2	3.523e-69	251.81
>jgi|Trias1|177701|estExt_Genewise1.C_15_t20286	GYPNTAINIPNKR	13	1	1456.78	>jgi|Trias1|177701|estExt_Genewise1.C_15_t20286	>jgi|Trias1|177701|estExt_Genewise1.C_15_t20286	yes	yes	2	0.20251	84.309
>jgi|Trias1|177701|estExt_Genewise1.C_15_t20286	IVSSISSMPTTAQWSYTGSSIR	22	0	2358.15	>jgi|Trias1|177701|estExt_Genewise1.C_15_t20286	>jgi|Trias1|177701|estExt_Genewise1.C_15_t20286	yes	yes	2,3	3.5599e-97	272.13
>jgi|Trias1|177701|estExt_Genewise1.C_15_t20286	NFYNYIQNNK	10	0	1316.61	>jgi|Trias1|177701|estExt_Genewise1.C_15_t20286	>jgi|Trias1|177701|estExt_Genewise1.C_15_t20286	yes	yes	2	2.9088e-116	297.68
>jgi|Trias1|178003|estExt_Genewise1.C_160286	GNNPFDIIGDVFIK	14	0	1547.8	>jgi|Trias1|178003|estExt_Genewise1.C_160286	>jgi|Trias1|178003|estExt_Genewise1.C_160286	yes	yes	2	0.038717	94.717
>jgi|Trias1|179571|estExt_Genewise1.C_210051	TSGTVTVENHFNAWK	15	0	1689.81	>jgi|Trias1|179571|estExt_Genewise1.C_210051	>jgi|Trias1|179571|estExt_Genewise1.C_210051	yes	yes	2,3	2.1496e-36	212.69
>jgi|Trias1|179571|estExt_Genewise1.C_210051	VNEPSIQGTATFNQYISIR	19	0	2137.08	>jgi|Trias1|179571|estExt_Genewise1.C_210051	>jgi|Trias1|179571|estExt_Genewise1.C_210051	yes	yes	2	3.3957e-21	182.31
>jgi|Trias1|182283|estExt_Genewise1Plus.C_1_t40227	DFWTQYGR	8	0	1071.48	>jgi|Trias1|182283|estExt_Genewise1Plus.C_1_t40227	>jgi|Trias1|182283|estExt_Genewise1Plus.C_1_t40227	yes	yes	2	0.22271	78.516
>jgi|Trias1|182283|estExt_Genewise1Plus.C_1_t40227	VIFDGIHGVTGPYGTAIFEK	20	0	2120.09	>jgi|Trias1|182283|estExt_Genewise1Plus.C_1_t40227	>jgi|Trias1|182283|estExt_Genewise1Plus.C_1_t40227	yes	yes	3	9.8316e-30	201.37
>jgi|Trias1|182641|estExt_Genewise1Plus.C_1_t50111	IDASPEVIDIIQAIR	15	0	1651.91	>jgi|Trias1|182641|estExt_Genewise1Plus.C_1_t50111	>jgi|Trias1|182641|estExt_Genewise1Plus.C_1_t50111	yes	yes	2	5.0104e-93	228.8
>jgi|Trias1|183737|estExt_Genewise1Plus.C_2_t10275	DAINEAIAEEIESNPK	16	0	1741.84	>jgi|Trias1|183737|estExt_Genewise1Plus.C_2_t10275	>jgi|Trias1|183737|estExt_Genewise1Plus.C_2_t10275	yes	yes	2	1.288e-05	138.01
>jgi|Trias1|183737|estExt_Genewise1Plus.C_2_t10275	GPNGFAAGVAAQHSQDFTAWYGSIPGIK	28	0	2846.38	>jgi|Trias1|183737|estExt_Genewise1Plus.C_2_t10275	>jgi|Trias1|183737|estExt_Genewise1Plus.C_2_t10275	yes	yes	3	0.00032784	109.23
>jgi|Trias1|186223|estExt_Genewise1Plus.C_3_t20080	IITDVIGVQR	10	0	1112.66	>jgi|Trias1|186223|estExt_Genewise1Plus.C_3_t20080	>jgi|Trias1|186223|estExt_Genewise1Plus.C_3_t20080	yes	yes	2	0.011513	113.93
>jgi|Trias1|186223|estExt_Genewise1Plus.C_3_t20080	YTYIGPPQSEFVK	13	0	1527.76	>jgi|Trias1|186223|estExt_Genewise1Plus.C_3_t20080	>jgi|Trias1|186223|estExt_Genewise1Plus.C_3_t20080	yes	yes	2	1.5328e-35	216.03
>jgi|Trias1|186713|estExt_Genewise1Plus.C_3_t30114	AGVDAGPTAIIESGIITQIR	20	0	1981.08	>jgi|Trias1|186713|estExt_Genewise1Plus.C_3_t30114	>jgi|Trias1|186713|estExt_Genewise1Plus.C_3_t30114	yes	yes	2	7.4719e-66	245.18
>jgi|Trias1|188291|estExt_Genewise1Plus.C_4_t10422	IDEEDKETIIEAVK	14	1	1630.83	>jgi|Trias1|188291|estExt_Genewise1Plus.C_4_t10422	>jgi|Trias1|188291|estExt_Genewise1Plus.C_4_t10422	yes	yes	2	3.2453e-07	157.22
>jgi|Trias1|188291|estExt_Genewise1Plus.C_4_t10422	NQAAANPTNTIFDIK	15	0	1616.82	>jgi|Trias1|188291|estExt_Genewise1Plus.C_4_t10422	>jgi|Trias1|188291|estExt_Genewise1Plus.C_4_t10422	yes	yes	2	3.0393e-05	136.33
>jgi|Trias1|190397|estExt_Genewise1Plus.C_5_t10395	AQVPVTVVDSSEQAINK	17	0	1783.93	>jgi|Trias1|190397|estExt_Genewise1Plus.C_5_t10395	>jgi|Trias1|190397|estExt_Genewise1Plus.C_5_t10395	yes	yes	2	0.010871	104.66
>jgi|Trias1|191352|estExt_Genewise1Plus.C_5_t40013	APIAFQDGIDK	11	0	1173.6	>jgi|Trias1|191352|estExt_Genewise1Plus.C_5_t40013	>jgi|Trias1|191352|estExt_Genewise1Plus.C_5_t40013	yes	yes	2	0.039025	94.66
>jgi|Trias1|191352|estExt_Genewise1Plus.C_5_t40013	SPDYPTTIHIGPSYFESYSTWPGVK	25	0	2828.33	>jgi|Trias1|191352|estExt_Genewise1Plus.C_5_t40013	>jgi|Trias1|191352|estExt_Genewise1Plus.C_5_t40013	yes	yes	3	0.03918	87.793
>jgi|Trias1|193120|estExt_Genewise1Plus.C_6_t40094	NIIYEIQQAGGENFFDIATWHNYQSNPER	29	0	3453.6	>jgi|Trias1|193120|estExt_Genewise1Plus.C_6_t40094	>jgi|Trias1|193120|estExt_Genewise1Plus.C_6_t40094	yes	yes	3	4.5848e-10	151.94
>jgi|Trias1|193120|estExt_Genewise1Plus.C_6_t40094	NIIYEIQQAGGENFFDIATWHNYQSNPERPFNSGGK	36	1	4140.94	>jgi|Trias1|193120|estExt_Genewise1Plus.C_6_t40094	>jgi|Trias1|193120|estExt_Genewise1Plus.C_6_t40094	yes	yes	3,4	2.0514e-11	121.19
>jgi|Trias1|193120|estExt_Genewise1Plus.C_6_t40094	YNPEIYVYADAWSAPGCMK	19	0	2233.98	>jgi|Trias1|193120|estExt_Genewise1Plus.C_6_t40094	>jgi|Trias1|193120|estExt_Genewise1Plus.C_6_t40094	yes	yes	2	4.563e-81	255.19
>jgi|Trias1|193619|estExt_Genewise1Plus.C_7_t10494	ESSYDFMFENIDSIR	15	0	1851.8	>jgi|Trias1|193619|estExt_Genewise1Plus.C_7_t10494	>jgi|Trias1|193619|estExt_Genewise1Plus.C_7_t10494	yes	yes	2	2.7317e-36	211.06
>jgi|Trias1|193619|estExt_Genewise1Plus.C_7_t10494	GIPYADPPIGDIR	13	0	1382.72	>jgi|Trias1|193619|estExt_Genewise1Plus.C_7_t10494	>jgi|Trias1|193619|estExt_Genewise1Plus.C_7_t10494	yes	yes	2	0.054916	93.839
>jgi|Trias1|193619|estExt_Genewise1Plus.C_7_t10494	IAAIIGDMVFNIMR	14	0	1562.83	>jgi|Trias1|193619|estExt_Genewise1Plus.C_7_t10494	>jgi|Trias1|193619|estExt_Genewise1Plus.C_7_t10494	yes	yes	2	8.1604e-26	198.32
>jgi|Trias1|193619|estExt_Genewise1Plus.C_7_t10494	ISDGSPFR	8	0	877.429	>jgi|Trias1|193619|estExt_Genewise1Plus.C_7_t10494	>jgi|Trias1|193619|estExt_Genewise1Plus.C_7_t10494	yes	yes	2	0.24664	75.213
>jgi|Trias1|193619|estExt_Genewise1Plus.C_7_t10494	PDGTVITDSPDAIAR	15	0	1526.76	>jgi|Trias1|193619|estExt_Genewise1Plus.C_7_t10494	>jgi|Trias1|193619|estExt_Genewise1Plus.C_7_t10494	yes	yes	2	5.2169e-36	204.13
>jgi|Trias1|193619|estExt_Genewise1Plus.C_7_t10494	VGGWGFMPGEEIIR	14	0	1546.76	>jgi|Trias1|193619|estExt_Genewise1Plus.C_7_t10494	>jgi|Trias1|193619|estExt_Genewise1Plus.C_7_t10494	yes	yes	2	6.0187e-26	199.82
>jgi|Trias1|193619|estExt_Genewise1Plus.C_7_t10494	YYFGNATSDQVSEFVGTYSDK	21	0	2377.04	>jgi|Trias1|193619|estExt_Genewise1Plus.C_7_t10494	>jgi|Trias1|193619|estExt_Genewise1Plus.C_7_t10494	yes	yes	2	1.6333e-97	266.29
>jgi|Trias1|193774|estExt_Genewise1Plus.C_7_t20159	TPVGSFIGSISGITATQIGSAAIK	24	0	2275.24	>jgi|Trias1|193774|estExt_Genewise1Plus.C_7_t20159	>jgi|Trias1|193774|estExt_Genewise1Plus.C_7_t20159	yes	yes	2	1.0543e-28	200.68
>jgi|Trias1|194740|estExt_Genewise1Plus.C_7_t40240	YQQIDGFGFSQAFGR	15	0	1719.8	>jgi|Trias1|194740|estExt_Genewise1Plus.C_7_t40240	>jgi|Trias1|194740|estExt_Genewise1Plus.C_7_t40240	yes	yes	2	1.7725e-75	259.68
>jgi|Trias1|195109|estExt_Genewise1Plus.C_8_t10371;>jgi|TrireRUTC30_1|122200|estExt_fgenesh2_kg.C_20333	QGEADIPGITDVVQPK	16	0	1665.86	>jgi|Trias1|195109|estExt_Genewise1Plus.C_8_t10371;>jgi|TrireRUTC30_1|122200|estExt_fgenesh2_kg.C_20333	>jgi|Trias1|195109|estExt_Genewise1Plus.C_8_t10371	yes	no	2	0.00066235	123.73
>jgi|Trias1|197271|estExt_Genewise1Plus.C_9_t30379;>jgi|TrireRUTC30_1|73038|e_gw1.3.399.1	IPISEGIAMFNVIQAR	16	0	1757.95	>jgi|Trias1|197271|estExt_Genewise1Plus.C_9_t30379;>jgi|TrireRUTC30_1|73038|e_gw1.3.399.1	>jgi|Trias1|197271|estExt_Genewise1Plus.C_9_t30379	yes	no	2	1.3054e-20	189.09
>jgi|Trias1|198209|estExt_Genewise1Plus.C_10_t20338	TIIWNGPAGVFEFEK	15	0	1706.87	>jgi|Trias1|198209|estExt_Genewise1Plus.C_10_t20338	>jgi|Trias1|198209|estExt_Genewise1Plus.C_10_t20338	yes	yes	2	2.7449e-19	185.2
>jgi|Trias1|198977|estExt_Genewise1Plus.C_11_t10268	WTPDNIQWIVDGK	13	0	1570.78	>jgi|Trias1|198977|estExt_Genewise1Plus.C_11_t10268	>jgi|Trias1|198977|estExt_Genewise1Plus.C_11_t10268	yes	yes	2	2.0273e-11	162.49
>jgi|Trias1|199741|estExt_Genewise1Plus.C_11_t30178	AFIIVISNPVNSTVPISAEVIK	22	0	2310.32	>jgi|Trias1|199741|estExt_Genewise1Plus.C_11_t30178	>jgi|Trias1|199741|estExt_Genewise1Plus.C_11_t30178	yes	yes	2	0.002459	121.82
>jgi|Trias1|199741|estExt_Genewise1Plus.C_11_t30178	ANPAVTIPADK	11	0	1095.59	>jgi|Trias1|199741|estExt_Genewise1Plus.C_11_t30178	>jgi|Trias1|199741|estExt_Genewise1Plus.C_11_t30178	yes	yes	2	0.028503	97.813
>jgi|Trias1|199741|estExt_Genewise1Plus.C_11_t30178	ANPAVTIPADKYDAIVNR	18	1	1927.02	>jgi|Trias1|199741|estExt_Genewise1Plus.C_11_t30178	>jgi|Trias1|199741|estExt_Genewise1Plus.C_11_t30178	yes	yes	2,3	1.9331e-08	162.76
>jgi|Trias1|199741|estExt_Genewise1Plus.C_11_t30178	ASPIIDEIAIYDVVNTPGVAADISHISSPAK	31	0	3162.64	>jgi|Trias1|199741|estExt_Genewise1Plus.C_11_t30178	>jgi|Trias1|199741|estExt_Genewise1Plus.C_11_t30178	yes	yes	3	3.2476e-42	210.31
>jgi|Trias1|199741|estExt_Genewise1Plus.C_11_t30178	ATGVDFFSVPVEIGPNGVEK	20	0	2061.04	>jgi|Trias1|199741|estExt_Genewise1Plus.C_11_t30178	>jgi|Trias1|199741|estExt_Genewise1Plus.C_11_t30178	yes	yes	2	1.5898e-80	252.37
>jgi|Trias1|199741|estExt_Genewise1Plus.C_11_t30178	DADIIVIPAGIPR	13	0	1348.77	>jgi|Trias1|199741|estExt_Genewise1Plus.C_11_t30178	>jgi|Trias1|199741|estExt_Genewise1Plus.C_11_t30178	yes	yes	2	6.3542e-18	184.58
>jgi|Trias1|199741|estExt_Genewise1Plus.C_11_t30178	GIIETIAEVAPK	12	0	1239.71	>jgi|Trias1|199741|estExt_Genewise1Plus.C_11_t30178	>jgi|Trias1|199741|estExt_Genewise1Plus.C_11_t30178	yes	yes	2	3.8161e-44	225.22
>jgi|Trias1|199741|estExt_Genewise1Plus.C_11_t30178	GIVEPSYVYIPGVPGGEAVAK	21	0	2101.11	>jgi|Trias1|199741|estExt_Genewise1Plus.C_11_t30178	>jgi|Trias1|199741|estExt_Genewise1Plus.C_11_t30178	yes	yes	2,3	1.521e-13	164.53
>jgi|Trias1|199741|estExt_Genewise1Plus.C_11_t30178	ITIPVVGGHSGETIIPIISK	20	0	2030.18	>jgi|Trias1|199741|estExt_Genewise1Plus.C_11_t30178	>jgi|Trias1|199741|estExt_Genewise1Plus.C_11_t30178	yes	yes	3	1.1033e-08	151.18
>jgi|Trias1|199741|estExt_Genewise1Plus.C_11_t30178	VTGYIPANEGAK	12	0	1218.62	>jgi|Trias1|199741|estExt_Genewise1Plus.C_11_t30178	>jgi|Trias1|199741|estExt_Genewise1Plus.C_11_t30178	yes	yes	2	0.02936	99.752
>jgi|Trias1|200675|estExt_Genewise1Plus.C_12_t20483	YQFTHKMIDQEPKK	14	2	1791.9	>jgi|Trias1|200675|estExt_Genewise1Plus.C_12_t20483	>jgi|Trias1|200675|estExt_Genewise1Plus.C_12_t20483	yes	yes	2	0.21423	97.716
>jgi|Trias1|200927|estExt_Genewise1Plus.C_13_t10170;>jgi|TrireRUTC30_1|11095|gm1.6651_g	FEAIMDYAASR	11	0	1272.58	>jgi|Trias1|200927|estExt_Genewise1Plus.C_13_t10170;>jgi|TrireRUTC30_1|11095|gm1.6651_g	>jgi|Trias1|200927|estExt_Genewise1Plus.C_13_t10170	yes	no	2	2.073e-10	164.33
>jgi|Trias1|200927|estExt_Genewise1Plus.C_13_t10170;>jgi|TrireRUTC30_1|11095|gm1.6651_g	GIGPIAQIIWDR	12	0	1337.75	>jgi|Trias1|200927|estExt_Genewise1Plus.C_13_t10170;>jgi|TrireRUTC30_1|11095|gm1.6651_g	>jgi|Trias1|200927|estExt_Genewise1Plus.C_13_t10170	yes	no	2	4.6092e-17	176.65
>jgi|Trias1|200927|estExt_Genewise1Plus.C_13_t10170;>jgi|TrireRUTC30_1|11095|gm1.6651_g	SINIEGIIK	9	0	985.581	>jgi|Trias1|200927|estExt_Genewise1Plus.C_13_t10170;>jgi|TrireRUTC30_1|11095|gm1.6651_g	>jgi|Trias1|200927|estExt_Genewise1Plus.C_13_t10170	yes	no	2	1.0751e-08	168.8
>jgi|Trias1|203210|estExt_Genewise1Plus.C_160046	GVDTQIGPVAGPIGR	15	0	1435.78	>jgi|Trias1|203210|estExt_Genewise1Plus.C_160046	>jgi|Trias1|203210|estExt_Genewise1Plus.C_160046	yes	yes	2	5.5837e-48	230.69
>jgi|Trias1|203210|estExt_Genewise1Plus.C_160046	IGFPGICNQDSPIGVR	16	0	1728.86	>jgi|Trias1|203210|estExt_Genewise1Plus.C_160046	>jgi|Trias1|203210|estExt_Genewise1Plus.C_160046	yes	yes	2	1.4903e-05	136.83
>jgi|Trias1|203210|estExt_Genewise1Plus.C_160046	VTGTEIPQIYVSIGGPTDPVR	21	0	2198.16	>jgi|Trias1|203210|estExt_Genewise1Plus.C_160046	>jgi|Trias1|203210|estExt_Genewise1Plus.C_160046	yes	yes	2	1.001e-30	203.89
>jgi|Trias1|204961|estExt_Genewise1Plus.C_210046	WWDGEGSNGGK	11	0	1191.49	>jgi|Trias1|204961|estExt_Genewise1Plus.C_210046	>jgi|Trias1|204961|estExt_Genewise1Plus.C_210046	yes	yes	2	0.31815	72.096
>jgi|Trias1|205655|estExt_Genewise1Plus.C_280064	SIIIIEAGPEAIDEDR	16	0	1739.89	>jgi|Trias1|205655|estExt_Genewise1Plus.C_280064	>jgi|Trias1|205655|estExt_Genewise1Plus.C_280064	yes	yes	2	0.00064295	123.95
>jgi|Trias1|210367|CE4271_3604;>jgi|TrireRUTC30_1|111190|estExt_Genewise1.C_10_t10097	PFGDYDVDIK	10	0	1167.54	>jgi|Trias1|210367|CE4271_3604;>jgi|TrireRUTC30_1|111190|estExt_Genewise1.C_10_t10097	>jgi|Trias1|210367|CE4271_3604	yes	no	2	0.2696	53.751
>jgi|Trias1|22314|gm1.283_g;>jgi|TrireRUTC30_1|8999|gm1.4555_g	IIFIGIDNAGK	11	0	1159.66	>jgi|Trias1|22314|gm1.283_g;>jgi|TrireRUTC30_1|8999|gm1.4555_g	>jgi|Trias1|22314|gm1.283_g	yes	no	2	0.0026473	125.7
>jgi|Trias1|22542|gm1.511_g	GIDDPAIIPIFEAVAAAR	18	0	1837.99	>jgi|Trias1|22542|gm1.511_g	>jgi|Trias1|22542|gm1.511_g	yes	yes	2	0.0015934	118.21
>jgi|Trias1|22667|gm1.636_g;>jgi|TrireRUTC30_1|67561|e_gw1.1.458.1	GIITDTPSPGR	11	0	1112.58	>jgi|Trias1|22667|gm1.636_g;>jgi|TrireRUTC30_1|67561|e_gw1.1.458.1	>jgi|Trias1|22667|gm1.636_g	yes	no	2	0.00028187	138.23
>jgi|Trias1|22916|gm1.885_g	AGGIAGTDVTPEGFIYDVGGHVIFSHYK	28	0	2906.42	>jgi|Trias1|22916|gm1.885_g	>jgi|Trias1|22916|gm1.885_g	yes	yes	4	0.00012832	111.45
>jgi|Trias1|22916|gm1.885_g	ATIFSNYSPYNQPQK	15	0	1756.84	>jgi|Trias1|22916|gm1.885_g	>jgi|Trias1|22916|gm1.885_g	yes	yes	2	3.496e-06	144.51
>jgi|Trias1|22916|gm1.885_g	GIFYSTTHVIGVGIR	15	0	1618.88	>jgi|Trias1|22916|gm1.885_g	>jgi|Trias1|22916|gm1.885_g	yes	yes	3	0.2547	66.492
>jgi|Trias1|229182|CE23086_128485	IIIPVDISEYPSNEEIAAAIIK	22	0	2397.3	>jgi|Trias1|229182|CE23086_128485	>jgi|Trias1|229182|CE23086_128485	yes	yes	2	0.05433	95.658
>jgi|Trias1|229182|CE23086_128485	SPAAIGITNIAPGGDK	16	0	1480.79	>jgi|Trias1|229182|CE23086_128485	>jgi|Trias1|229182|CE23086_128485	yes	yes	2	0.025408	124.81
>jgi|Trias1|22985|gm1.954_g;>jgi|TrireRUTC30_1|99350|estExt_Genewise1Plus.C_9_t10418	IIDPSSVSHIFQISPSVGCVITGSIADAR	29	0	3025.55	>jgi|Trias1|22985|gm1.954_g;>jgi|TrireRUTC30_1|99350|estExt_Genewise1Plus.C_9_t10418	>jgi|Trias1|22985|gm1.954_g	yes	no	3	8.1649e-07	133.68
>jgi|Trias1|22985|gm1.954_g;>jgi|TrireRUTC30_1|99350|estExt_Genewise1Plus.C_9_t10418	IYQVEYAFK	9	0	1159.59	>jgi|Trias1|22985|gm1.954_g;>jgi|TrireRUTC30_1|99350|estExt_Genewise1Plus.C_9_t10418	>jgi|Trias1|22985|gm1.954_g	yes	no	2	0.088175	81.525
>jgi|Trias1|230645|CE24549_81706	AIWVATHDSIGIGEDGPTHQPIETIAHFR	29	0	3167.58	>jgi|Trias1|230645|CE24549_81706	>jgi|Trias1|230645|CE24549_81706	yes	yes	4	0.002247	95.51
>jgi|Trias1|230645|CE24549_81706	FGFNPEESFVVPK	13	0	1495.73	>jgi|Trias1|230645|CE24549_81706	>jgi|Trias1|230645|CE24549_81706	yes	yes	2	2.7533e-46	224.25
>jgi|Trias1|230645|CE24549_81706	IVSMPCFEVFDTQSK	15	0	1786.83	>jgi|Trias1|230645|CE24549_81706	>jgi|Trias1|230645|CE24549_81706	yes	yes	2	1.1432e-18	180.28
>jgi|Trias1|230645|CE24549_81706	KFEFTPEGIAK	11	1	1265.67	>jgi|Trias1|230645|CE24549_81706	>jgi|Trias1|230645|CE24549_81706	yes	yes	2	1.6412e-35	177.57
>jgi|Trias1|230645|CE24549_81706	VEAIIPEIVGGSADITGSNITR	22	0	2211.17	>jgi|Trias1|230645|CE24549_81706	>jgi|Trias1|230645|CE24549_81706	yes	yes	2,3	6.223e-51	227.09
>jgi|Trias1|233323|CE27227_16462	FVFNTEAHPFR	11	0	1363.67	>jgi|Trias1|233323|CE27227_16462	>jgi|Trias1|233323|CE27227_16462	yes	yes	2,3	7.6233e-31	208.15
>jgi|Trias1|233323|CE27227_16462	NIITQAESIANGIK	14	0	1470.8	>jgi|Trias1|233323|CE27227_16462	>jgi|Trias1|233323|CE27227_16462	yes	yes	2	1.8152e-106	289.31
>jgi|Trias1|233323|CE27227_16462	NSGTGSNNVAEIGTIVIEWTHISDITGNPIYGQIAQK	37	0	3896.95	>jgi|Trias1|233323|CE27227_16462	>jgi|Trias1|233323|CE27227_16462	yes	yes	3	6.2281e-05	98.033
>jgi|Trias1|233323|CE27227_16462	WVIAADSTIAHIASHPTSR	19	0	2032.05	>jgi|Trias1|233323|CE27227_16462	>jgi|Trias1|233323|CE27227_16462	yes	yes	3,4	0.030828	100.11
>jgi|Trias1|233323|CE27227_16462	YIGGMIASYDIIK	13	0	1442.75	>jgi|Trias1|233323|CE27227_16462	>jgi|Trias1|233323|CE27227_16462	yes	yes	2	3.6439e-46	221.32
>jgi|Trias1|233323|CE27227_16462	YQDMAWEAISSIISK	15	0	1740.84	>jgi|Trias1|233323|CE27227_16462	>jgi|Trias1|233323|CE27227_16462	yes	yes	2,3	1.9452e-109	284.51
>jgi|Trias1|23715|gm1.1684_g	IDPTSGEIEIIQIVPAGGQFPR	22	0	2336.24	>jgi|Trias1|23715|gm1.1684_g	>jgi|Trias1|23715|gm1.1684_g	yes	yes	2	2.2294e-08	150.61
>jgi|Trias1|23916|gm1.1885_g	AAQIAQEYIIK	11	0	1246.69	>jgi|Trias1|23916|gm1.1885_g	>jgi|Trias1|23916|gm1.1885_g	yes	yes	2	3.9412e-81	263.11
>jgi|Trias1|23916|gm1.1885_g	DGAEVVQIYVK	11	0	1219.64	>jgi|Trias1|23916|gm1.1885_g	>jgi|Trias1|23916|gm1.1885_g	yes	yes	2	6.6408e-16	178.46
>jgi|Trias1|23916|gm1.1885_g	DMIASVDVPR	10	0	1101.55	>jgi|Trias1|23916|gm1.1885_g	>jgi|Trias1|23916|gm1.1885_g	yes	yes	2	0.00053191	137.95
>jgi|Trias1|23916|gm1.1885_g	GEWGYEYFVTSDAGGTAR	18	0	1964.85	>jgi|Trias1|23916|gm1.1885_g	>jgi|Trias1|23916|gm1.1885_g	yes	yes	2	1.9265e-94	271.46
>jgi|Trias1|23916|gm1.1885_g	GVTPIDGISSVSTGK	15	0	1416.75	>jgi|Trias1|23916|gm1.1885_g	>jgi|Trias1|23916|gm1.1885_g	yes	yes	2	1.2411e-12	160.84
>jgi|Trias1|23916|gm1.1885_g	IGIFEKPYTGVADDDIFK	18	1	2027.03	>jgi|Trias1|23916|gm1.1885_g	>jgi|Trias1|23916|gm1.1885_g	yes	yes	3	1.1935e-50	232.37
>jgi|Trias1|23916|gm1.1885_g	ISESVIDTAVSR	12	0	1275.67	>jgi|Trias1|23916|gm1.1885_g	>jgi|Trias1|23916|gm1.1885_g	yes	yes	2	3.4695e-11	163.46
>jgi|Trias1|23916|gm1.1885_g	ISNAFYVCGAK	11	0	1228.59	>jgi|Trias1|23916|gm1.1885_g	>jgi|Trias1|23916|gm1.1885_g	yes	yes	2	8.8925e-41	205.52
>jgi|Trias1|23916|gm1.1885_g	ISVSFPYDVGTIPIYYDYQNSAR	23	0	2667.29	>jgi|Trias1|23916|gm1.1885_g	>jgi|Trias1|23916|gm1.1885_g	yes	yes	3	0.042922	113.47
>jgi|Trias1|23916|gm1.1885_g	QIDSESIVIIENHNNVIPIK	20	0	2274.22	>jgi|Trias1|23916|gm1.1885_g	>jgi|Trias1|23916|gm1.1885_g	yes	yes	2,3	5.6785e-180	324.79
>jgi|Trias1|23916|gm1.1885_g	WSNDESGFDEAIAAAK	16	0	1709.75	>jgi|Trias1|23916|gm1.1885_g	>jgi|Trias1|23916|gm1.1885_g	yes	yes	2	1.783e-301	338.23
>jgi|Trias1|24030|gm1.1999_g;>jgi|TrireRUTC30_1|137938|estExt_fgenesh1_pm.C_140010	IWIDPSEQSEISNANSR	17	0	1944.92	>jgi|Trias1|24030|gm1.1999_g;>jgi|TrireRUTC30_1|137938|estExt_fgenesh1_pm.C_140010	>jgi|Trias1|24030|gm1.1999_g	yes	no	2	0.00042947	126.07
>jgi|Trias1|24131|gm1.2100_g;>jgi|TrireRUTC30_1|13308|gm1.8864_g	GGYHFAQPASSSGAAQANYFIK	22	0	2271.07	>jgi|Trias1|24131|gm1.2100_g;>jgi|TrireRUTC30_1|13308|gm1.8864_g	>jgi|Trias1|24131|gm1.2100_g	yes	no	3	3.407e-13	160.76
>jgi|Trias1|244563|CE38467_45299	GTITSDGGTYAIWENQR	17	0	1867.87	>jgi|Trias1|244563|CE38467_45299	>jgi|Trias1|244563|CE38467_45299	yes	yes	2,3	2.2077e-256	376.01
>jgi|Trias1|244563|CE38467_45299	SSGTVTIQNHFDAWAK	16	0	1760.85	>jgi|Trias1|244563|CE38467_45299	>jgi|Trias1|244563|CE38467_45299	yes	yes	2,3	8.8002e-48	219.84
>jgi|Trias1|244563|CE38467_45299	VGNSYYSQCI	10	0	1189.51	>jgi|Trias1|244563|CE38467_45299	>jgi|Trias1|244563|CE38467_45299	yes	yes	2	2.4816e-15	179.37
>jgi|Trias1|244563|CE38467_45299	VNEPSIVGTATFNQYISIR	19	0	2108.09	>jgi|Trias1|244563|CE38467_45299	>jgi|Trias1|244563|CE38467_45299	yes	yes	2	5.0987e-116	286.57
>jgi|Trias1|24475|gm1.2444_g;>jgi|TrireRUTC30_1|116359|estExt_Genewise1.C_370047	NYGIGQDIQPK	11	0	1231.62	>jgi|Trias1|24475|gm1.2444_g;>jgi|TrireRUTC30_1|116359|estExt_Genewise1.C_370047	>jgi|Trias1|24475|gm1.2444_g	yes	no	2	0.2789	62.633
>jgi|Trias1|24475|gm1.2444_g;>jgi|TrireRUTC30_1|116359|estExt_Genewise1.C_370047	TAAVIAITEVR	11	0	1142.67	>jgi|Trias1|24475|gm1.2444_g;>jgi|TrireRUTC30_1|116359|estExt_Genewise1.C_370047	>jgi|Trias1|24475|gm1.2444_g	yes	no	2	4.3262e-16	182.28
>jgi|Trias1|24699|gm1.2668_g	ACSNAESEITHWDINK	16	0	1873.83	>jgi|Trias1|24699|gm1.2668_g	>jgi|Trias1|24699|gm1.2668_g	yes	yes	2	8.8778e-10	134.9
>jgi|Trias1|24699|gm1.2668_g	DAEVEPYAWSVEGR	14	0	1606.73	>jgi|Trias1|24699|gm1.2668_g	>jgi|Trias1|24699|gm1.2668_g	yes	yes	2	1.3261e-46	222.25
>jgi|Trias1|24699|gm1.2668_g	EIVITIGSK	9	0	958.57	>jgi|Trias1|24699|gm1.2668_g	>jgi|Trias1|24699|gm1.2668_g	yes	yes	2	0.053404	89.355
>jgi|Trias1|24699|gm1.2668_g	FASAQNPIYAR	11	0	1236.63	>jgi|Trias1|24699|gm1.2668_g	>jgi|Trias1|24699|gm1.2668_g	yes	yes	2	3.8031e-66	252.16
>jgi|Trias1|24699|gm1.2668_g	FTFPNAGPGDKPIIIQDITDISNSR	25	1	2715.39	>jgi|Trias1|24699|gm1.2668_g	>jgi|Trias1|24699|gm1.2668_g	yes	yes	3	7.3836e-28	198.35
>jgi|Trias1|24699|gm1.2668_g	NINFDPTYQNVFIQK	15	0	1839.92	>jgi|Trias1|24699|gm1.2668_g	>jgi|Trias1|24699|gm1.2668_g	yes	yes	2	2.1597e-129	296.97
>jgi|Trias1|24699|gm1.2668_g	NWIDHSFFIEGK	12	0	1491.71	>jgi|Trias1|24699|gm1.2668_g	>jgi|Trias1|24699|gm1.2668_g	yes	yes	2,3	3.3303e-17	180.2
>jgi|Trias1|24699|gm1.2668_g	PGYFGITINSGPK	13	0	1349.7	>jgi|Trias1|24699|gm1.2668_g	>jgi|Trias1|24699|gm1.2668_g	yes	yes	2	0.0010969	129.74
>jgi|Trias1|24699|gm1.2668_g	SIISIYENVGWIPDCR	16	0	1920.94	>jgi|Trias1|24699|gm1.2668_g	>jgi|Trias1|24699|gm1.2668_g	yes	yes	2	0.045461	92.495
>jgi|Trias1|24699|gm1.2668_g	SINGYPIPGGAFVR	14	0	1446.76	>jgi|Trias1|24699|gm1.2668_g	>jgi|Trias1|24699|gm1.2668_g	yes	yes	2	3.7423e-07	149.57
>jgi|Trias1|24699|gm1.2668_g	SQMPFMTIIDPASITEQIR	19	0	2177.09	>jgi|Trias1|24699|gm1.2668_g	>jgi|Trias1|24699|gm1.2668_g	yes	yes	2	0.017738	115.53
>jgi|Trias1|24699|gm1.2668_g	TIEYSYNDFCISQIAGGIGK	20	0	2235.05	>jgi|Trias1|24699|gm1.2668_g	>jgi|Trias1|24699|gm1.2668_g	yes	yes	2	4.9102e-116	282.85
>jgi|Trias1|24699|gm1.2668_g	YVNEATSIWR	10	0	1237.61	>jgi|Trias1|24699|gm1.2668_g	>jgi|Trias1|24699|gm1.2668_g	yes	yes	2	6.2493e-42	233.09
>jgi|Trias1|25000|gm1.2969_g	ATIVNITGIAGSSNTTGDEQK	21	0	2076.03	>jgi|Trias1|25000|gm1.2969_g	>jgi|Trias1|25000|gm1.2969_g	yes	yes	2	1.5042e-116	281.36
>jgi|Trias1|25000|gm1.2969_g	SIYSVNEGNSIYWEDK	16	0	1902.86	>jgi|Trias1|25000|gm1.2969_g	>jgi|Trias1|25000|gm1.2969_g	yes	yes	2	0.0045032	111.66
>jgi|Trias1|25266|gm1.3235_g	IGNIISFVNQHI	12	0	1353.74	>jgi|Trias1|25266|gm1.3235_g	>jgi|Trias1|25266|gm1.3235_g	yes	yes	2	4.7229e-69	248.15
>jgi|Trias1|25266|gm1.3235_g	ISSPIQTSSTIAYAK	15	0	1565.83	>jgi|Trias1|25266|gm1.3235_g	>jgi|Trias1|25266|gm1.3235_g	yes	yes	2	0.0010034	124.47
>jgi|Trias1|25266|gm1.3235_g	NGVPDFDVAVWK	12	0	1345.67	>jgi|Trias1|25266|gm1.3235_g	>jgi|Trias1|25266|gm1.3235_g	yes	yes	2	0.13303	88.552
>jgi|Trias1|25909|gm1.3878_g	IPAAEIAWFK	10	0	1144.63	>jgi|Trias1|25909|gm1.3878_g	>jgi|Trias1|25909|gm1.3878_g	yes	yes	2	1.8676e-10	168.8
>jgi|Trias1|25945|gm1.3914_g	EGPDSVFEK	9	0	1006.46	>jgi|Trias1|25945|gm1.3914_g	>jgi|Trias1|25945|gm1.3914_g	yes	yes	2	0.057432	87.639
>jgi|Trias1|25945|gm1.3914_g	EIIYFDYQPISAEK	14	0	1714.85	>jgi|Trias1|25945|gm1.3914_g	>jgi|Trias1|25945|gm1.3914_g	yes	yes	2	4.7977e-145	313.82
>jgi|Trias1|25945|gm1.3914_g	EIVDAEIIITTPFHPGYITPER	22	0	2510.31	>jgi|Trias1|25945|gm1.3914_g	>jgi|Trias1|25945|gm1.3914_g	yes	yes	2,3	2.238e-13	165.58
>jgi|Trias1|25945|gm1.3914_g	GNWDVAAVAK	10	0	1029.52	>jgi|Trias1|25945|gm1.3914_g	>jgi|Trias1|25945|gm1.3914_g	yes	yes	2	4.8813e-11	173.24
>jgi|Trias1|25945|gm1.3914_g	MKPGSYIVNTAR	12	1	1335.7	>jgi|Trias1|25945|gm1.3914_g	>jgi|Trias1|25945|gm1.3914_g	yes	yes	2	0.049795	120.86
>jgi|Trias1|25945|gm1.3914_g	SGHIAGYGGDVWFPQPAPADHPIR	24	0	2544.23	>jgi|Trias1|25945|gm1.3914_g	>jgi|Trias1|25945|gm1.3914_g	yes	yes	3,4	2.3361e-50	223.65
>jgi|Trias1|25945|gm1.3914_g	VIICIYDGGK	10	0	1136.59	>jgi|Trias1|25945|gm1.3914_g	>jgi|Trias1|25945|gm1.3914_g	yes	yes	2	3.0888e-06	147.51
>jgi|Trias1|25945|gm1.3914_g	WIEDQGHTIVTTSDKEGPDSVFEK	24	1	2717.28	>jgi|Trias1|25945|gm1.3914_g	>jgi|Trias1|25945|gm1.3914_g	yes	yes	3	2.3425e-07	147.84
>jgi|Trias1|25947|gm1.3916_g	ATTGSIDPGIGVQFFK	16	0	1636.85	>jgi|Trias1|25947|gm1.3916_g	>jgi|Trias1|25947|gm1.3916_g	yes	yes	2	1.505e-13	169.54
>jgi|Trias1|25947|gm1.3916_g	AVEAINPSTYGPGIIGQTFAK	21	0	2133.11	>jgi|Trias1|25947|gm1.3916_g	>jgi|Trias1|25947|gm1.3916_g	yes	yes	2	6.0434e-29	194.1
>jgi|Trias1|25947|gm1.3916_g	IVEIDWPIAK	10	0	1182.66	>jgi|Trias1|25947|gm1.3916_g	>jgi|Trias1|25947|gm1.3916_g	yes	yes	2	4.5395e-22	196.32
>jgi|Trias1|25983|gm1.3952_g	GIIGPIISR	9	0	924.576	>jgi|Trias1|25983|gm1.3952_g	>jgi|Trias1|25983|gm1.3952_g	yes	yes	2	0.019405	106.04
>jgi|Trias1|27086|gm1.5055_g	SINIPIIK	8	0	896.569	>jgi|Trias1|27086|gm1.5055_g	>jgi|Trias1|27086|gm1.5055_g	yes	yes	2	0.0059448	134.48
>jgi|Trias1|27897|gm1.5866_g;>jgi|TrireRUTC30_1|24912|estExt_Genemark1.C_80190;>jgi|Trias1|62888|fgenesh1_kg.22_#_6_#_Locus1167v1rpkm125.08	DFVEIIR	7	0	890.486	>jgi|Trias1|27897|gm1.5866_g;>jgi|TrireRUTC30_1|24912|estExt_Genemark1.C_80190;>jgi|Trias1|62888|fgenesh1_kg.22_#_6_#_Locus1167v1rpkm125.08	>jgi|Trias1|27897|gm1.5866_g	yes	no	2	0.26187	71.141
>jgi|Trias1|28045|gm1.6014_g	IGGVNIIQNIADEIK	15	0	1595.89	>jgi|Trias1|28045|gm1.6014_g	>jgi|Trias1|28045|gm1.6014_g	yes	yes	2	1.0692e-06	142.85
>jgi|Trias1|29046|gm1.7015_g;>jgi|TrireRUTC30_1|142900|estExt_fgenesh1_pg.C_270048	AIWDFDGIYCTSR	13	0	1602.71	>jgi|Trias1|29046|gm1.7015_g;>jgi|TrireRUTC30_1|142900|estExt_fgenesh1_pg.C_270048	>jgi|Trias1|29046|gm1.7015_g	yes	no	2	0.00032266	133.05
>jgi|Trias1|29046|gm1.7015_g;>jgi|TrireRUTC30_1|142900|estExt_fgenesh1_pg.C_270048	IECVDWTGGQIGNNDSAEDVR	21	0	2334.02	>jgi|Trias1|29046|gm1.7015_g;>jgi|TrireRUTC30_1|142900|estExt_fgenesh1_pg.C_270048	>jgi|Trias1|29046|gm1.7015_g	yes	no	2	1.1885e-51	229.08
>jgi|Trias1|29463|gm1.7432_g	IAENFQEVDIDDEAIAAIAK	20	0	2174.07	>jgi|Trias1|29463|gm1.7432_g	>jgi|Trias1|29463|gm1.7432_g	yes	yes	2	8.724e-137	305.4
>jgi|Trias1|29463|gm1.7432_g	IPQIGYGTWQAAPGEVGAGVYEAIK	25	0	2574.31	>jgi|Trias1|29463|gm1.7432_g	>jgi|Trias1|29463|gm1.7432_g	yes	yes	2,3	0.057362	84.108
>jgi|Trias1|29463|gm1.7432_g	NVSIVQTWK	9	0	1073.59	>jgi|Trias1|29463|gm1.7432_g	>jgi|Trias1|29463|gm1.7432_g	yes	yes	2	0.054987	88.681
>jgi|Trias1|295023|CE88927_18091	GVASIIGQEGEQNGFYR	17	0	1823.88	>jgi|Trias1|295023|CE88927_18091	>jgi|Trias1|295023|CE88927_18091	yes	yes	2	3.6959e-14	165.93
>jgi|Trias1|298103|CE92007_95622	AIQNGAGAIAAWDAR	15	0	1483.75	>jgi|Trias1|298103|CE92007_95622	>jgi|Trias1|298103|CE92007_95622	yes	yes	2	1.8096e-18	174.95
>jgi|Trias1|298103|CE92007_95622	DSNWPVCVGCAMISR	15	0	1750.76	>jgi|Trias1|298103|CE92007_95622	>jgi|Trias1|298103|CE92007_95622	yes	yes	2	0.12622	110.25
>jgi|Trias1|298103|CE92007_95622	IAIPGFNSDR	10	0	1088.56	>jgi|Trias1|298103|CE92007_95622	>jgi|Trias1|298103|CE92007_95622	yes	yes	2	0.21145	66.621
>jgi|Trias1|298103|CE92007_95622	SVSIISYYNEVFDDVDAK	18	0	2062.97	>jgi|Trias1|298103|CE92007_95622	>jgi|Trias1|298103|CE92007_95622	yes	yes	2	1.904e-112	285.43
>jgi|Trias1|30111|gm1.8080_g	IAEMDINIR	9	0	1073.55	>jgi|Trias1|30111|gm1.8080_g	>jgi|Trias1|30111|gm1.8080_g	yes	yes	2	2.0621e-28	215.38
>jgi|Trias1|30111|gm1.8080_g	INSGYEMPQVGFGIWK	16	0	1824.89	>jgi|Trias1|30111|gm1.8080_g	>jgi|Trias1|30111|gm1.8080_g	yes	yes	2	6.5162e-110	283.88
>jgi|Trias1|30111|gm1.8080_g	SIGVSNYQAQSVYDAIIYAK	20	0	2189.1	>jgi|Trias1|30111|gm1.8080_g	>jgi|Trias1|30111|gm1.8080_g	yes	yes	2,3	0	420.63
>jgi|Trias1|30111|gm1.8080_g	TSRPEVIAQNIDSTNFDIDSSDIEK	25	1	2793.33	>jgi|Trias1|30111|gm1.8080_g	>jgi|Trias1|30111|gm1.8080_g	yes	yes	3	4.4785e-96	272.36
>jgi|Trias1|30111|gm1.8080_g	TTIQQTWGAMEK	12	0	1392.67	>jgi|Trias1|30111|gm1.8080_g	>jgi|Trias1|30111|gm1.8080_g	yes	yes	2	1.1677e-43	220.45
>jgi|Trias1|30111|gm1.8080_g	VDQATAADTVYNAIK	15	0	1578.79	>jgi|Trias1|30111|gm1.8080_g	>jgi|Trias1|30111|gm1.8080_g	yes	yes	2	1.4231e-109	281.54
>jgi|Trias1|30111|gm1.8080_g	YPPGWFYDGESEVR	14	0	1700.75	>jgi|Trias1|30111|gm1.8080_g	>jgi|Trias1|30111|gm1.8080_g	yes	yes	2	2.7107e-35	206.58
>jgi|Trias1|30842|gm1.8811_g;>jgi|TrireRUTC30_1|100246|estExt_Genewise1Plus.C_11_t20131	AVIQEIEGAYGIIIK	15	0	1615.92	>jgi|Trias1|30842|gm1.8811_g;>jgi|TrireRUTC30_1|100246|estExt_Genewise1Plus.C_11_t20131	>jgi|Trias1|30842|gm1.8811_g	yes	no	2	0.0076959	109.16
>jgi|Trias1|30912|gm1.8881_g	DNITIWTSSDSGDAEAGEAK	20	0	2065.91	>jgi|Trias1|30912|gm1.8881_g	>jgi|Trias1|30912|gm1.8881_g	yes	yes	2	3.2418e-180	323.72
>jgi|Trias1|30912|gm1.8881_g	EVAQIGGEITVDER	14	0	1514.76	>jgi|Trias1|30912|gm1.8881_g	>jgi|Trias1|30912|gm1.8881_g	yes	yes	2	3.5049e-26	199.31
>jgi|Trias1|30912|gm1.8881_g	VCEDVIDVIDK	11	0	1303.63	>jgi|Trias1|30912|gm1.8881_g	>jgi|Trias1|30912|gm1.8881_g	yes	yes	2	1.0788e-22	196.07
>jgi|Trias1|30995|gm1.8964_g	AEGGDIDSQVDHAIDR	16	0	1696.77	>jgi|Trias1|30995|gm1.8964_g	>jgi|Trias1|30995|gm1.8964_g	yes	yes	2	3.9893e-92	269.88
>jgi|Trias1|30995|gm1.8964_g	ASGTVVVSDTGDFAAIGK	18	0	1693.85	>jgi|Trias1|30995|gm1.8964_g	>jgi|Trias1|30995|gm1.8964_g	yes	yes	2	3.1041e-64	246.96
>jgi|Trias1|30995|gm1.8964_g	EIIAIIPGK	9	0	952.596	>jgi|Trias1|30995|gm1.8964_g	>jgi|Trias1|30995|gm1.8964_g	yes	yes	2	2.1175e-08	162.97
>jgi|Trias1|30995|gm1.8964_g	FSFDTQASVNK	11	0	1242.59	>jgi|Trias1|30995|gm1.8964_g	>jgi|Trias1|30995|gm1.8964_g	yes	yes	2	1.0291e-22	196.44
>jgi|Trias1|30995|gm1.8964_g	GIFNYYK	7	0	903.449	>jgi|Trias1|30995|gm1.8964_g	>jgi|Trias1|30995|gm1.8964_g	yes	yes	2	0.058405	103.29
>jgi|Trias1|30995|gm1.8964_g	IIDAAIAYGK	10	0	1033.58	>jgi|Trias1|30995|gm1.8964_g	>jgi|Trias1|30995|gm1.8964_g	yes	yes	2	0.00037829	140.16
>jgi|Trias1|30995|gm1.8964_g	IIQIYK	6	0	776.48	>jgi|Trias1|30995|gm1.8964_g	>jgi|Trias1|30995|gm1.8964_g	yes	yes	2	0.0193	126.05
>jgi|Trias1|30995|gm1.8964_g	IIVEFGR	7	0	832.481	>jgi|Trias1|30995|gm1.8964_g	>jgi|Trias1|30995|gm1.8964_g	yes	yes	2	0.093035	97.068
>jgi|Trias1|30995|gm1.8964_g	TYISDESIFR	10	0	1229.59	>jgi|Trias1|30995|gm1.8964_g	>jgi|Trias1|30995|gm1.8964_g	yes	yes	2	8.8464e-41	230.24
>jgi|Trias1|315866|CE109770_83411;>jgi|TrireRUTC30_1|26662|estExt_Genemark1.C_290032	SPIMGIFEK	9	0	1020.53	>jgi|Trias1|315866|CE109770_83411;>jgi|TrireRUTC30_1|26662|estExt_Genemark1.C_290032	>jgi|Trias1|315866|CE109770_83411	yes	no	2	0.12184	86.205
>jgi|Trias1|315866|CE109770_83411;>jgi|TrireRUTC30_1|26662|estExt_Genemark1.C_290032	SPYIYPIYGIGEIPQGFAR	19	0	2140.1	>jgi|Trias1|315866|CE109770_83411;>jgi|TrireRUTC30_1|26662|estExt_Genemark1.C_290032	>jgi|Trias1|315866|CE109770_83411	yes	no	2	2.4647e-05	133.45
>jgi|Trias1|32253|gm1.10222_g	IFDFINGIGIFGDGK	15	0	1611.83	>jgi|Trias1|32253|gm1.10222_g	>jgi|Trias1|32253|gm1.10222_g	yes	yes	2	0.0001463	130.27
>jgi|Trias1|323214|CE117118_369999	EFPDQVAIQINDTHPTIAIVEIQR	24	0	2746.43	>jgi|Trias1|323214|CE117118_369999	>jgi|Trias1|323214|CE117118_369999	yes	yes	3	0.041982	92.093
>jgi|Trias1|32758|estExt_Genemark1.C_1_t10115;>jgi|TrireRUTC30_1|111063|estExt_Genewise1.C_9_t20115	AGIPAGGIATGAEAVK	16	0	1381.76	>jgi|Trias1|32758|estExt_Genemark1.C_1_t10115;>jgi|TrireRUTC30_1|111063|estExt_Genewise1.C_9_t20115	>jgi|Trias1|32758|estExt_Genemark1.C_1_t10115	yes	no	2	0.00072969	122.97
>jgi|Trias1|328757|CE122661_10877	AFVYDQINESDWR	13	0	1641.74	>jgi|Trias1|328757|CE122661_10877	>jgi|Trias1|328757|CE122661_10877	yes	yes	2	1.7689e-46	227.48
>jgi|Trias1|328757|CE122661_10877	EPPSPIFVNIPK	12	0	1336.74	>jgi|Trias1|328757|CE122661_10877	>jgi|Trias1|328757|CE122661_10877	yes	yes	2	0.003919	121.9
>jgi|Trias1|328757|CE122661_10877	FGPIDFQVR	9	0	1077.56	>jgi|Trias1|328757|CE122661_10877	>jgi|Trias1|328757|CE122661_10877	yes	yes	2	1.408e-07	137.14
>jgi|Trias1|328757|CE122661_10877	GESVQIIGQNER	12	0	1328.67	>jgi|Trias1|328757|CE122661_10877	>jgi|Trias1|328757|CE122661_10877	yes	yes	2	6.6745e-56	241.39
>jgi|Trias1|328757|CE122661_10877	IAWNPQADSQDIVEEWTR	18	0	2157.01	>jgi|Trias1|328757|CE122661_10877	>jgi|Trias1|328757|CE122661_10877	yes	yes	2	2.0901e-153	306.72
>jgi|Trias1|328757|CE122661_10877	IDIIEDGYWISTK	13	0	1551.78	>jgi|Trias1|328757|CE122661_10877	>jgi|Trias1|328757|CE122661_10877	yes	yes	2	7.2778e-35	206.1
>jgi|Trias1|328757|CE122661_10877	IYEIVPDFAGYIVK	14	0	1625.87	>jgi|Trias1|328757|CE122661_10877	>jgi|Trias1|328757|CE122661_10877	yes	yes	2	3.5427e-18	182.23
>jgi|Trias1|328757|CE122661_10877	NGPISSAASEIQK	13	0	1300.66	>jgi|Trias1|328757|CE122661_10877	>jgi|Trias1|328757|CE122661_10877	yes	yes	2	0.08505	107.17
>jgi|Trias1|328757|CE122661_10877	SIQGQIDAER	10	0	1115.56	>jgi|Trias1|328757|CE122661_10877	>jgi|Trias1|328757|CE122661_10877	yes	yes	2	0.00081273	133.91
>jgi|Trias1|328757|CE122661_10877	TISQGANIFAK	11	0	1148.62	>jgi|Trias1|328757|CE122661_10877	>jgi|Trias1|328757|CE122661_10877	yes	yes	2	0.0088359	113.69
>jgi|Trias1|328757|CE122661_10877	WSNQWDNINAGTAAHGSIER	20	0	2226.02	>jgi|Trias1|328757|CE122661_10877	>jgi|Trias1|328757|CE122661_10877	yes	yes	3	0.0021541	121.45
>jgi|Trias1|33388|estExt_Genemark1.C_1_t20306;>jgi|TrireRUTC30_1|108682|estExt_Genewise1.C_4_t20425	MFVIDEADEMISR	13	0	1554.71	>jgi|Trias1|33388|estExt_Genemark1.C_1_t20306;>jgi|TrireRUTC30_1|108682|estExt_Genewise1.C_4_t20425	>jgi|Trias1|33388|estExt_Genemark1.C_1_t20306	yes	no	2	0.14636	84.605
>jgi|Trias1|33388|estExt_Genemark1.C_1_t20306;>jgi|TrireRUTC30_1|108682|estExt_Genewise1.C_4_t20425	VIIATDIIAR	10	0	1083.67	>jgi|Trias1|33388|estExt_Genemark1.C_1_t20306;>jgi|TrireRUTC30_1|108682|estExt_Genewise1.C_4_t20425	>jgi|Trias1|33388|estExt_Genemark1.C_1_t20306	yes	no	2	2.4353e-11	174.02
>jgi|Trias1|33605|estExt_Genemark1.C_1_t30048	DIFQAISAK	9	0	991.534	>jgi|Trias1|33605|estExt_Genemark1.C_1_t30048	>jgi|Trias1|33605|estExt_Genemark1.C_1_t30048	yes	yes	1	4.5521e-07	133.58
>jgi|Trias1|33605|estExt_Genemark1.C_1_t30048	DIIYFNDDDGTAIVEK	16	0	1826.86	>jgi|Trias1|33605|estExt_Genemark1.C_1_t30048	>jgi|Trias1|33605|estExt_Genemark1.C_1_t30048	yes	yes	2	1.6353e-13	169.09
>jgi|Trias1|33605|estExt_Genemark1.C_1_t30048	EIGDVFAQWNK	11	0	1305.64	>jgi|Trias1|33605|estExt_Genemark1.C_1_t30048	>jgi|Trias1|33605|estExt_Genemark1.C_1_t30048	yes	yes	2	3.2193e-81	265.69
>jgi|Trias1|33605|estExt_Genemark1.C_1_t30048	FGPSIMPGGNEEAWPYIK	18	0	1991.95	>jgi|Trias1|33605|estExt_Genemark1.C_1_t30048	>jgi|Trias1|33605|estExt_Genemark1.C_1_t30048	yes	yes	2	9.6627e-78	256.62
>jgi|Trias1|33605|estExt_Genemark1.C_1_t30048	GDIIIDGGNSHFPDSNR	17	0	1812.84	>jgi|Trias1|33605|estExt_Genemark1.C_1_t30048	>jgi|Trias1|33605|estExt_Genemark1.C_1_t30048	yes	yes	2	5.8731e-23	172.09
>jgi|Trias1|33605|estExt_Genemark1.C_1_t30048	IIPIIEK	7	0	824.537	>jgi|Trias1|33605|estExt_Genemark1.C_1_t30048	>jgi|Trias1|33605|estExt_Genemark1.C_1_t30048	yes	yes	2	0.23482	74.717
>jgi|Trias1|33605|estExt_Genemark1.C_1_t30048	NIIFDNFFNEAIHK	14	0	1720.86	>jgi|Trias1|33605|estExt_Genemark1.C_1_t30048	>jgi|Trias1|33605|estExt_Genemark1.C_1_t30048	yes	yes	2,3	4.0099e-106	281.19
>jgi|Trias1|33605|estExt_Genemark1.C_1_t30048	QFIEDIEQAIYASK	14	0	1653.83	>jgi|Trias1|33605|estExt_Genemark1.C_1_t30048	>jgi|Trias1|33605|estExt_Genemark1.C_1_t30048	yes	yes	2	4.4452e-302	394.72
>jgi|Trias1|33605|estExt_Genemark1.C_1_t30048	VDAFIENEAK	10	0	1134.56	>jgi|Trias1|33605|estExt_Genemark1.C_1_t30048	>jgi|Trias1|33605|estExt_Genemark1.C_1_t30048	yes	yes	2	0.00063185	136.52
>jgi|Trias1|33660|estExt_Genemark1.C_2_t10003	AAGCEVDDSISCIR	14	0	1551.67	>jgi|Trias1|33660|estExt_Genemark1.C_2_t10003	>jgi|Trias1|33660|estExt_Genemark1.C_2_t10003	yes	yes	2	0.00015639	131.69
>jgi|Trias1|33660|estExt_Genemark1.C_2_t10003	IGGIGFMPGK	10	0	975.521	>jgi|Trias1|33660|estExt_Genemark1.C_2_t10003	>jgi|Trias1|33660|estExt_Genemark1.C_2_t10003	yes	yes	2	0.25304	73.573
>jgi|Trias1|33660|estExt_Genemark1.C_2_t10003	ITAIIGDIVFNIIR	14	0	1556.93	>jgi|Trias1|33660|estExt_Genemark1.C_2_t10003	>jgi|Trias1|33660|estExt_Genemark1.C_2_t10003	yes	yes	2	1.7035e-106	287.29
>jgi|Trias1|33660|estExt_Genemark1.C_2_t10003	TFIAFEYYPGK	11	0	1334.65	>jgi|Trias1|33660|estExt_Genemark1.C_2_t10003	>jgi|Trias1|33660|estExt_Genemark1.C_2_t10003	yes	yes	2	1.2944e-18	164.97
>jgi|Trias1|33660|estExt_Genemark1.C_2_t10003	YISDYYFK	8	0	1097.51	>jgi|Trias1|33660|estExt_Genemark1.C_2_t10003	>jgi|Trias1|33660|estExt_Genemark1.C_2_t10003	yes	yes	2	0.24199	75.854
>jgi|Trias1|33660|estExt_Genemark1.C_2_t10003	YIWDGSPFR	9	0	1139.54	>jgi|Trias1|33660|estExt_Genemark1.C_2_t10003	>jgi|Trias1|33660|estExt_Genemark1.C_2_t10003	yes	yes	2	0.057298	87.696
>jgi|Trias1|349381|CE143285_46387	DEFIIPIIVGGDER	14	0	1571.82	>jgi|Trias1|349381|CE143285_46387	>jgi|Trias1|349381|CE143285_46387	yes	yes	2	6.3225e-19	188.15
>jgi|Trias1|349381|CE143285_46387	EIGIGEIATVVGR	13	0	1312.74	>jgi|Trias1|349381|CE143285_46387	>jgi|Trias1|349381|CE143285_46387	yes	yes	2	1.2849e-05	145.09
>jgi|Trias1|349381|CE143285_46387	SGAGYMEEIVDFIK	14	0	1557.74	>jgi|Trias1|349381|CE143285_46387	>jgi|Trias1|349381|CE143285_46387	yes	yes	2	1.3808e-46	221.8
>jgi|Trias1|35519|estExt_Genemark1.C_4_t10310;>jgi|TrireRUTC30_1|121497|estExt_fgenesh2_kg.C_1_t10107	IIGFFY	6	0	758.4	>jgi|Trias1|35519|estExt_Genemark1.C_4_t10310;>jgi|TrireRUTC30_1|121497|estExt_fgenesh2_kg.C_1_t10107	>jgi|Trias1|35519|estExt_Genemark1.C_4_t10310	yes	no	1	0.20356	87.945
>jgi|Trias1|35519|estExt_Genemark1.C_4_t10310;>jgi|TrireRUTC30_1|121497|estExt_fgenesh2_kg.C_1_t10107	TSVIHDAINSINNAEK	16	0	1724.87	>jgi|Trias1|35519|estExt_Genemark1.C_4_t10310;>jgi|TrireRUTC30_1|121497|estExt_fgenesh2_kg.C_1_t10107	>jgi|Trias1|35519|estExt_Genemark1.C_4_t10310	yes	no	3	0.049873	91.307
>jgi|Trias1|356270|CE150174_66385	FAGINIAGFDFGCTTDGTCVTSQVYPPIK	29	0	3135.47	>jgi|Trias1|356270|CE150174_66385	>jgi|Trias1|356270|CE150174_66385	yes	yes	3	7.4779e-07	134.68
>jgi|Trias1|356270|CE150174_66385	IWFGIVNEPHDVDINTWATTVQAVVTAIR	29	0	3264.69	>jgi|Trias1|356270|CE150174_66385	>jgi|Trias1|356270|CE150174_66385	yes	yes	3	7.431e-05	111.97
>jgi|Trias1|356270|CE150174_66385	NFDGANNYPDGIGQMQHFVNNDK	23	0	2594.12	>jgi|Trias1|356270|CE150174_66385	>jgi|Trias1|356270|CE150174_66385	yes	yes	3	3.1503e-05	142.76
>jgi|Trias1|356270|CE150174_66385	NPDGSTTNIIFDIHK	15	0	1670.83	>jgi|Trias1|356270|CE150174_66385	>jgi|Trias1|356270|CE150174_66385	yes	yes	2,3	1.6705e-91	267.77
>jgi|Trias1|356270|CE150174_66385	WNGAIIGQGGPTNAQFTNIWTQIATK	26	0	2786.41	>jgi|Trias1|356270|CE150174_66385	>jgi|Trias1|356270|CE150174_66385	yes	yes	2,3	3.1673e-96	262.74
>jgi|Trias1|356270|CE150174_66385	YIDSDNSGTSTTCVTNNIATAFQPVATWIR	30	0	3302.55	>jgi|Trias1|356270|CE150174_66385	>jgi|Trias1|356270|CE150174_66385	yes	yes	2,3	8.035e-13	160.15
>jgi|Trias1|363916|CE157820_175709	NAITNIAETVEDPK	14	0	1513.76	>jgi|Trias1|363916|CE157820_175709	>jgi|Trias1|363916|CE157820_175709	yes	yes	2	0.061503	86.405
>jgi|Trias1|365112|CE159016_39314;>jgi|TrireRUTC30_1|93899|estExt_Genewise1Plus.C_1_t10445	MIAGIYIGEIFR	12	0	1381.74	>jgi|Trias1|365112|CE159016_39314;>jgi|TrireRUTC30_1|93899|estExt_Genewise1Plus.C_1_t10445	>jgi|Trias1|365112|CE159016_39314	yes	no	2	0.014151	115.18
>jgi|Trias1|369646|CE163550_89726;>jgi|TrireRUTC30_1|70058|e_gw1.1.434.1	GIWDVIGR	8	0	914.497	>jgi|Trias1|369646|CE163550_89726;>jgi|TrireRUTC30_1|70058|e_gw1.1.434.1	>jgi|Trias1|369646|CE163550_89726	yes	no	2	0.0045565	137.18
>jgi|Trias1|369646|CE163550_89726;>jgi|TrireRUTC30_1|70058|e_gw1.1.434.1	WNIFDITK	8	0	1035.54	>jgi|Trias1|369646|CE163550_89726;>jgi|TrireRUTC30_1|70058|e_gw1.1.434.1	>jgi|Trias1|369646|CE163550_89726	yes	no	2	9.5126e-27	210.26
>jgi|Trias1|37394|estExt_Genemark1.C_7_t10281;>jgi|TrireRUTC30_1|26280|estExt_Genemark1.C_220031	YGAGDYEIAVEIVR	14	0	1553.77	>jgi|Trias1|37394|estExt_Genemark1.C_7_t10281;>jgi|TrireRUTC30_1|26280|estExt_Genemark1.C_220031	>jgi|Trias1|37394|estExt_Genemark1.C_7_t10281	yes	no	2	2.5117e-35	207.47
>jgi|Trias1|37813|estExt_Genemark1.C_8_t10121;>jgi|TrireRUTC30_1|95874|estExt_Genewise1Plus.C_2_t40099;>jgi|TrireRUTC30_1|140705|estExt_fgenesh1_pg.C_40326	AQDPDQGFSTFFSETGQGK	19	0	2045.9	>jgi|Trias1|37813|estExt_Genemark1.C_8_t10121;>jgi|TrireRUTC30_1|95874|estExt_Genewise1Plus.C_2_t40099;>jgi|TrireRUTC30_1|140705|estExt_fgenesh1_pg.C_40326	>jgi|Trias1|37813|estExt_Genemark1.C_8_t10121	yes	no	2	1.8517e-21	185.55
>jgi|Trias1|383934|CE177838_78084	EGAANTPGMIGEVNFGSWK	19	0	1963.91	>jgi|Trias1|383934|CE177838_78084	>jgi|Trias1|383934|CE177838_78084	yes	yes	2	6.5346e-180	329.21
>jgi|Trias1|383934|CE177838_78084	GITYFDVSAIVDPNDKDNVK	20	1	2209.09	>jgi|Trias1|383934|CE177838_78084	>jgi|Trias1|383934|CE177838_78084	yes	yes	2	0.010315	123.4
>jgi|Trias1|383934|CE177838_78084	TIYFTSNPGSANIDSVTTSAGK	22	0	2230.08	>jgi|Trias1|383934|CE177838_78084	>jgi|Trias1|383934|CE177838_78084	yes	yes	2	3.8263e-183	333.41
>jgi|Trias1|393413|CE187317_5489	AQVQDVADTVIGFQATDGWIGPEVGNAR	28	0	2913.43	>jgi|Trias1|393413|CE187317_5489	>jgi|Trias1|393413|CE187317_5489	yes	yes	2	0.0054387	90.694
>jgi|Trias1|393413|CE187317_5489	TPFFIGITQIAEADSSWEDR	20	0	2282.09	>jgi|Trias1|393413|CE187317_5489	>jgi|Trias1|393413|CE187317_5489	yes	yes	2	3.9065e-66	246.49
>jgi|Trias1|39596|estExt_Genemark1.C_120072	DVNAQIDQAFANVER	15	0	1688.81	>jgi|Trias1|39596|estExt_Genemark1.C_120072	>jgi|Trias1|39596|estExt_Genemark1.C_120072	yes	yes	2	1.9212e-05	139.73
>jgi|Trias1|39751|estExt_Genemark1.C_120252;>jgi|TrireRUTC30_1|94824|estExt_Genewise1Plus.C_1_t50345	DNIDDVVVWNPWVDK	15	0	1812.87	>jgi|Trias1|39751|estExt_Genemark1.C_120252;>jgi|TrireRUTC30_1|94824|estExt_Genewise1Plus.C_1_t50345	>jgi|Trias1|39751|estExt_Genemark1.C_120252	yes	no	2	0.1811	71.529
>jgi|Trias1|39751|estExt_Genemark1.C_120252;>jgi|TrireRUTC30_1|94824|estExt_Genewise1Plus.C_1_t50345	IDFGISSENIDDAAR	15	0	1621.76	>jgi|Trias1|39751|estExt_Genemark1.C_120252;>jgi|TrireRUTC30_1|94824|estExt_Genewise1Plus.C_1_t50345	>jgi|Trias1|39751|estExt_Genemark1.C_120252	yes	no	2	0.024377	97.949
>jgi|Trias1|39949|estExt_Genemark1.C_130072	IETVVPANMAIMEDAIK	17	0	1843.94	>jgi|Trias1|39949|estExt_Genemark1.C_130072	>jgi|Trias1|39949|estExt_Genemark1.C_130072	yes	yes	2	0.014482	114.33
>jgi|Trias1|40733|estExt_Genemark1.C_150307;>jgi|TrireRUTC30_1|130207|fgenesh1_pm.9_#_153;>jgi|Trias1|126638|e_gw1.1.3123.1	FPEIATIAAR	10	0	1087.6	>jgi|Trias1|40733|estExt_Genemark1.C_150307;>jgi|TrireRUTC30_1|130207|fgenesh1_pm.9_#_153;>jgi|Trias1|126638|e_gw1.1.3123.1	>jgi|Trias1|40733|estExt_Genemark1.C_150307	yes	no	2	0.013741	105.4
>jgi|Trias1|411564|CE205468_19512	IEFAPPTASSSSVPR	15	0	1544.78	>jgi|Trias1|411564|CE205468_19512	>jgi|Trias1|411564|CE205468_19512	yes	yes	2	0.059027	86.699
>jgi|Trias1|411564|CE205468_19512	IVGVHVTPTVVIDGVVQDTSSGWTIDQWK	29	0	3135.62	>jgi|Trias1|411564|CE205468_19512	>jgi|Trias1|411564|CE205468_19512	yes	yes	3	0.0021088	95.926
>jgi|Trias1|41471|estExt_Genemark1.C_220040	ISDSPFEFR	9	0	1096.52	>jgi|Trias1|41471|estExt_Genemark1.C_220040	>jgi|Trias1|41471|estExt_Genemark1.C_220040	yes	yes	2	1.9469e-20	200.88
>jgi|Trias1|41471|estExt_Genemark1.C_220040	ISHQESTDIEHWGDVINDVAYPIYTDR	27	0	3172.47	>jgi|Trias1|41471|estExt_Genemark1.C_220040	>jgi|Trias1|41471|estExt_Genemark1.C_220040	yes	yes	3	0.0004651	86.959
>jgi|Trias1|41471|estExt_Genemark1.C_220040	ISHQESTDIEHWGDVINDVAYPIYTDRPGMTVIDYVPPIK	40	1	4583.23	>jgi|Trias1|41471|estExt_Genemark1.C_220040	>jgi|Trias1|41471|estExt_Genemark1.C_220040	yes	yes	4	0.00012857	93.568
>jgi|Trias1|41471|estExt_Genemark1.C_220040	PGMTVIDYVPPIK	13	0	1428.77	>jgi|Trias1|41471|estExt_Genemark1.C_220040	>jgi|Trias1|41471|estExt_Genemark1.C_220040	yes	yes	2	7.16e-09	151.98
>jgi|Trias1|41471|estExt_Genemark1.C_220040	TWQFISNVAR	10	0	1220.63	>jgi|Trias1|41471|estExt_Genemark1.C_220040	>jgi|Trias1|41471|estExt_Genemark1.C_220040	yes	yes	2	1.7631e-15	182.28
>jgi|Trias1|41471|estExt_Genemark1.C_220040	VIFQPDSSHAVIYPR	15	0	1727.9	>jgi|Trias1|41471|estExt_Genemark1.C_220040	>jgi|Trias1|41471|estExt_Genemark1.C_220040	yes	yes	2,3	7.0597e-13	166.86
>jgi|Trias1|41515|estExt_Genemark1.C_240011	IFIGVPASPIGATGTESGAK	20	0	1872	>jgi|Trias1|41515|estExt_Genemark1.C_240011	>jgi|Trias1|41515|estExt_Genemark1.C_240011	yes	yes	2	0.0028509	118.31
>jgi|Trias1|41777|estExt_Genemark1.C_610001	NFNIPIGFTNK	11	0	1263.66	>jgi|Trias1|41777|estExt_Genemark1.C_610001	>jgi|Trias1|41777|estExt_Genemark1.C_610001	yes	yes	2	0.00041149	134.84
>jgi|Trias1|41777|estExt_Genemark1.C_610001	QSQTTIPANVIAWER	15	0	1712.88	>jgi|Trias1|41777|estExt_Genemark1.C_610001	>jgi|Trias1|41777|estExt_Genemark1.C_610001	yes	yes	2	1.3641e-08	155.64
>jgi|Trias1|43441|fgenesh1_pg.2_#_499;>jgi|TrireRUTC30_1|12362|gm1.7918_g	IIGNFQIVGIPPAR	14	0	1493.87	>jgi|Trias1|43441|fgenesh1_pg.2_#_499;>jgi|TrireRUTC30_1|12362|gm1.7918_g	>jgi|Trias1|43441|fgenesh1_pg.2_#_499	yes	no	2	0.016508	99.589
>jgi|Trias1|43441|fgenesh1_pg.2_#_499;>jgi|TrireRUTC30_1|12362|gm1.7918_g	NAVVTVPAYFNDAQR	15	0	1663.83	>jgi|Trias1|43441|fgenesh1_pg.2_#_499;>jgi|TrireRUTC30_1|12362|gm1.7918_g	>jgi|Trias1|43441|fgenesh1_pg.2_#_499	yes	no	2	1.9587e-05	139.61
>jgi|Trias1|43441|fgenesh1_pg.2_#_499;>jgi|TrireRUTC30_1|12362|gm1.7918_g	TDEIQVASINIFDK	14	0	1591.81	>jgi|Trias1|43441|fgenesh1_pg.2_#_499;>jgi|TrireRUTC30_1|12362|gm1.7918_g	>jgi|Trias1|43441|fgenesh1_pg.2_#_499	yes	no	2	0.00029206	143.56
>jgi|Trias1|44111|fgenesh1_pg.3_#_224	IPIANIFDSIVFGK	14	0	1532.86	>jgi|Trias1|44111|fgenesh1_pg.3_#_224	>jgi|Trias1|44111|fgenesh1_pg.3_#_224	yes	yes	2	0.0045446	115.78
>jgi|Trias1|44614|fgenesh1_pg.3_#_727;>jgi|TrireRUTC30_1|123057|estExt_fgenesh2_kg.C_70091	IQIDEITSHYGITPEDYTAVR	21	0	2420.19	>jgi|Trias1|44614|fgenesh1_pg.3_#_727;>jgi|TrireRUTC30_1|123057|estExt_fgenesh2_kg.C_70091	>jgi|Trias1|44614|fgenesh1_pg.3_#_727	yes	no	3	0.02061	105.5
>jgi|Trias1|44614|fgenesh1_pg.3_#_727;>jgi|TrireRUTC30_1|123057|estExt_fgenesh2_kg.C_70091	VAIIEPNDPSDVTEIIGSGK	20	0	2053.06	>jgi|Trias1|44614|fgenesh1_pg.3_#_727;>jgi|TrireRUTC30_1|123057|estExt_fgenesh2_kg.C_70091	>jgi|Trias1|44614|fgenesh1_pg.3_#_727	yes	no	2	3.8832e-116	284.72
>jgi|Trias1|447259|MIX2916_25162_48;>jgi|TrireRUTC30_1|141623|estExt_fgenesh1_pg.C_100251	IVEPWIAYGYPNIK	14	0	1661.88	>jgi|Trias1|447259|MIX2916_25162_48;>jgi|TrireRUTC30_1|141623|estExt_fgenesh1_pg.C_100251	>jgi|Trias1|447259|MIX2916_25162_48	yes	no	2	0.043831	92.906
>jgi|Trias1|447259|MIX2916_25162_48;>jgi|TrireRUTC30_1|141623|estExt_fgenesh1_pg.C_100251	VAITDNSIIEANIGK	15	0	1556.84	>jgi|Trias1|447259|MIX2916_25162_48;>jgi|TrireRUTC30_1|141623|estExt_fgenesh1_pg.C_100251	>jgi|Trias1|447259|MIX2916_25162_48	yes	no	2	0.00026831	138.35
>jgi|Trias1|44780|fgenesh1_pg.3_#_893	NIIIATGSEATPFPGITVDEK	21	0	2172.13	>jgi|Trias1|44780|fgenesh1_pg.3_#_893	>jgi|Trias1|44780|fgenesh1_pg.3_#_893	yes	yes	2	8.3892e-29	190.24
>jgi|Trias1|44944|fgenesh1_pg.4_#_137	SVGIPAVWIQPGTFDDEVIK	20	0	2170.13	>jgi|Trias1|44944|fgenesh1_pg.4_#_137	>jgi|Trias1|44944|fgenesh1_pg.4_#_137	yes	yes	2	0.0014864	124.45
>jgi|Trias1|44995|fgenesh1_pg.4_#_188;>jgi|TrireRUTC30_1|93788|estExt_Genewise1Plus.C_1_t10218	TPIPTADIASR	11	0	1140.61	>jgi|Trias1|44995|fgenesh1_pg.4_#_188;>jgi|TrireRUTC30_1|93788|estExt_Genewise1Plus.C_1_t10218	>jgi|Trias1|44995|fgenesh1_pg.4_#_188	yes	no	2	0.059717	98.04
>jgi|Trias1|44995|fgenesh1_pg.4_#_188;>jgi|TrireRUTC30_1|93788|estExt_Genewise1Plus.C_1_t10218	TSIGTGYDIINSIFSPDGR	19	0	2011.99	>jgi|Trias1|44995|fgenesh1_pg.4_#_188;>jgi|TrireRUTC30_1|93788|estExt_Genewise1Plus.C_1_t10218	>jgi|Trias1|44995|fgenesh1_pg.4_#_188	yes	no	2	2.3138e-14	171.56
>jgi|Trias1|45332|fgenesh1_pg.4_#_525;>jgi|TrireRUTC30_1|121587|estExt_fgenesh2_kg.C_1_t10200	IIIIAWSPDDAGVHPK	16	0	1730.94	>jgi|Trias1|45332|fgenesh1_pg.4_#_525;>jgi|TrireRUTC30_1|121587|estExt_fgenesh2_kg.C_1_t10200	>jgi|Trias1|45332|fgenesh1_pg.4_#_525	yes	no	3	0.10573	98.406
>jgi|Trias1|45332|fgenesh1_pg.4_#_525;>jgi|TrireRUTC30_1|121587|estExt_fgenesh2_kg.C_1_t10200	YAVYDFGFK	9	0	1108.52	>jgi|Trias1|45332|fgenesh1_pg.4_#_525;>jgi|TrireRUTC30_1|121587|estExt_fgenesh2_kg.C_1_t10200	>jgi|Trias1|45332|fgenesh1_pg.4_#_525	yes	no	2	0.0049736	122.52
>jgi|Trias1|45620|fgenesh1_pg.4_#_813	PQPIPTASHIIDIFSIK	17	0	1876.05	>jgi|Trias1|45620|fgenesh1_pg.4_#_813	>jgi|Trias1|45620|fgenesh1_pg.4_#_813	yes	yes	3	0.0072285	109.07
>jgi|Trias1|45620|fgenesh1_pg.4_#_813	VNSISPGYIDTGISDFIDAK	20	0	2111.04	>jgi|Trias1|45620|fgenesh1_pg.4_#_813	>jgi|Trias1|45620|fgenesh1_pg.4_#_813	yes	yes	2	1.3271e-20	179.81
>jgi|Trias1|46985|fgenesh1_pg.6_#_587	GTCSTSSGVPATVEQQSPNSK	21	0	2120.96	>jgi|Trias1|46985|fgenesh1_pg.6_#_587	>jgi|Trias1|46985|fgenesh1_pg.6_#_587	yes	yes	2,3	9.3452e-81	255.23
>jgi|Trias1|46985|fgenesh1_pg.6_#_587	ITVVTQFTSSGINR	14	0	1521.82	>jgi|Trias1|46985|fgenesh1_pg.6_#_587	>jgi|Trias1|46985|fgenesh1_pg.6_#_587	yes	yes	2	2.5446e-190	335.74
>jgi|Trias1|46985|fgenesh1_pg.6_#_587	KITVVTQFTSSGINR	15	1	1649.91	>jgi|Trias1|46985|fgenesh1_pg.6_#_587	>jgi|Trias1|46985|fgenesh1_pg.6_#_587	yes	yes	2	0.13454	133.93
>jgi|Trias1|46985|fgenesh1_pg.6_#_587	NCCIEGADYSGTYGVTTSGNQITIDFVTQSQNK	33	0	3627.61	>jgi|Trias1|46985|fgenesh1_pg.6_#_587	>jgi|Trias1|46985|fgenesh1_pg.6_#_587	yes	yes	3	0.00014427	99.529
>jgi|Trias1|46985|fgenesh1_pg.6_#_587	VVFSNIK	7	0	805.47	>jgi|Trias1|46985|fgenesh1_pg.6_#_587	>jgi|Trias1|46985|fgenesh1_pg.6_#_587	yes	yes	2	0.1258	92.467
>jgi|Trias1|46985|fgenesh1_pg.6_#_587	VVIDANWR	8	0	971.519	>jgi|Trias1|46985|fgenesh1_pg.6_#_587	>jgi|Trias1|46985|fgenesh1_pg.6_#_587	yes	yes	2	8.8792e-05	155
>jgi|Trias1|46985|fgenesh1_pg.6_#_587	WTHAYPSGNNCYNGNTWDATICPDDETCAK	30	0	3517.4	>jgi|Trias1|46985|fgenesh1_pg.6_#_587	>jgi|Trias1|46985|fgenesh1_pg.6_#_587	yes	yes	3	9.2722e-46	193.77
>jgi|Trias1|46985|fgenesh1_pg.6_#_587	YPTNIAGAK	9	0	933.492	>jgi|Trias1|46985|fgenesh1_pg.6_#_587	>jgi|Trias1|46985|fgenesh1_pg.6_#_587	yes	yes	2	1.454e-08	168.26
>jgi|Trias1|46985|fgenesh1_pg.6_#_587	YYVQNGVK	8	0	969.492	>jgi|Trias1|46985|fgenesh1_pg.6_#_587	>jgi|Trias1|46985|fgenesh1_pg.6_#_587	yes	yes	2	2.1316e-07	166.78
>jgi|Trias1|47666|fgenesh1_pg.7_#_646	TINNNSSIDEFIEENWK	17	0	2051.94	>jgi|Trias1|47666|fgenesh1_pg.7_#_646	>jgi|Trias1|47666|fgenesh1_pg.7_#_646	yes	yes	2	5.2172e-21	177.39
>jgi|Trias1|47787|fgenesh1_pg.8_#_120	YQPIPGITYGIEQFAFK	17	0	1971.01	>jgi|Trias1|47787|fgenesh1_pg.8_#_120	>jgi|Trias1|47787|fgenesh1_pg.8_#_120	yes	yes	2	0.32257	65.716
>jgi|Trias1|47798|fgenesh1_pg.8_#_131	GAIGNFDWR	9	0	1034.49	>jgi|Trias1|47798|fgenesh1_pg.8_#_131	>jgi|Trias1|47798|fgenesh1_pg.8_#_131	yes	yes	2	1.2567e-13	179.68
>jgi|Trias1|47798|fgenesh1_pg.8_#_131	GIEASFIPYGASISNIFINDR	21	0	2283.15	>jgi|Trias1|47798|fgenesh1_pg.8_#_131	>jgi|Trias1|47798|fgenesh1_pg.8_#_131	yes	yes	2,3	6.9793e-52	230.82
>jgi|Trias1|47798|fgenesh1_pg.8_#_131	QHPHFGGVPGR	11	0	1187.59	>jgi|Trias1|47798|fgenesh1_pg.8_#_131	>jgi|Trias1|47798|fgenesh1_pg.8_#_131	yes	yes	3	0.09449	91.636
>jgi|Trias1|48019|fgenesh1_pg.8_#_352;>jgi|TrireRUTC30_1|116076|estExt_Genewise1.C_320174	IPFEDENVINIVR	13	0	1556.82	>jgi|Trias1|48019|fgenesh1_pg.8_#_352;>jgi|TrireRUTC30_1|116076|estExt_Genewise1.C_320174	>jgi|Trias1|48019|fgenesh1_pg.8_#_352	yes	no	2	0.00023964	136.27
>jgi|Trias1|48019|fgenesh1_pg.8_#_352;>jgi|TrireRUTC30_1|116076|estExt_Genewise1.C_320174	YTNPIVIQSIIPVK	14	0	1583.93	>jgi|Trias1|48019|fgenesh1_pg.8_#_352;>jgi|TrireRUTC30_1|116076|estExt_Genewise1.C_320174	>jgi|Trias1|48019|fgenesh1_pg.8_#_352	yes	no	2	0.014421	106.17
>jgi|Trias1|48349|fgenesh1_pg.9_#_64;>jgi|TrireRUTC30_1|127881|fgenesh1_pm.3_#_470	VGAIGFIASEHVR	13	0	1354.74	>jgi|Trias1|48349|fgenesh1_pg.9_#_64;>jgi|TrireRUTC30_1|127881|fgenesh1_pm.3_#_470	>jgi|Trias1|48349|fgenesh1_pg.9_#_64	yes	no	3	0.02591	103.26
>jgi|Trias1|49060|fgenesh1_pg.10_#_164	ATGEPIFSSHMIDISEEPVEWNIETTAK	28	0	3130.48	>jgi|Trias1|49060|fgenesh1_pg.10_#_164	>jgi|Trias1|49060|fgenesh1_pg.10_#_164	yes	yes	3	1.6912e-05	127.9
>jgi|Trias1|49060|fgenesh1_pg.10_#_164	SPIVIQMSQGGAAYFAGK	18	0	1823.92	>jgi|Trias1|49060|fgenesh1_pg.10_#_164	>jgi|Trias1|49060|fgenesh1_pg.10_#_164	yes	yes	2	5.2483e-30	202.03
>jgi|Trias1|49060|fgenesh1_pg.10_#_164	TGVIVGDDVIAIFK	14	0	1445.81	>jgi|Trias1|49060|fgenesh1_pg.10_#_164	>jgi|Trias1|49060|fgenesh1_pg.10_#_164	yes	yes	2	3.4053e-89	263.44
>jgi|Trias1|49060|fgenesh1_pg.10_#_164	VNMDTDMQFAYISGIR	16	0	1859.85	>jgi|Trias1|49060|fgenesh1_pg.10_#_164	>jgi|Trias1|49060|fgenesh1_pg.10_#_164	yes	yes	2	0.0034349	115.63
>jgi|Trias1|50229|fgenesh1_pg.12_#_301;>jgi|TrireRUTC30_1|121785|estExt_fgenesh2_kg.C_1_t10408	EYQIVDQFIPK	11	0	1378.71	>jgi|Trias1|50229|fgenesh1_pg.12_#_301;>jgi|TrireRUTC30_1|121785|estExt_fgenesh2_kg.C_1_t10408	>jgi|Trias1|50229|fgenesh1_pg.12_#_301	yes	no	2	1.827e-22	190.53
>jgi|Trias1|50229|fgenesh1_pg.12_#_301;>jgi|TrireRUTC30_1|121785|estExt_fgenesh2_kg.C_1_t10408	FIQIAGVEDAYSSSAGSTK	19	0	1929.93	>jgi|Trias1|50229|fgenesh1_pg.12_#_301;>jgi|TrireRUTC30_1|121785|estExt_fgenesh2_kg.C_1_t10408	>jgi|Trias1|50229|fgenesh1_pg.12_#_301	yes	no	2	3.519e-09	154.33
>jgi|Trias1|50229|fgenesh1_pg.12_#_301;>jgi|TrireRUTC30_1|121785|estExt_fgenesh2_kg.C_1_t10408	SPIEEFSDTIR	11	0	1292.62	>jgi|Trias1|50229|fgenesh1_pg.12_#_301;>jgi|TrireRUTC30_1|121785|estExt_fgenesh2_kg.C_1_t10408	>jgi|Trias1|50229|fgenesh1_pg.12_#_301	yes	no	2	1.5262e-59	187.97
>jgi|Trias1|50742|fgenesh1_pg.14_#_21	DTIGIDFDGIVADIK	15	0	1590.81	>jgi|Trias1|50742|fgenesh1_pg.14_#_21	>jgi|Trias1|50742|fgenesh1_pg.14_#_21	yes	yes	2	3.2881e-129	292.03
>jgi|Trias1|50742|fgenesh1_pg.14_#_21	IAYGPNPAVIDR	12	0	1284.68	>jgi|Trias1|50742|fgenesh1_pg.14_#_21	>jgi|Trias1|50742|fgenesh1_pg.14_#_21	yes	yes	2	0.0045253	138.99
>jgi|Trias1|50742|fgenesh1_pg.14_#_21	ISVAGITSDNVGR	13	0	1287.68	>jgi|Trias1|50742|fgenesh1_pg.14_#_21	>jgi|Trias1|50742|fgenesh1_pg.14_#_21	yes	yes	2	0.30793	65.03
>jgi|Trias1|50742|fgenesh1_pg.14_#_21	IYQQWIGEVK	10	0	1262.67	>jgi|Trias1|50742|fgenesh1_pg.14_#_21	>jgi|Trias1|50742|fgenesh1_pg.14_#_21	yes	yes	2	1.4205e-15	183.67
>jgi|Trias1|51088|fgenesh1_pg.15_#_50	ADGIFDIEPFFEAATK	16	0	1769.85	>jgi|Trias1|51088|fgenesh1_pg.15_#_50	>jgi|Trias1|51088|fgenesh1_pg.15_#_50	yes	yes	2	2.8604e-48	228.93
>jgi|Trias1|51088|fgenesh1_pg.15_#_50	DISITPIIAK	10	0	1069.64	>jgi|Trias1|51088|fgenesh1_pg.15_#_50	>jgi|Trias1|51088|fgenesh1_pg.15_#_50	yes	yes	2	0.00076087	134.66
>jgi|Trias1|51088|fgenesh1_pg.15_#_50	ENGNFFVVR	9	0	1080.54	>jgi|Trias1|51088|fgenesh1_pg.15_#_50	>jgi|Trias1|51088|fgenesh1_pg.15_#_50	yes	yes	1,2	0.0063849	142.36
>jgi|Trias1|51088|fgenesh1_pg.15_#_50	GIIDYSIISSTGAQVPISSWK	21	0	2221.16	>jgi|Trias1|51088|fgenesh1_pg.15_#_50	>jgi|Trias1|51088|fgenesh1_pg.15_#_50	yes	yes	2	6.6876e-98	268.6
>jgi|Trias1|51088|fgenesh1_pg.15_#_50	GPIIQDIVTWDEDSIYIHGER	21	0	2455.2	>jgi|Trias1|51088|fgenesh1_pg.15_#_50	>jgi|Trias1|51088|fgenesh1_pg.15_#_50	yes	yes	3	4.4909e-65	238.05
>jgi|Trias1|51088|fgenesh1_pg.15_#_50	IPTSAGEITIPQQGGTITINGR	22	0	2223.19	>jgi|Trias1|51088|fgenesh1_pg.15_#_50	>jgi|Trias1|51088|fgenesh1_pg.15_#_50	yes	yes	2	3.1164e-08	153.23
>jgi|Trias1|51088|fgenesh1_pg.15_#_50	IPVPSIYIDVFQK	13	0	1517.85	>jgi|Trias1|51088|fgenesh1_pg.15_#_50	>jgi|Trias1|51088|fgenesh1_pg.15_#_50	yes	yes	2	1.9946e-11	162.68
>jgi|Trias1|51088|fgenesh1_pg.15_#_50	ITGNIGGEDYQDTFR	15	0	1684.77	>jgi|Trias1|51088|fgenesh1_pg.15_#_50	>jgi|Trias1|51088|fgenesh1_pg.15_#_50	yes	yes	2	2.4169e-13	172.09
>jgi|Trias1|51088|fgenesh1_pg.15_#_50	ITWYQIDSIPEVQK	14	0	1718.89	>jgi|Trias1|51088|fgenesh1_pg.15_#_50	>jgi|Trias1|51088|fgenesh1_pg.15_#_50	yes	yes	2	1.1701e-46	223.55
>jgi|Trias1|51088|fgenesh1_pg.15_#_50	PGPYINAEASGGGFPGWIAR	20	0	2015.99	>jgi|Trias1|51088|fgenesh1_pg.15_#_50	>jgi|Trias1|51088|fgenesh1_pg.15_#_50	yes	yes	2	6.8604e-98	268.82
>jgi|Trias1|51088|fgenesh1_pg.15_#_50	QGYHIPSPPIHAFDGR	16	0	1790.89	>jgi|Trias1|51088|fgenesh1_pg.15_#_50	>jgi|Trias1|51088|fgenesh1_pg.15_#_50	yes	yes	3	6.5767e-06	143.56
>jgi|Trias1|51088|fgenesh1_pg.15_#_50	QVIQIGDIVVYMVDR	15	0	1746.93	>jgi|Trias1|51088|fgenesh1_pg.15_#_50	>jgi|Trias1|51088|fgenesh1_pg.15_#_50	yes	yes	2	1.141e-18	180.3
>jgi|Trias1|51088|fgenesh1_pg.15_#_50	SIIYVNGFQYGK	12	0	1387.71	>jgi|Trias1|51088|fgenesh1_pg.15_#_50	>jgi|Trias1|51088|fgenesh1_pg.15_#_50	yes	yes	2	1.1505e-33	211.46
>jgi|Trias1|51088|fgenesh1_pg.15_#_50	TPVSIYGSDYGFHAGTIVFR	20	0	2186.08	>jgi|Trias1|51088|fgenesh1_pg.15_#_50	>jgi|Trias1|51088|fgenesh1_pg.15_#_50	yes	yes	3	1.1287e-13	162.79
>jgi|Trias1|51088|fgenesh1_pg.15_#_50	VEIVQGPAYK	10	0	1102.6	>jgi|Trias1|51088|fgenesh1_pg.15_#_50	>jgi|Trias1|51088|fgenesh1_pg.15_#_50	yes	yes	2	0.025184	97.472
>jgi|Trias1|52304|fgenesh1_pg.23_#_8;>jgi|TrireRUTC30_1|125453|estExt_fgenesh2_kg.C_420022;>jgi|TrireRUTC30_1|37040|fgenesh1_pg.15_#_116;>jgi|Trias1|150831|e_gw1.15.294.1	ISAMIYEETR	10	0	1211.59	>jgi|Trias1|52304|fgenesh1_pg.23_#_8;>jgi|TrireRUTC30_1|125453|estExt_fgenesh2_kg.C_420022;>jgi|TrireRUTC30_1|37040|fgenesh1_pg.15_#_116;>jgi|Trias1|150831|e_gw1.15.294.1	>jgi|Trias1|52304|fgenesh1_pg.23_#_8	yes	no	2	0.022008	114.4
>jgi|Trias1|52304|fgenesh1_pg.23_#_8;>jgi|TrireRUTC30_1|125453|estExt_fgenesh2_kg.C_420022;>jgi|TrireRUTC30_1|37040|fgenesh1_pg.15_#_116;>jgi|Trias1|150831|e_gw1.15.294.1	SFIEGVIR	8	0	919.513	>jgi|Trias1|52304|fgenesh1_pg.23_#_8;>jgi|TrireRUTC30_1|125453|estExt_fgenesh2_kg.C_420022;>jgi|TrireRUTC30_1|37040|fgenesh1_pg.15_#_116;>jgi|Trias1|150831|e_gw1.15.294.1	>jgi|Trias1|52304|fgenesh1_pg.23_#_8	yes	no	2	0.34043	65.252
>jgi|Trias1|52795|fgenesh1_kg.1_#_56_#_Locus951v1rpkm150.47	FIIDPYIENPEQSK	14	0	1691.84	>jgi|Trias1|52795|fgenesh1_kg.1_#_56_#_Locus951v1rpkm150.47	>jgi|Trias1|52795|fgenesh1_kg.1_#_56_#_Locus951v1rpkm150.47	yes	yes	2	2.6268e-18	184.1
>jgi|Trias1|52795|fgenesh1_kg.1_#_56_#_Locus951v1rpkm150.47	ITTEVNATIAHIAGTNSNSTIYAIK	25	0	2602.36	>jgi|Trias1|52795|fgenesh1_kg.1_#_56_#_Locus951v1rpkm150.47	>jgi|Trias1|52795|fgenesh1_kg.1_#_56_#_Locus951v1rpkm150.47	yes	yes	3	0.054092	84.689
>jgi|Trias1|52795|fgenesh1_kg.1_#_56_#_Locus951v1rpkm150.47	STIFIPPIDPHDVIWSGIPTTIDDAIK	27	0	2960.55	>jgi|Trias1|52795|fgenesh1_kg.1_#_56_#_Locus951v1rpkm150.47	>jgi|Trias1|52795|fgenesh1_kg.1_#_56_#_Locus951v1rpkm150.47	yes	yes	3	2.3714e-07	144.92
>jgi|Trias1|52795|fgenesh1_kg.1_#_56_#_Locus951v1rpkm150.47	VAEDFEAVIK	10	0	1119.58	>jgi|Trias1|52795|fgenesh1_kg.1_#_56_#_Locus951v1rpkm150.47	>jgi|Trias1|52795|fgenesh1_kg.1_#_56_#_Locus951v1rpkm150.47	yes	yes	2	0.0018605	99.815
>jgi|Trias1|53244|fgenesh1_kg.1_#_505_#_Locus7364v1rpkm6.15	GIDIANMSIVQVPGTNK	17	0	1755.92	>jgi|Trias1|53244|fgenesh1_kg.1_#_505_#_Locus7364v1rpkm6.15	>jgi|Trias1|53244|fgenesh1_kg.1_#_505_#_Locus7364v1rpkm6.15	yes	yes	2	0.015657	107.97
>jgi|Trias1|53244|fgenesh1_kg.1_#_505_#_Locus7364v1rpkm6.15	IIFSGAENIK	10	0	1090.6	>jgi|Trias1|53244|fgenesh1_kg.1_#_505_#_Locus7364v1rpkm6.15	>jgi|Trias1|53244|fgenesh1_kg.1_#_505_#_Locus7364v1rpkm6.15	yes	yes	2	0.014805	101.65
>jgi|Trias1|53244|fgenesh1_kg.1_#_505_#_Locus7364v1rpkm6.15	YIDESITIFGDK	12	0	1399.69	>jgi|Trias1|53244|fgenesh1_kg.1_#_505_#_Locus7364v1rpkm6.15	>jgi|Trias1|53244|fgenesh1_kg.1_#_505_#_Locus7364v1rpkm6.15	yes	yes	2	6.5558e-08	134.3
>jgi|Trias1|53366|fgenesh1_kg.1_#_627_#_Locus706v1rpkm199.23	ASSNPIIFDANYQPK	15	0	1663.82	>jgi|Trias1|53366|fgenesh1_kg.1_#_627_#_Locus706v1rpkm199.23	>jgi|Trias1|53366|fgenesh1_kg.1_#_627_#_Locus706v1rpkm199.23	yes	yes	2	0.0069475	110.14
>jgi|Trias1|53366|fgenesh1_kg.1_#_627_#_Locus706v1rpkm199.23	IYINDYNIDDPNYAK	15	0	1829.85	>jgi|Trias1|53366|fgenesh1_kg.1_#_627_#_Locus706v1rpkm199.23	>jgi|Trias1|53366|fgenesh1_kg.1_#_627_#_Locus706v1rpkm199.23	yes	yes	2	0.0040873	113.86
>jgi|Trias1|53621|fgenesh1_kg.1_#_882_#_Locus761v1rpkm188.42;>jgi|TrireRUTC30_1|97043|estExt_Genewise1Plus.C_4_t20373	ATAGNWIASQTVK	13	0	1345.7	>jgi|Trias1|53621|fgenesh1_kg.1_#_882_#_Locus761v1rpkm188.42;>jgi|TrireRUTC30_1|97043|estExt_Genewise1Plus.C_4_t20373	>jgi|Trias1|53621|fgenesh1_kg.1_#_882_#_Locus761v1rpkm188.42	yes	no	2	3.5124e-46	221.75
>jgi|Trias1|53621|fgenesh1_kg.1_#_882_#_Locus761v1rpkm188.42;>jgi|TrireRUTC30_1|97043|estExt_Genewise1Plus.C_4_t20373	EEGPAIYYVDSDGTR	15	0	1670.74	>jgi|Trias1|53621|fgenesh1_kg.1_#_882_#_Locus761v1rpkm188.42;>jgi|TrireRUTC30_1|97043|estExt_Genewise1Plus.C_4_t20373	>jgi|Trias1|53621|fgenesh1_kg.1_#_882_#_Locus761v1rpkm188.42	yes	no	2	3.3188e-46	182.37
>jgi|Trias1|53659|fgenesh1_kg.1_#_920_#_Locus321v1rpkm450.97;>jgi|TrireRUTC30_1|123555|estExt_fgenesh2_kg.C_100090	WFFTPIR	7	0	965.512	>jgi|Trias1|53659|fgenesh1_kg.1_#_920_#_Locus321v1rpkm450.97;>jgi|TrireRUTC30_1|123555|estExt_fgenesh2_kg.C_100090	>jgi|Trias1|53659|fgenesh1_kg.1_#_920_#_Locus321v1rpkm450.97	yes	no	2	0.056064	97.596
>jgi|Trias1|53659|fgenesh1_kg.1_#_920_#_Locus321v1rpkm450.97;>jgi|TrireRUTC30_1|123555|estExt_fgenesh2_kg.C_100090	YTIEIEGIK	9	0	1064.58	>jgi|Trias1|53659|fgenesh1_kg.1_#_920_#_Locus321v1rpkm450.97;>jgi|TrireRUTC30_1|123555|estExt_fgenesh2_kg.C_100090	>jgi|Trias1|53659|fgenesh1_kg.1_#_920_#_Locus321v1rpkm450.97	yes	no	2	0.0025728	128.38
>jgi|Trias1|53918|fgenesh1_kg.2_#_18_#_Locus2222v1rpkm61.03	ASCAIPSTYR	10	0	1124.53	>jgi|Trias1|53918|fgenesh1_kg.2_#_18_#_Locus2222v1rpkm61.03	>jgi|Trias1|53918|fgenesh1_kg.2_#_18_#_Locus2222v1rpkm61.03	yes	yes	2	0.042031	90.696
>jgi|Trias1|53918|fgenesh1_kg.2_#_18_#_Locus2222v1rpkm61.03	ATNSGGTYDIIPYR	14	0	1526.74	>jgi|Trias1|53918|fgenesh1_kg.2_#_18_#_Locus2222v1rpkm61.03	>jgi|Trias1|53918|fgenesh1_kg.2_#_18_#_Locus2222v1rpkm61.03	yes	yes	2	0.0023912	122.45
>jgi|Trias1|53918|fgenesh1_kg.2_#_18_#_Locus2222v1rpkm61.03	ATNSGGTYDIIPYRPGIITIQH	22	1	2386.23	>jgi|Trias1|53918|fgenesh1_kg.2_#_18_#_Locus2222v1rpkm61.03	>jgi|Trias1|53918|fgenesh1_kg.2_#_18_#_Locus2222v1rpkm61.03	yes	yes	2,3	3.5277e-19	176.26
>jgi|Trias1|53918|fgenesh1_kg.2_#_18_#_Locus2222v1rpkm61.03	MNPGTVAPTIFYFAPK	16	0	1752.89	>jgi|Trias1|53918|fgenesh1_kg.2_#_18_#_Locus2222v1rpkm61.03	>jgi|Trias1|53918|fgenesh1_kg.2_#_18_#_Locus2222v1rpkm61.03	yes	yes	2,3	2.5162e-75	255.64
>jgi|Trias1|53918|fgenesh1_kg.2_#_18_#_Locus2222v1rpkm61.03	PGIITIQH	8	0	877.502	>jgi|Trias1|53918|fgenesh1_kg.2_#_18_#_Locus2222v1rpkm61.03	>jgi|Trias1|53918|fgenesh1_kg.2_#_18_#_Locus2222v1rpkm61.03	yes	yes	2	1.5931e-12	182.31
>jgi|Trias1|53918|fgenesh1_kg.2_#_18_#_Locus2222v1rpkm61.03	YIMIVEAIGANGR	13	0	1405.74	>jgi|Trias1|53918|fgenesh1_kg.2_#_18_#_Locus2222v1rpkm61.03	>jgi|Trias1|53918|fgenesh1_kg.2_#_18_#_Locus2222v1rpkm61.03	yes	yes	2	7.8707e-35	229.68
>jgi|Trias1|54202|fgenesh1_kg.2_#_302_#_Locus4665v1rpkm21.35	SMKGISMNK	9	1	994.494	>jgi|Trias1|54202|fgenesh1_kg.2_#_302_#_Locus4665v1rpkm21.35	>jgi|Trias1|54202|fgenesh1_kg.2_#_302_#_Locus4665v1rpkm21.35	yes	yes	2	2.8282e-07	27.824
>jgi|Trias1|54227|fgenesh1_kg.2_#_327_#_Locus862v1rpkm166.88;>jgi|TrireRUTC30_1|76204|e_gw1.5.56.1	SSPVVEITEAETEYVVSVVK	20	0	2164.12	>jgi|Trias1|54227|fgenesh1_kg.2_#_327_#_Locus862v1rpkm166.88;>jgi|TrireRUTC30_1|76204|e_gw1.5.56.1	>jgi|Trias1|54227|fgenesh1_kg.2_#_327_#_Locus862v1rpkm166.88	yes	no	2	5.1663e-102	173.28
>jgi|Trias1|54681|fgenesh1_kg.2_#_781_#_Locus1633v2rpkm14.56;>jgi|TrireRUTC30_1|70557|e_gw1.2.1353.1	AVGIDSIIETIK	12	0	1257.72	>jgi|Trias1|54681|fgenesh1_kg.2_#_781_#_Locus1633v2rpkm14.56;>jgi|TrireRUTC30_1|70557|e_gw1.2.1353.1	>jgi|Trias1|54681|fgenesh1_kg.2_#_781_#_Locus1633v2rpkm14.56	yes	no	2	0.0057628	117.14
>jgi|Trias1|54729|fgenesh1_kg.2_#_829_#_Locus382v1rpkm393.41	SWQAFVDTSIVATGHITK	18	0	1960.01	>jgi|Trias1|54729|fgenesh1_kg.2_#_829_#_Locus382v1rpkm393.41	>jgi|Trias1|54729|fgenesh1_kg.2_#_829_#_Locus382v1rpkm393.41	yes	yes	2	3.5436e-05	132.59
>jgi|Trias1|54925|fgenesh1_kg.3_#_2_#_Locus1753v1rpkm80.79	AIYITYSDGTGPYDGTSGSVWR	22	0	2365.09	>jgi|Trias1|54925|fgenesh1_kg.3_#_2_#_Locus1753v1rpkm80.79	>jgi|Trias1|54925|fgenesh1_kg.3_#_2_#_Locus1753v1rpkm80.79	yes	yes	2	2.1421e-136	302.34
>jgi|Trias1|54925|fgenesh1_kg.3_#_2_#_Locus1753v1rpkm80.79	DITPVSGSNIYFGFGGIGIDMQK	23	0	2415.18	>jgi|Trias1|54925|fgenesh1_kg.3_#_2_#_Locus1753v1rpkm80.79	>jgi|Trias1|54925|fgenesh1_kg.3_#_2_#_Locus1753v1rpkm80.79	yes	yes	2	0.10112	105.68
>jgi|Trias1|54925|fgenesh1_kg.3_#_2_#_Locus1753v1rpkm80.79	IGGGGGFIPGIVFHPK	16	0	1551.86	>jgi|Trias1|54925|fgenesh1_kg.3_#_2_#_Locus1753v1rpkm80.79	>jgi|Trias1|54925|fgenesh1_kg.3_#_2_#_Locus1753v1rpkm80.79	yes	yes	3	2.1019e-19	178.95
>jgi|Trias1|54925|fgenesh1_kg.3_#_2_#_Locus1753v1rpkm80.79	IYAAVGMYTNSWDPNNGAIIR	21	0	2325.12	>jgi|Trias1|54925|fgenesh1_kg.3_#_2_#_Locus1753v1rpkm80.79	>jgi|Trias1|54925|fgenesh1_kg.3_#_2_#_Locus1753v1rpkm80.79	yes	yes	2	0.044423	103.88
>jgi|Trias1|54925|fgenesh1_kg.3_#_2_#_Locus1753v1rpkm80.79	NDFIDVTSETPPGGIIK	17	0	1801.91	>jgi|Trias1|54925|fgenesh1_kg.3_#_2_#_Locus1753v1rpkm80.79	>jgi|Trias1|54925|fgenesh1_kg.3_#_2_#_Locus1753v1rpkm80.79	yes	yes	2	0.016192	107.63
>jgi|Trias1|54925|fgenesh1_kg.3_#_2_#_Locus1753v1rpkm80.79	SQYQGSFTSVSSIPAAAVIAADK	23	0	2297.15	>jgi|Trias1|54925|fgenesh1_kg.3_#_2_#_Locus1753v1rpkm80.79	>jgi|Trias1|54925|fgenesh1_kg.3_#_2_#_Locus1753v1rpkm80.79	yes	yes	2,3	2.1349e-64	243.09
>jgi|Trias1|54925|fgenesh1_kg.3_#_2_#_Locus1753v1rpkm80.79	SQYQGSFTSVSSIPAAAVIAADKK	24	1	2425.25	>jgi|Trias1|54925|fgenesh1_kg.3_#_2_#_Locus1753v1rpkm80.79	>jgi|Trias1|54925|fgenesh1_kg.3_#_2_#_Locus1753v1rpkm80.79	yes	yes	3	9.1101e-08	159.03
>jgi|Trias1|54925|fgenesh1_kg.3_#_2_#_Locus1753v1rpkm80.79	VASFTDTGPFVPDPSDTTGYNSDK	24	0	2517.12	>jgi|Trias1|54925|fgenesh1_kg.3_#_2_#_Locus1753v1rpkm80.79	>jgi|Trias1|54925|fgenesh1_kg.3_#_2_#_Locus1753v1rpkm80.79	yes	yes	2	4.3101e-28	190.24
>jgi|Trias1|55003|fgenesh1_kg.3_#_80_#_Locus7516v1rpkm5.71	AIYGAYSGPIYQVR	14	0	1556.8	>jgi|Trias1|55003|fgenesh1_kg.3_#_80_#_Locus7516v1rpkm5.71	>jgi|Trias1|55003|fgenesh1_kg.3_#_80_#_Locus7516v1rpkm5.71	yes	yes	2	0.0061289	114.24
>jgi|Trias1|55723|fgenesh1_kg.3_#_800_#_Locus1989v1rpkm69.00	PISPAQVIIAWSQIDGHTVIPK	22	0	2369.31	>jgi|Trias1|55723|fgenesh1_kg.3_#_800_#_Locus1989v1rpkm69.00	>jgi|Trias1|55723|fgenesh1_kg.3_#_800_#_Locus1989v1rpkm69.00	yes	yes	3	3.0475e-08	147.1
>jgi|Trias1|55799|fgenesh1_kg.3_#_876_#_Locus466v1rpkm320.45	DNNWPEEIK	9	0	1143.52	>jgi|Trias1|55799|fgenesh1_kg.3_#_876_#_Locus466v1rpkm320.45	>jgi|Trias1|55799|fgenesh1_kg.3_#_876_#_Locus466v1rpkm320.45	yes	yes	2	0.051272	90.263
>jgi|Trias1|55799|fgenesh1_kg.3_#_876_#_Locus466v1rpkm320.45	EFMIKPPTGDGIPVK	15	1	1627.86	>jgi|Trias1|55799|fgenesh1_kg.3_#_876_#_Locus466v1rpkm320.45	>jgi|Trias1|55799|fgenesh1_kg.3_#_876_#_Locus466v1rpkm320.45	yes	yes	2	0.2431	110.44
>jgi|Trias1|55799|fgenesh1_kg.3_#_876_#_Locus466v1rpkm320.45	EVYDFISSACAK	12	0	1388.63	>jgi|Trias1|55799|fgenesh1_kg.3_#_876_#_Locus466v1rpkm320.45	>jgi|Trias1|55799|fgenesh1_kg.3_#_876_#_Locus466v1rpkm320.45	yes	yes	2	0.10669	82.954
>jgi|Trias1|55799|fgenesh1_kg.3_#_876_#_Locus466v1rpkm320.45	IQVIEPFQPWDGK	13	0	1555.8	>jgi|Trias1|55799|fgenesh1_kg.3_#_876_#_Locus466v1rpkm320.45	>jgi|Trias1|55799|fgenesh1_kg.3_#_876_#_Locus466v1rpkm320.45	yes	yes	2	9.0102e-18	182.55
>jgi|Trias1|55799|fgenesh1_kg.3_#_876_#_Locus466v1rpkm320.45	ITGQISGWTSPK	12	0	1273.67	>jgi|Trias1|55799|fgenesh1_kg.3_#_876_#_Locus466v1rpkm320.45	>jgi|Trias1|55799|fgenesh1_kg.3_#_876_#_Locus466v1rpkm320.45	yes	yes	2	2.0673e-11	168.05
>jgi|Trias1|55799|fgenesh1_kg.3_#_876_#_Locus466v1rpkm320.45	QGMIPITFAEPADYDK	16	0	1794.85	>jgi|Trias1|55799|fgenesh1_kg.3_#_876_#_Locus466v1rpkm320.45	>jgi|Trias1|55799|fgenesh1_kg.3_#_876_#_Locus466v1rpkm320.45	yes	yes	2	1.7487e-60	234.85
>jgi|Trias1|55799|fgenesh1_kg.3_#_876_#_Locus466v1rpkm320.45	SVFTVTPGSEQIR	13	0	1419.74	>jgi|Trias1|55799|fgenesh1_kg.3_#_876_#_Locus466v1rpkm320.45	>jgi|Trias1|55799|fgenesh1_kg.3_#_876_#_Locus466v1rpkm320.45	yes	yes	2	0.0032161	124.39
>jgi|Trias1|55799|fgenesh1_kg.3_#_876_#_Locus466v1rpkm320.45	WVVIGDWNYGEGSSR	15	0	1723.8	>jgi|Trias1|55799|fgenesh1_kg.3_#_876_#_Locus466v1rpkm320.45	>jgi|Trias1|55799|fgenesh1_kg.3_#_876_#_Locus466v1rpkm320.45	yes	yes	2	0.0010112	124.42
>jgi|Trias1|55906|fgenesh1_kg.4_#_101_#_Locus1033v1rpkm140.13	IAGIPVESPTSFPTQSIIPK	20	0	2081.14	>jgi|Trias1|55906|fgenesh1_kg.4_#_101_#_Locus1033v1rpkm140.13	>jgi|Trias1|55906|fgenesh1_kg.4_#_101_#_Locus1033v1rpkm140.13	yes	yes	2	5.5618e-15	174.21
>jgi|Trias1|56333|fgenesh1_kg.4_#_528_#_Locus373v1rpkm398.67;>jgi|TrireRUTC30_1|68206|e_gw1.1.2310.1	AAITVGNVIPVGEMPEGTVVSNVEEK	26	0	2638.35	>jgi|Trias1|56333|fgenesh1_kg.4_#_528_#_Locus373v1rpkm398.67;>jgi|TrireRUTC30_1|68206|e_gw1.1.2310.1	>jgi|Trias1|56333|fgenesh1_kg.4_#_528_#_Locus373v1rpkm398.67	yes	no	2	3.1519e-08	146.19
>jgi|Trias1|56333|fgenesh1_kg.4_#_528_#_Locus373v1rpkm398.67;>jgi|TrireRUTC30_1|68206|e_gw1.1.2310.1	DIIHDPGR	8	0	921.467	>jgi|Trias1|56333|fgenesh1_kg.4_#_528_#_Locus373v1rpkm398.67;>jgi|TrireRUTC30_1|68206|e_gw1.1.2310.1	>jgi|Trias1|56333|fgenesh1_kg.4_#_528_#_Locus373v1rpkm398.67	yes	no	2	0.19439	67.981
>jgi|Trias1|56334|fgenesh1_kg.4_#_529_#_Locus337v2rpkm308.28	IVCIENPIIDIQAVGDEAIIK	21	0	2322.25	>jgi|Trias1|56334|fgenesh1_kg.4_#_529_#_Locus337v2rpkm308.28	>jgi|Trias1|56334|fgenesh1_kg.4_#_529_#_Locus337v2rpkm308.28	yes	yes	2	0.30932	69.763
>jgi|Trias1|56344|fgenesh1_kg.4_#_539_#_Locus1069v1rpkm136.41	ETDYIVIGGGSGGIGSAR	18	0	1707.84	>jgi|Trias1|56344|fgenesh1_kg.4_#_539_#_Locus1069v1rpkm136.41	>jgi|Trias1|56344|fgenesh1_kg.4_#_539_#_Locus1069v1rpkm136.41	yes	yes	2	3.7975e-30	201.24
>jgi|Trias1|56344|fgenesh1_kg.4_#_539_#_Locus1069v1rpkm136.41	NIANDTVDYIHGWGR	15	0	1729.82	>jgi|Trias1|56344|fgenesh1_kg.4_#_539_#_Locus1069v1rpkm136.41	>jgi|Trias1|56344|fgenesh1_kg.4_#_539_#_Locus1069v1rpkm136.41	yes	yes	3	0.05402	87.831
>jgi|Trias1|56409|fgenesh1_kg.4_#_604_#_Locus18v1rpkm3174.55	AASYEEITNAIK	12	0	1308.66	>jgi|Trias1|56409|fgenesh1_kg.4_#_604_#_Locus18v1rpkm3174.55	>jgi|Trias1|56409|fgenesh1_kg.4_#_604_#_Locus18v1rpkm3174.55	yes	yes	2	1.257e-101	285.88
>jgi|Trias1|56409|fgenesh1_kg.4_#_604_#_Locus18v1rpkm3174.55	AGISINPNFVK	11	0	1158.64	>jgi|Trias1|56409|fgenesh1_kg.4_#_604_#_Locus18v1rpkm3174.55	>jgi|Trias1|56409|fgenesh1_kg.4_#_604_#_Locus18v1rpkm3174.55	yes	yes	2	8.615e-07	152.54
>jgi|Trias1|56409|fgenesh1_kg.4_#_604_#_Locus18v1rpkm3174.55	IVSWYDNEWGYSR	13	0	1673.75	>jgi|Trias1|56409|fgenesh1_kg.4_#_604_#_Locus18v1rpkm3174.55	>jgi|Trias1|56409|fgenesh1_kg.4_#_604_#_Locus18v1rpkm3174.55	yes	yes	2	3.2096e-124	295.34
>jgi|Trias1|56409|fgenesh1_kg.4_#_604_#_Locus18v1rpkm3174.55	NAIEKPEIQVVAINDPFIETTYAAYMIK	28	1	3180.64	>jgi|Trias1|56409|fgenesh1_kg.4_#_604_#_Locus18v1rpkm3174.55	>jgi|Trias1|56409|fgenesh1_kg.4_#_604_#_Locus18v1rpkm3174.55	yes	yes	3	2.6203e-09	157.64
>jgi|Trias1|56409|fgenesh1_kg.4_#_604_#_Locus18v1rpkm3174.55	VINDNFGIVEGIMTTVHSYTATQK	24	0	2637.31	>jgi|Trias1|56409|fgenesh1_kg.4_#_604_#_Locus18v1rpkm3174.55	>jgi|Trias1|56409|fgenesh1_kg.4_#_604_#_Locus18v1rpkm3174.55	yes	yes	3	5.1066e-28	195.55
>jgi|Trias1|56409|fgenesh1_kg.4_#_604_#_Locus18v1rpkm3174.55	VPTANVSVIDITVR	14	0	1482.84	>jgi|Trias1|56409|fgenesh1_kg.4_#_604_#_Locus18v1rpkm3174.55	>jgi|Trias1|56409|fgenesh1_kg.4_#_604_#_Locus18v1rpkm3174.55	yes	yes	2	3.9323e-60	245.5
>jgi|Trias1|56409|fgenesh1_kg.4_#_604_#_Locus18v1rpkm3174.55	YDGSADVISNASCTTNGIAPIAK	23	0	2324.1	>jgi|Trias1|56409|fgenesh1_kg.4_#_604_#_Locus18v1rpkm3174.55	>jgi|Trias1|56409|fgenesh1_kg.4_#_604_#_Locus18v1rpkm3174.55	yes	yes	2	6.5653e-137	306.11
>jgi|Trias1|56575|fgenesh1_kg.4_#_770_#_Locus1779v2rpkm3.00_PRE	VPGSQVVAVDYPATFDDYEGSEGK	24	0	2529.15	>jgi|Trias1|56575|fgenesh1_kg.4_#_770_#_Locus1779v2rpkm3.00_PRE	>jgi|Trias1|56575|fgenesh1_kg.4_#_770_#_Locus1779v2rpkm3.00_PRE	yes	yes	2	9.4172e-44	156.58
>jgi|Trias1|56700|fgenesh1_kg.4_#_895_#_Locus4105v1rpkm26.38	INTINPYQR	9	0	1117.59	>jgi|Trias1|56700|fgenesh1_kg.4_#_895_#_Locus4105v1rpkm26.38	>jgi|Trias1|56700|fgenesh1_kg.4_#_895_#_Locus4105v1rpkm26.38	yes	yes	2	0.006685	118.33
>jgi|Trias1|56700|fgenesh1_kg.4_#_895_#_Locus4105v1rpkm26.38	VEGVDFSANGASVGAK	16	0	1506.73	>jgi|Trias1|56700|fgenesh1_kg.4_#_895_#_Locus4105v1rpkm26.38	>jgi|Trias1|56700|fgenesh1_kg.4_#_895_#_Locus4105v1rpkm26.38	yes	yes	2	1.5948e-08	145.92
>jgi|Trias1|56700|fgenesh1_kg.4_#_895_#_Locus4105v1rpkm26.38	YSTSPGPIGPWTYR	14	0	1580.76	>jgi|Trias1|56700|fgenesh1_kg.4_#_895_#_Locus4105v1rpkm26.38	>jgi|Trias1|56700|fgenesh1_kg.4_#_895_#_Locus4105v1rpkm26.38	yes	yes	2	6.5115e-26	195.25
>jgi|Trias1|56730|fgenesh1_kg.5_#_19_#_Locus6580v1rpkm9.20	SPSPDVITSQKIR	13	1	1426.78	>jgi|Trias1|56730|fgenesh1_kg.5_#_19_#_Locus6580v1rpkm9.20	>jgi|Trias1|56730|fgenesh1_kg.5_#_19_#_Locus6580v1rpkm9.20	yes	yes	2	1.7096e-06	154.15
>jgi|Trias1|56963|fgenesh1_kg.5_#_252_#_Locus2071v1rpkm66.17	ATTITDEATPISPFGISISK	20	0	2048.07	>jgi|Trias1|56963|fgenesh1_kg.5_#_252_#_Locus2071v1rpkm66.17	>jgi|Trias1|56963|fgenesh1_kg.5_#_252_#_Locus2071v1rpkm66.17	yes	yes	2	5.9152e-21	185.14
>jgi|Trias1|56963|fgenesh1_kg.5_#_252_#_Locus2071v1rpkm66.17	FIVVEQAATTVSSDGK	16	0	1650.85	>jgi|Trias1|56963|fgenesh1_kg.5_#_252_#_Locus2071v1rpkm66.17	>jgi|Trias1|56963|fgenesh1_kg.5_#_252_#_Locus2071v1rpkm66.17	yes	yes	2	1.6226e-14	174.24
>jgi|Trias1|57019|fgenesh1_kg.5_#_308_#_Locus3223v1rpkm38.29	FDQTASEVEGFFR	13	0	1531.69	>jgi|Trias1|57019|fgenesh1_kg.5_#_308_#_Locus3223v1rpkm38.29	>jgi|Trias1|57019|fgenesh1_kg.5_#_308_#_Locus3223v1rpkm38.29	yes	yes	2	0.11612	89.44
>jgi|Trias1|57030|fgenesh1_kg.5_#_319_#_Locus2857v1rpkm44.76	IIIAAGGTPSR	11	0	1054.61	>jgi|Trias1|57030|fgenesh1_kg.5_#_319_#_Locus2857v1rpkm44.76	>jgi|Trias1|57030|fgenesh1_kg.5_#_319_#_Locus2857v1rpkm44.76	yes	yes	2	0.0050191	119.75
>jgi|Trias1|57141|fgenesh1_kg.5_#_430_#_Locus1598v1rpkm90.05;>jgi|TrireRUTC30_1|140956|estExt_fgenesh1_pg.C_60225	FSENIIVR	8	0	976.534	>jgi|Trias1|57141|fgenesh1_kg.5_#_430_#_Locus1598v1rpkm90.05;>jgi|TrireRUTC30_1|140956|estExt_fgenesh1_pg.C_60225	>jgi|Trias1|57141|fgenesh1_kg.5_#_430_#_Locus1598v1rpkm90.05	yes	no	2	0.36818	62.546
>jgi|Trias1|57141|fgenesh1_kg.5_#_430_#_Locus1598v1rpkm90.05;>jgi|TrireRUTC30_1|140956|estExt_fgenesh1_pg.C_60225	PFVPFIPEVQQPETK	15	0	1754.92	>jgi|Trias1|57141|fgenesh1_kg.5_#_430_#_Locus1598v1rpkm90.05;>jgi|TrireRUTC30_1|140956|estExt_fgenesh1_pg.C_60225	>jgi|Trias1|57141|fgenesh1_kg.5_#_430_#_Locus1598v1rpkm90.05	yes	no	2	0.0011261	123.64
>jgi|Trias1|57280|fgenesh1_kg.5_#_569_#_Locus5215v1rpkm16.85	YDPNSIFWGNR	11	0	1367.63	>jgi|Trias1|57280|fgenesh1_kg.5_#_569_#_Locus5215v1rpkm16.85	>jgi|Trias1|57280|fgenesh1_kg.5_#_569_#_Locus5215v1rpkm16.85	yes	yes	2	0.00014115	141.91
>jgi|Trias1|57384|fgenesh1_kg.5_#_673_#_Locus9115v1rpkm2.56	FIATIVPIIK	10	0	1113.72	>jgi|Trias1|57384|fgenesh1_kg.5_#_673_#_Locus9115v1rpkm2.56	>jgi|Trias1|57384|fgenesh1_kg.5_#_673_#_Locus9115v1rpkm2.56	yes	yes	2	2.9777e-15	177.36
>jgi|Trias1|57914|fgenesh1_kg.6_#_506_#_Locus11567v2rpkm0.00_PRE	ISWHDVIAAFGGEIQK	16	0	1769.91	>jgi|Trias1|57914|fgenesh1_kg.6_#_506_#_Locus11567v2rpkm0.00_PRE	>jgi|Trias1|57914|fgenesh1_kg.6_#_506_#_Locus11567v2rpkm0.00_PRE	yes	yes	3	1.2937e-08	148.62
>jgi|Trias1|57919|fgenesh1_kg.6_#_511_#_Locus1103v1rpkm132.39	APANTIPAWSEIQAHR	16	0	1760.9	>jgi|Trias1|57919|fgenesh1_kg.6_#_511_#_Locus1103v1rpkm132.39	>jgi|Trias1|57919|fgenesh1_kg.6_#_511_#_Locus1103v1rpkm132.39	yes	yes	3	6.2297e-110	277.24
>jgi|Trias1|57919|fgenesh1_kg.6_#_511_#_Locus1103v1rpkm132.39	SGEWTGFSGK	10	0	1054.47	>jgi|Trias1|57919|fgenesh1_kg.6_#_511_#_Locus1103v1rpkm132.39	>jgi|Trias1|57919|fgenesh1_kg.6_#_511_#_Locus1103v1rpkm132.39	yes	yes	2	0.10789	77.533
>jgi|Trias1|57919|fgenesh1_kg.6_#_511_#_Locus1103v1rpkm132.39	TFTTAETTTNANTAK	15	0	1570.75	>jgi|Trias1|57919|fgenesh1_kg.6_#_511_#_Locus1103v1rpkm132.39	>jgi|Trias1|57919|fgenesh1_kg.6_#_511_#_Locus1103v1rpkm132.39	yes	yes	2	2.2438e-47	222.81
>jgi|Trias1|57926|fgenesh1_kg.6_#_518_#_Locus59v1rpkm1392.73	IYIIGADGNYVMIQINGK	18	0	1981.03	>jgi|Trias1|57926|fgenesh1_kg.6_#_518_#_Locus59v1rpkm1392.73	>jgi|Trias1|57926|fgenesh1_kg.6_#_518_#_Locus59v1rpkm1392.73	yes	yes	2	1.0843e-201	342.28
>jgi|Trias1|57926|fgenesh1_kg.6_#_518_#_Locus59v1rpkm1392.73	KYIQNGVSIPSAQSGGDIISSCPSASAYGGITTMGK	36	1	3601.74	>jgi|Trias1|57926|fgenesh1_kg.6_#_518_#_Locus59v1rpkm1392.73	>jgi|Trias1|57926|fgenesh1_kg.6_#_518_#_Locus59v1rpkm1392.73	yes	yes	3	2.2681e-26	178.66
>jgi|Trias1|57928|fgenesh1_kg.6_#_520_#_Locus1425v1rpkm100.57	AGIIGVVFYTDPQNDGPITEANGYKPFPAGPAR	33	1	3431.72	>jgi|Trias1|57928|fgenesh1_kg.6_#_520_#_Locus1425v1rpkm100.57	>jgi|Trias1|57928|fgenesh1_kg.6_#_520_#_Locus1425v1rpkm100.57	yes	yes	3	0.0019503	99.148
>jgi|Trias1|57959|fgenesh1_kg.6_#_551_#_Locus607v1rpkm230.45	GSDSSTWVPIEHDPNYTSSR	20	0	2233.99	>jgi|Trias1|57959|fgenesh1_kg.6_#_551_#_Locus607v1rpkm230.45	>jgi|Trias1|57959|fgenesh1_kg.6_#_551_#_Locus607v1rpkm230.45	yes	yes	3	0.25284	74.428
>jgi|Trias1|57959|fgenesh1_kg.6_#_551_#_Locus607v1rpkm230.45	IGNVYIWIR	9	0	1132.64	>jgi|Trias1|57959|fgenesh1_kg.6_#_551_#_Locus607v1rpkm230.45	>jgi|Trias1|57959|fgenesh1_kg.6_#_551_#_Locus607v1rpkm230.45	yes	yes	1,2	3.4871e-28	207.95
>jgi|Trias1|57959|fgenesh1_kg.6_#_551_#_Locus607v1rpkm230.45	YGSWVIPQGSGPFNIPVGVR	20	0	2129.11	>jgi|Trias1|57959|fgenesh1_kg.6_#_551_#_Locus607v1rpkm230.45	>jgi|Trias1|57959|fgenesh1_kg.6_#_551_#_Locus607v1rpkm230.45	yes	yes	2,3	9.3939e-98	265.73
>jgi|Trias1|58369|fgenesh1_kg.7_#_389_#_Locus1234v2rpkm25.82	VFTDIFGSITAGR	13	0	1382.72	>jgi|Trias1|58369|fgenesh1_kg.7_#_389_#_Locus1234v2rpkm25.82	>jgi|Trias1|58369|fgenesh1_kg.7_#_389_#_Locus1234v2rpkm25.82	yes	yes	2	9.8591e-106	283.15
>jgi|Trias1|58857|fgenesh1_kg.8_#_236_#_Locus1471v1rpkm97.26	GVPIVVDNTFGAGGYFIR	18	0	1880.98	>jgi|Trias1|58857|fgenesh1_kg.8_#_236_#_Locus1471v1rpkm97.26	>jgi|Trias1|58857|fgenesh1_kg.8_#_236_#_Locus1471v1rpkm97.26	yes	yes	2	3.3742e-39	208.66
>jgi|Trias1|58857|fgenesh1_kg.8_#_236_#_Locus1471v1rpkm97.26	IISNIANVGDSK	12	0	1229.66	>jgi|Trias1|58857|fgenesh1_kg.8_#_236_#_Locus1471v1rpkm97.26	>jgi|Trias1|58857|fgenesh1_kg.8_#_236_#_Locus1471v1rpkm97.26	yes	yes	2	0.035028	98.156
>jgi|Trias1|58857|fgenesh1_kg.8_#_236_#_Locus1471v1rpkm97.26	VDSGVTEDIIR	11	0	1202.61	>jgi|Trias1|58857|fgenesh1_kg.8_#_236_#_Locus1471v1rpkm97.26	>jgi|Trias1|58857|fgenesh1_kg.8_#_236_#_Locus1471v1rpkm97.26	yes	yes	2	0.12611	77.744
>jgi|Trias1|59053|fgenesh1_kg.8_#_432_#_Locus283v1rpkm500.56	GVATIENITTGK	12	0	1202.65	>jgi|Trias1|59053|fgenesh1_kg.8_#_432_#_Locus283v1rpkm500.56	>jgi|Trias1|59053|fgenesh1_kg.8_#_432_#_Locus283v1rpkm500.56	yes	yes	2	7.2262e-56	240.85
>jgi|Trias1|59053|fgenesh1_kg.8_#_432_#_Locus283v1rpkm500.56	VTGTITVPR	9	0	942.55	>jgi|Trias1|59053|fgenesh1_kg.8_#_432_#_Locus283v1rpkm500.56	>jgi|Trias1|59053|fgenesh1_kg.8_#_432_#_Locus283v1rpkm500.56	yes	yes	2	0.041248	115.49
>jgi|Trias1|59307|fgenesh1_kg.9_#_106_#_Locus2256v1rpkm60.00	GEPFDISQPAYIDFPIR	17	0	1963.97	>jgi|Trias1|59307|fgenesh1_kg.9_#_106_#_Locus2256v1rpkm60.00	>jgi|Trias1|59307|fgenesh1_kg.9_#_106_#_Locus2256v1rpkm60.00	yes	yes	2,3	0	263.53
>jgi|Trias1|59307|fgenesh1_kg.9_#_106_#_Locus2256v1rpkm60.00	VSIVFQQGFQK	11	0	1279.69	>jgi|Trias1|59307|fgenesh1_kg.9_#_106_#_Locus2256v1rpkm60.00	>jgi|Trias1|59307|fgenesh1_kg.9_#_106_#_Locus2256v1rpkm60.00	yes	yes	2	3.8095e-66	252.14
>jgi|Trias1|59307|fgenesh1_kg.9_#_106_#_Locus2256v1rpkm60.00	YSAVDVTIGDISAIQGEK	18	0	1864.94	>jgi|Trias1|59307|fgenesh1_kg.9_#_106_#_Locus2256v1rpkm60.00	>jgi|Trias1|59307|fgenesh1_kg.9_#_106_#_Locus2256v1rpkm60.00	yes	yes	2	3.2621e-94	267.5
>jgi|Trias1|59499|fgenesh1_kg.9_#_298_#_Locus1609v1rpkm89.28;>jgi|TrireRUTC30_1|6433|gm1.1989_g	THFAIWAAMK	10	0	1174.6	>jgi|Trias1|59499|fgenesh1_kg.9_#_298_#_Locus1609v1rpkm89.28;>jgi|TrireRUTC30_1|6433|gm1.1989_g	>jgi|Trias1|59499|fgenesh1_kg.9_#_298_#_Locus1609v1rpkm89.28	yes	no	2	0.083678	90.108
>jgi|Trias1|59499|fgenesh1_kg.9_#_298_#_Locus1609v1rpkm89.28;>jgi|TrireRUTC30_1|6433|gm1.1989_g	VPSIGWNSWNAYHCDIDESK	20	0	2377.04	>jgi|Trias1|59499|fgenesh1_kg.9_#_298_#_Locus1609v1rpkm89.28;>jgi|TrireRUTC30_1|6433|gm1.1989_g	>jgi|Trias1|59499|fgenesh1_kg.9_#_298_#_Locus1609v1rpkm89.28	yes	no	3	1.1073e-51	226.7
>jgi|Trias1|59611|fgenesh1_kg.9_#_410_#_Locus2002v1rpkm68.62	GVPYVSVDYNIAAEAAQTFDAIK	23	0	2441.21	>jgi|Trias1|59611|fgenesh1_kg.9_#_410_#_Locus2002v1rpkm68.62	>jgi|Trias1|59611|fgenesh1_kg.9_#_410_#_Locus2002v1rpkm68.62	yes	yes	2	0.015937	85.855
>jgi|Trias1|59611|fgenesh1_kg.9_#_410_#_Locus2002v1rpkm68.62	IVDIVITSPVAHYFGDVVSK	20	0	2158.17	>jgi|Trias1|59611|fgenesh1_kg.9_#_410_#_Locus2002v1rpkm68.62	>jgi|Trias1|59611|fgenesh1_kg.9_#_410_#_Locus2002v1rpkm68.62	yes	yes	3	0.001216	125.67
>jgi|Trias1|59611|fgenesh1_kg.9_#_410_#_Locus2002v1rpkm68.62	VIAPDQVGFCK	11	0	1232.62	>jgi|Trias1|59611|fgenesh1_kg.9_#_410_#_Locus2002v1rpkm68.62	>jgi|Trias1|59611|fgenesh1_kg.9_#_410_#_Locus2002v1rpkm68.62	yes	yes	2	0.13997	75.652
>jgi|Trias1|59636|fgenesh1_kg.9_#_435_#_Locus155v1rpkm756.21	SIQPGTVIIIIAGR	14	0	1436.87	>jgi|Trias1|59636|fgenesh1_kg.9_#_435_#_Locus155v1rpkm756.21	>jgi|Trias1|59636|fgenesh1_kg.9_#_435_#_Locus155v1rpkm756.21	yes	yes	2	0.012908	107.65
>jgi|Trias1|59637|fgenesh1_kg.9_#_436_#_Locus711v1rpkm198.22	AFGEIVDASPSIIPIIPWGK	20	0	2109.15	>jgi|Trias1|59637|fgenesh1_kg.9_#_436_#_Locus711v1rpkm198.22	>jgi|Trias1|59637|fgenesh1_kg.9_#_436_#_Locus711v1rpkm198.22	yes	yes	2	5.8708e-15	174.18
>jgi|Trias1|59637|fgenesh1_kg.9_#_436_#_Locus711v1rpkm198.22	HFAIITEQQK	10	0	1213.65	>jgi|Trias1|59637|fgenesh1_kg.9_#_436_#_Locus711v1rpkm198.22	>jgi|Trias1|59637|fgenesh1_kg.9_#_436_#_Locus711v1rpkm198.22	yes	yes	2	0.011583	113.66
>jgi|Trias1|59637|fgenesh1_kg.9_#_436_#_Locus711v1rpkm198.22	IIQETSSGVYNFDK	14	0	1599.78	>jgi|Trias1|59637|fgenesh1_kg.9_#_436_#_Locus711v1rpkm198.22	>jgi|Trias1|59637|fgenesh1_kg.9_#_436_#_Locus711v1rpkm198.22	yes	yes	2	2.1547e-76	195.16
>jgi|Trias1|59705|fgenesh1_kg.9_#_504_#_Locus137v1rpkm815.51	GVQEEAGIAETGR	13	0	1315.64	>jgi|Trias1|59705|fgenesh1_kg.9_#_504_#_Locus137v1rpkm815.51	>jgi|Trias1|59705|fgenesh1_kg.9_#_504_#_Locus137v1rpkm815.51	yes	yes	2	0.12873	81.278
>jgi|Trias1|59705|fgenesh1_kg.9_#_504_#_Locus137v1rpkm815.51	TGEIVDVPVGPEIIGR	16	0	1649.9	>jgi|Trias1|59705|fgenesh1_kg.9_#_504_#_Locus137v1rpkm815.51	>jgi|Trias1|59705|fgenesh1_kg.9_#_504_#_Locus137v1rpkm815.51	yes	yes	2	0.00050286	125.53
>jgi|Trias1|59908|fgenesh1_kg.10_#_134_#_Locus263v1rpkm530.61	DQGIDFFSTNVEIGPNGVEK	20	0	2165.03	>jgi|Trias1|59908|fgenesh1_kg.10_#_134_#_Locus263v1rpkm530.61	>jgi|Trias1|59908|fgenesh1_kg.10_#_134_#_Locus263v1rpkm530.61	yes	yes	2	5.0272e-65	238.33
>jgi|Trias1|59908|fgenesh1_kg.10_#_134_#_Locus263v1rpkm530.61	GVAFVQENPGK	11	0	1144.59	>jgi|Trias1|59908|fgenesh1_kg.10_#_134_#_Locus263v1rpkm530.61	>jgi|Trias1|59908|fgenesh1_kg.10_#_134_#_Locus263v1rpkm530.61	yes	yes	2	1.3679e-10	161.51
>jgi|Trias1|59908|fgenesh1_kg.10_#_134_#_Locus263v1rpkm530.61	GVVEPTFVDSPIYK	14	0	1549.8	>jgi|Trias1|59908|fgenesh1_kg.10_#_134_#_Locus263v1rpkm530.61	>jgi|Trias1|59908|fgenesh1_kg.10_#_134_#_Locus263v1rpkm530.61	yes	yes	2	6.2057e-08	156.8
>jgi|Trias1|59908|fgenesh1_kg.10_#_134_#_Locus263v1rpkm530.61	GYDPTPSGIAAAIK	14	0	1359.7	>jgi|Trias1|59908|fgenesh1_kg.10_#_134_#_Locus263v1rpkm530.61	>jgi|Trias1|59908|fgenesh1_kg.10_#_134_#_Locus263v1rpkm530.61	yes	yes	2	0.050815	96.067
>jgi|Trias1|59908|fgenesh1_kg.10_#_134_#_Locus263v1rpkm530.61	IVEACIGDIK	10	0	1116.58	>jgi|Trias1|59908|fgenesh1_kg.10_#_134_#_Locus263v1rpkm530.61	>jgi|Trias1|59908|fgenesh1_kg.10_#_134_#_Locus263v1rpkm530.61	yes	yes	2	0.20148	67.414
>jgi|Trias1|59981|fgenesh1_kg.10_#_207_#_Locus1180v1rpkm123.00	TFIDNVASSIAEPVFTADIK	20	0	2137.09	>jgi|Trias1|59981|fgenesh1_kg.10_#_207_#_Locus1180v1rpkm123.00	>jgi|Trias1|59981|fgenesh1_kg.10_#_207_#_Locus1180v1rpkm123.00	yes	yes	2	0.014436	108.6
>jgi|Trias1|60141|fgenesh1_kg.10_#_367_#_Locus434v1rpkm344.32	FAQTEVPFIAGYWK	14	0	1655.83	>jgi|Trias1|60141|fgenesh1_kg.10_#_367_#_Locus434v1rpkm344.32	>jgi|Trias1|60141|fgenesh1_kg.10_#_367_#_Locus434v1rpkm344.32	yes	yes	2	0.00057539	129.37
>jgi|Trias1|60141|fgenesh1_kg.10_#_367_#_Locus434v1rpkm344.32	IGIIGPIMEQPAYNMINR	18	0	2029.05	>jgi|Trias1|60141|fgenesh1_kg.10_#_367_#_Locus434v1rpkm344.32	>jgi|Trias1|60141|fgenesh1_kg.10_#_367_#_Locus434v1rpkm344.32	yes	yes	2	0.068954	105.79
>jgi|Trias1|60141|fgenesh1_kg.10_#_367_#_Locus434v1rpkm344.32	NPVNNIGISR	10	0	1082.58	>jgi|Trias1|60141|fgenesh1_kg.10_#_367_#_Locus434v1rpkm344.32	>jgi|Trias1|60141|fgenesh1_kg.10_#_367_#_Locus434v1rpkm344.32	yes	yes	2	0.10454	101.9
>jgi|Trias1|60141|fgenesh1_kg.10_#_367_#_Locus434v1rpkm344.32	QHGIGITVFSPIYQGIISGK	20	0	2114.15	>jgi|Trias1|60141|fgenesh1_kg.10_#_367_#_Locus434v1rpkm344.32	>jgi|Trias1|60141|fgenesh1_kg.10_#_367_#_Locus434v1rpkm344.32	yes	yes	2	0.004717	120.11
>jgi|Trias1|60319|fgenesh1_kg.11_#_44_#_Locus45v1rpkm1716.00	PSNVTVFYNQPK	12	0	1392.7	>jgi|Trias1|60319|fgenesh1_kg.11_#_44_#_Locus45v1rpkm1716.00	>jgi|Trias1|60319|fgenesh1_kg.11_#_44_#_Locus45v1rpkm1716.00	yes	yes	2	9.7436e-08	106.79
>jgi|Trias1|60467|fgenesh1_kg.11_#_192_#_Locus101v1rpkm986.60;>jgi|TrireRUTC30_1|118104|fgenesh2_kg.4_#_36_#_gi|38126324|gb|CF871642.1|CF871642	PISIVQPEIIR	11	0	1263.76	>jgi|Trias1|60467|fgenesh1_kg.11_#_192_#_Locus101v1rpkm986.60;>jgi|TrireRUTC30_1|118104|fgenesh2_kg.4_#_36_#_gi|38126324|gb|CF871642.1|CF871642	>jgi|Trias1|60467|fgenesh1_kg.11_#_192_#_Locus101v1rpkm986.60	yes	no	2	8.6156e-11	153.33
>jgi|Trias1|60467|fgenesh1_kg.11_#_192_#_Locus101v1rpkm986.60;>jgi|TrireRUTC30_1|118104|fgenesh2_kg.4_#_36_#_gi|38126324|gb|CF871642.1|CF871642	VYEPIIVVGIDK	12	0	1343.77	>jgi|Trias1|60467|fgenesh1_kg.11_#_192_#_Locus101v1rpkm986.60;>jgi|TrireRUTC30_1|118104|fgenesh2_kg.4_#_36_#_gi|38126324|gb|CF871642.1|CF871642	>jgi|Trias1|60467|fgenesh1_kg.11_#_192_#_Locus101v1rpkm986.60	yes	no	2	0.18026	77.64
>jgi|Trias1|60642|fgenesh1_kg.11_#_367_#_Locus194v1rpkm649.79;>jgi|TrireRUTC30_1|125330|estExt_fgenesh2_kg.C_360042	DIITDDEIISDSYDIK	16	0	1853.88	>jgi|Trias1|60642|fgenesh1_kg.11_#_367_#_Locus194v1rpkm649.79;>jgi|TrireRUTC30_1|125330|estExt_fgenesh2_kg.C_360042	>jgi|Trias1|60642|fgenesh1_kg.11_#_367_#_Locus194v1rpkm649.79	yes	no	2	0.070351	86.539
>jgi|Trias1|60776|fgenesh1_kg.12_#_95_#_Locus130v1rpkm832.76;>jgi|TrireRUTC30_1|95026|estExt_Genewise1Plus.C_1_t60318	IPEIPIVVR	9	0	1034.65	>jgi|Trias1|60776|fgenesh1_kg.12_#_95_#_Locus130v1rpkm832.76;>jgi|TrireRUTC30_1|95026|estExt_Genewise1Plus.C_1_t60318	>jgi|Trias1|60776|fgenesh1_kg.12_#_95_#_Locus130v1rpkm832.76	yes	no	2	0.0059401	120.15
>jgi|Trias1|61111|fgenesh1_kg.13_#_21_#_Locus941v1rpkm152.42	VIAPDIPGFGFTETPEGFK	19	0	2021.01	>jgi|Trias1|61111|fgenesh1_kg.13_#_21_#_Locus941v1rpkm152.42	>jgi|Trias1|61111|fgenesh1_kg.13_#_21_#_Locus941v1rpkm152.42	yes	yes	2	3.6266e-14	165.02
>jgi|Trias1|61116|fgenesh1_kg.13_#_26_#_Locus644v1rpkm217.46;>jgi|TrireRUTC30_1|114133|estExt_Genewise1.C_19_t20023	QIVVSGGTISSPIIIQR	17	0	1767.03	>jgi|Trias1|61116|fgenesh1_kg.13_#_26_#_Locus644v1rpkm217.46;>jgi|TrireRUTC30_1|114133|estExt_Genewise1.C_19_t20023	>jgi|Trias1|61116|fgenesh1_kg.13_#_26_#_Locus644v1rpkm217.46	yes	no	2	1.232e-05	134.97
>jgi|Trias1|61279|fgenesh1_kg.13_#_189_#_Locus2317v1rpkm57.82	NIHGIPYNVGTCATQGFDPR	20	0	2216.04	>jgi|Trias1|61279|fgenesh1_kg.13_#_189_#_Locus2317v1rpkm57.82	>jgi|Trias1|61279|fgenesh1_kg.13_#_189_#_Locus2317v1rpkm57.82	yes	yes	3	0.0024768	119.99
>jgi|Trias1|61392|fgenesh1_kg.13_#_302_#_Locus2902v1rpkm44.06	AYFSDYIMK	9	0	1136.52	>jgi|Trias1|61392|fgenesh1_kg.13_#_302_#_Locus2902v1rpkm44.06	>jgi|Trias1|61392|fgenesh1_kg.13_#_302_#_Locus2902v1rpkm44.06	yes	yes	2	0.20525	98.009
>jgi|Trias1|61392|fgenesh1_kg.13_#_302_#_Locus2902v1rpkm44.06	DQIGTQQGISR	11	0	1201.61	>jgi|Trias1|61392|fgenesh1_kg.13_#_302_#_Locus2902v1rpkm44.06	>jgi|Trias1|61392|fgenesh1_kg.13_#_302_#_Locus2902v1rpkm44.06	yes	yes	2	0.17666	71.153
>jgi|Trias1|61392|fgenesh1_kg.13_#_302_#_Locus2902v1rpkm44.06	VDSIIVPVPR	10	0	1093.65	>jgi|Trias1|61392|fgenesh1_kg.13_#_302_#_Locus2902v1rpkm44.06	>jgi|Trias1|61392|fgenesh1_kg.13_#_302_#_Locus2902v1rpkm44.06	yes	yes	2	0.09951	78.939
>jgi|Trias1|61451|fgenesh1_kg.14_#_51_#_Locus296v1rpkm479.32	DDGFNIFR	8	0	982.451	>jgi|Trias1|61451|fgenesh1_kg.14_#_51_#_Locus296v1rpkm479.32	>jgi|Trias1|61451|fgenesh1_kg.14_#_51_#_Locus296v1rpkm479.32	yes	yes	2	2.9842e-12	176.09
>jgi|Trias1|61451|fgenesh1_kg.14_#_51_#_Locus296v1rpkm479.32	NYDGANNYPDGVGQMQHFVK	20	0	2252.99	>jgi|Trias1|61451|fgenesh1_kg.14_#_51_#_Locus296v1rpkm479.32	>jgi|Trias1|61451|fgenesh1_kg.14_#_51_#_Locus296v1rpkm479.32	yes	yes	2,3	0.050212	112.82
>jgi|Trias1|61451|fgenesh1_kg.14_#_51_#_Locus296v1rpkm479.32	WNTGIIGQGGPTNAQFVDVWTQIATK	26	0	2801.41	>jgi|Trias1|61451|fgenesh1_kg.14_#_51_#_Locus296v1rpkm479.32	>jgi|Trias1|61451|fgenesh1_kg.14_#_51_#_Locus296v1rpkm479.32	yes	yes	2,3	2.9341e-79	252.75
>jgi|Trias1|61451|fgenesh1_kg.14_#_51_#_Locus296v1rpkm479.32	YIDSDNSGTNSVCVTNNIDSAFSPIATWIR	30	0	3316.53	>jgi|Trias1|61451|fgenesh1_kg.14_#_51_#_Locus296v1rpkm479.32	>jgi|Trias1|61451|fgenesh1_kg.14_#_51_#_Locus296v1rpkm479.32	yes	yes	3	0.0013946	95.209
>jgi|Trias1|61558|fgenesh1_kg.14_#_158_#_Locus893v1rpkm160.03	ITNIGTIVESSK	12	0	1260.69	>jgi|Trias1|61558|fgenesh1_kg.14_#_158_#_Locus893v1rpkm160.03	>jgi|Trias1|61558|fgenesh1_kg.14_#_158_#_Locus893v1rpkm160.03	yes	yes	2	0.041494	109.16
>jgi|Trias1|61558|fgenesh1_kg.14_#_158_#_Locus893v1rpkm160.03	SIGGIIGDGNASSIPIIEK	19	0	1839.99	>jgi|Trias1|61558|fgenesh1_kg.14_#_158_#_Locus893v1rpkm160.03	>jgi|Trias1|61558|fgenesh1_kg.14_#_158_#_Locus893v1rpkm160.03	yes	yes	2	6.3055e-21	176.21
>jgi|Trias1|61606|fgenesh1_kg.14_#_206_#_Locus327v1rpkm447.31	AVTFEQIAQITGR	13	0	1432.77	>jgi|Trias1|61606|fgenesh1_kg.14_#_206_#_Locus327v1rpkm447.31	>jgi|Trias1|61606|fgenesh1_kg.14_#_206_#_Locus327v1rpkm447.31	yes	yes	2	2.0954e-25	193.28
>jgi|Trias1|61606|fgenesh1_kg.14_#_206_#_Locus327v1rpkm447.31	EVIAQQIIGFPNR	13	0	1483.81	>jgi|Trias1|61606|fgenesh1_kg.14_#_206_#_Locus327v1rpkm447.31	>jgi|Trias1|61606|fgenesh1_kg.14_#_206_#_Locus327v1rpkm447.31	yes	yes	2	2.9417e-35	213.59
>jgi|Trias1|61606|fgenesh1_kg.14_#_206_#_Locus327v1rpkm447.31	GQAGPMPPTEPIIYR	15	0	1625.82	>jgi|Trias1|61606|fgenesh1_kg.14_#_206_#_Locus327v1rpkm447.31	>jgi|Trias1|61606|fgenesh1_kg.14_#_206_#_Locus327v1rpkm447.31	yes	yes	2	1.4e-12	166.62
>jgi|Trias1|61606|fgenesh1_kg.14_#_206_#_Locus327v1rpkm447.31	IATYDTANEGR	11	0	1209.56	>jgi|Trias1|61606|fgenesh1_kg.14_#_206_#_Locus327v1rpkm447.31	>jgi|Trias1|61606|fgenesh1_kg.14_#_206_#_Locus327v1rpkm447.31	yes	yes	2	0.3615	55.806
>jgi|Trias1|61606|fgenesh1_kg.14_#_206_#_Locus327v1rpkm447.31	VEAEVDETGAK	11	0	1146.54	>jgi|Trias1|61606|fgenesh1_kg.14_#_206_#_Locus327v1rpkm447.31	>jgi|Trias1|61606|fgenesh1_kg.14_#_206_#_Locus327v1rpkm447.31	yes	yes	2	0.051812	90.827
>jgi|Trias1|61612|fgenesh1_kg.14_#_212_#_Locus270v1rpkm515.51	YVYAHFPINVNIEK	14	0	1705.88	>jgi|Trias1|61612|fgenesh1_kg.14_#_212_#_Locus270v1rpkm515.51	>jgi|Trias1|61612|fgenesh1_kg.14_#_212_#_Locus270v1rpkm515.51	yes	yes	3	0.003017	120.06
>jgi|Trias1|61629|fgenesh1_kg.14_#_229_#_Locus990v2rpkm4.57_PRE	VQIDIGIPVIFGVITVINDEQAK	23	0	2480.39	>jgi|Trias1|61629|fgenesh1_kg.14_#_229_#_Locus990v2rpkm4.57_PRE	>jgi|Trias1|61629|fgenesh1_kg.14_#_229_#_Locus990v2rpkm4.57_PRE	yes	yes	2	6.2401e-08	148.64
>jgi|Trias1|61629|fgenesh1_kg.14_#_229_#_Locus990v2rpkm4.57_PRE	WNIAIIEPIVAGAK	14	0	1493.86	>jgi|Trias1|61629|fgenesh1_kg.14_#_229_#_Locus990v2rpkm4.57_PRE	>jgi|Trias1|61629|fgenesh1_kg.14_#_229_#_Locus990v2rpkm4.57_PRE	yes	yes	2	0.050876	90.412
>jgi|Trias1|61689|fgenesh1_kg.14_#_289_#_Locus1428v1rpkm100.37	SIIGGIDDSVITSIISIITNAK	22	0	2229.25	>jgi|Trias1|61689|fgenesh1_kg.14_#_289_#_Locus1428v1rpkm100.37	>jgi|Trias1|61689|fgenesh1_kg.14_#_289_#_Locus1428v1rpkm100.37	yes	yes	3	0.0036317	117.33
>jgi|Trias1|62041|fgenesh1_kg.15_#_276_#_Locus601v1rpkm235.15;>jgi|TrireRUTC30_1|84449|e_gw1.15.133.1	ISDGEIVGGNR	11	0	1115.56	>jgi|Trias1|62041|fgenesh1_kg.15_#_276_#_Locus601v1rpkm235.15;>jgi|TrireRUTC30_1|84449|e_gw1.15.133.1	>jgi|Trias1|62041|fgenesh1_kg.15_#_276_#_Locus601v1rpkm235.15	yes	no	2	0.014548	103.34
>jgi|Trias1|62176|fgenesh1_kg.16_#_59_#_Locus5601v1rpkm14.34	VFWIDEAEPEYTAYDFENFR	20	0	2540.12	>jgi|Trias1|62176|fgenesh1_kg.16_#_59_#_Locus5601v1rpkm14.34	>jgi|Trias1|62176|fgenesh1_kg.16_#_59_#_Locus5601v1rpkm14.34	yes	yes	2	0.00054491	128.69
>jgi|Trias1|62211|fgenesh1_kg.16_#_94_#_Locus429v1rpkm347.33	AGTDIDCGQTYPWHINESFVAGSVSR	26	0	2866.3	>jgi|Trias1|62211|fgenesh1_kg.16_#_94_#_Locus429v1rpkm347.33	>jgi|Trias1|62211|fgenesh1_kg.16_#_94_#_Locus429v1rpkm347.33	yes	yes	3	0.0046279	103.4
>jgi|Trias1|62211|fgenesh1_kg.16_#_94_#_Locus429v1rpkm347.33	GQETPGEDANVITSAYTYEYITGMQGGVDPENIK	34	0	3646.66	>jgi|Trias1|62211|fgenesh1_kg.16_#_94_#_Locus429v1rpkm347.33	>jgi|Trias1|62211|fgenesh1_kg.16_#_94_#_Locus429v1rpkm347.33	yes	yes	2,3	2.2224e-06	103.27
>jgi|Trias1|62211|fgenesh1_kg.16_#_94_#_Locus429v1rpkm347.33	IEFEIVGDEVTIENWPIEEQEIK	23	0	2758.36	>jgi|Trias1|62211|fgenesh1_kg.16_#_94_#_Locus429v1rpkm347.33	>jgi|Trias1|62211|fgenesh1_kg.16_#_94_#_Locus429v1rpkm347.33	yes	yes	2	1.835e-96	264.01
>jgi|Trias1|62211|fgenesh1_kg.16_#_94_#_Locus429v1rpkm347.33	IVSTQYPAEYVHQFAQNDMNIRPDGK	26	1	3020.45	>jgi|Trias1|62211|fgenesh1_kg.16_#_94_#_Locus429v1rpkm347.33	>jgi|Trias1|62211|fgenesh1_kg.16_#_94_#_Locus429v1rpkm347.33	yes	yes	3	0.0072784	124.6
>jgi|Trias1|62211|fgenesh1_kg.16_#_94_#_Locus429v1rpkm347.33	KNPGQTYMWYTGK	13	1	1572.74	>jgi|Trias1|62211|fgenesh1_kg.16_#_94_#_Locus429v1rpkm347.33	>jgi|Trias1|62211|fgenesh1_kg.16_#_94_#_Locus429v1rpkm347.33	yes	yes	3	8.6623e-10	163.83
>jgi|Trias1|62211|fgenesh1_kg.16_#_94_#_Locus429v1rpkm347.33	KVNSIVWGGYPGQSGGYAIFDIISGK	26	1	2712.39	>jgi|Trias1|62211|fgenesh1_kg.16_#_94_#_Locus429v1rpkm347.33	>jgi|Trias1|62211|fgenesh1_kg.16_#_94_#_Locus429v1rpkm347.33	yes	yes	3	4.345e-28	202.65
>jgi|Trias1|62211|fgenesh1_kg.16_#_94_#_Locus429v1rpkm347.33	NPGQTYMWYTGK	12	0	1444.64	>jgi|Trias1|62211|fgenesh1_kg.16_#_94_#_Locus429v1rpkm347.33	>jgi|Trias1|62211|fgenesh1_kg.16_#_94_#_Locus429v1rpkm347.33	yes	yes	2	6.2218e-69	252.69
>jgi|Trias1|62211|fgenesh1_kg.16_#_94_#_Locus429v1rpkm347.33	PVYQFGDGIFYTTFK	15	0	1781.87	>jgi|Trias1|62211|fgenesh1_kg.16_#_94_#_Locus429v1rpkm347.33	>jgi|Trias1|62211|fgenesh1_kg.16_#_94_#_Locus429v1rpkm347.33	yes	yes	2,3	7.1371e-110	286.65
>jgi|Trias1|62211|fgenesh1_kg.16_#_94_#_Locus429v1rpkm347.33	SFMCAYNSVNGVPSCSNSFFIQTIIR	26	0	2998.38	>jgi|Trias1|62211|fgenesh1_kg.16_#_94_#_Locus429v1rpkm347.33	>jgi|Trias1|62211|fgenesh1_kg.16_#_94_#_Locus429v1rpkm347.33	yes	yes	3	1.0143e-07	133.38
>jgi|Trias1|62211|fgenesh1_kg.16_#_94_#_Locus429v1rpkm347.33	TASPYSAMIFVR	12	0	1341.68	>jgi|Trias1|62211|fgenesh1_kg.16_#_94_#_Locus429v1rpkm347.33	>jgi|Trias1|62211|fgenesh1_kg.16_#_94_#_Locus429v1rpkm347.33	yes	yes	2	3.3326e-17	180.19
>jgi|Trias1|62211|fgenesh1_kg.16_#_94_#_Locus429v1rpkm347.33	VNSIVWGGYPGQSGGYAIFDIISGK	25	0	2584.3	>jgi|Trias1|62211|fgenesh1_kg.16_#_94_#_Locus429v1rpkm347.33	>jgi|Trias1|62211|fgenesh1_kg.16_#_94_#_Locus429v1rpkm347.33	yes	yes	2,3	2.5567e-80	261.46
>jgi|Trias1|62211|fgenesh1_kg.16_#_94_#_Locus429v1rpkm347.33	YGIDVYAPNINGFR	14	0	1597.79	>jgi|Trias1|62211|fgenesh1_kg.16_#_94_#_Locus429v1rpkm347.33	>jgi|Trias1|62211|fgenesh1_kg.16_#_94_#_Locus429v1rpkm347.33	yes	yes	2	3.2158e-35	211.22
>jgi|Trias1|62460|fgenesh1_kg.18_#_9_#_Locus131v1rpkm831.53	AGVHFAVAAGNDNADACNYSPAAASEPVTVGASAIDDSR	39	0	3817.72	>jgi|Trias1|62460|fgenesh1_kg.18_#_9_#_Locus131v1rpkm831.53	>jgi|Trias1|62460|fgenesh1_kg.18_#_9_#_Locus131v1rpkm831.53	yes	yes	3	4.2585e-16	137.6
>jgi|Trias1|62460|fgenesh1_kg.18_#_9_#_Locus131v1rpkm831.53	DTIGFGTFNK	10	0	1098.53	>jgi|Trias1|62460|fgenesh1_kg.18_#_9_#_Locus131v1rpkm831.53	>jgi|Trias1|62460|fgenesh1_kg.18_#_9_#_Locus131v1rpkm831.53	yes	yes	2	1.7347e-15	182.4
>jgi|Trias1|62460|fgenesh1_kg.18_#_9_#_Locus131v1rpkm831.53	TSAIDAAVNAAVK	13	0	1229.66	>jgi|Trias1|62460|fgenesh1_kg.18_#_9_#_Locus131v1rpkm831.53	>jgi|Trias1|62460|fgenesh1_kg.18_#_9_#_Locus131v1rpkm831.53	yes	yes	2	1.1544e-35	216.68
>jgi|Trias1|62460|fgenesh1_kg.18_#_9_#_Locus131v1rpkm831.53	YIYSADGGEGVDAYVIDTGTNIEHVDFEGR	30	0	3261.47	>jgi|Trias1|62460|fgenesh1_kg.18_#_9_#_Locus131v1rpkm831.53	>jgi|Trias1|62460|fgenesh1_kg.18_#_9_#_Locus131v1rpkm831.53	yes	yes	3	9.5254e-06	89.721
>jgi|Trias1|62474|fgenesh1_kg.18_#_23_#_Locus1183v1rpkm122.62	EVIDAVDWIGVDEYPFYETGK	21	0	2444.14	>jgi|Trias1|62474|fgenesh1_kg.18_#_23_#_Locus1183v1rpkm122.62	>jgi|Trias1|62474|fgenesh1_kg.18_#_23_#_Locus1183v1rpkm122.62	yes	yes	2	5.9409e-14	170.79
>jgi|Trias1|62474|fgenesh1_kg.18_#_23_#_Locus1183v1rpkm122.62	VPTFWYNIR	9	0	1194.62	>jgi|Trias1|62474|fgenesh1_kg.18_#_23_#_Locus1183v1rpkm122.62	>jgi|Trias1|62474|fgenesh1_kg.18_#_23_#_Locus1183v1rpkm122.62	yes	yes	2	0.057298	87.696
>jgi|Trias1|62724|fgenesh1_kg.19_#_128_#_Locus7765v1rpkm5.07	VYVNGAIAFR	10	0	1108.6	>jgi|Trias1|62724|fgenesh1_kg.19_#_128_#_Locus7765v1rpkm5.07	>jgi|Trias1|62724|fgenesh1_kg.19_#_128_#_Locus7765v1rpkm5.07	yes	yes	2	0.078995	91.087
>jgi|Trias1|62724|fgenesh1_kg.19_#_128_#_Locus7765v1rpkm5.07	YTDDYTSGVHQFAGTFK	17	0	1935.86	>jgi|Trias1|62724|fgenesh1_kg.19_#_128_#_Locus7765v1rpkm5.07	>jgi|Trias1|62724|fgenesh1_kg.19_#_128_#_Locus7765v1rpkm5.07	yes	yes	3	0.093675	85.457
>jgi|Trias1|62751|fgenesh1_kg.20_#_27_#_Locus84v1rpkm1084.66	AAEPEEEAAPK	11	0	1140.53	>jgi|Trias1|62751|fgenesh1_kg.20_#_27_#_Locus84v1rpkm1084.66	>jgi|Trias1|62751|fgenesh1_kg.20_#_27_#_Locus84v1rpkm1084.66	yes	yes	2	0.15197	73.841
>jgi|Trias1|62751|fgenesh1_kg.20_#_27_#_Locus84v1rpkm1084.66	GQEYIPVFDVAPDYESYEFIK	21	0	2508.17	>jgi|Trias1|62751|fgenesh1_kg.20_#_27_#_Locus84v1rpkm1084.66	>jgi|Trias1|62751|fgenesh1_kg.20_#_27_#_Locus84v1rpkm1084.66	yes	yes	2	4.6334e-14	171.68
>jgi|Trias1|62751|fgenesh1_kg.20_#_27_#_Locus84v1rpkm1084.66	WYETIVNQPIYTAVAEK	17	0	2024.03	>jgi|Trias1|62751|fgenesh1_kg.20_#_27_#_Locus84v1rpkm1084.66	>jgi|Trias1|62751|fgenesh1_kg.20_#_27_#_Locus84v1rpkm1084.66	yes	yes	2	0.080385	116.06
>jgi|Trias1|62792|fgenesh1_kg.20_#_68_#_Locus164v1rpkm725.75	HVVFGEVIEGYDVVEK	16	0	1817.92	>jgi|Trias1|62792|fgenesh1_kg.20_#_68_#_Locus164v1rpkm725.75	>jgi|Trias1|62792|fgenesh1_kg.20_#_68_#_Locus164v1rpkm725.75	yes	yes	2	2.4269e-37	216.46
>jgi|Trias1|62792|fgenesh1_kg.20_#_68_#_Locus164v1rpkm725.75	IENTPTGPGDRPK	13	1	1380.7	>jgi|Trias1|62792|fgenesh1_kg.20_#_68_#_Locus164v1rpkm725.75	>jgi|Trias1|62792|fgenesh1_kg.20_#_68_#_Locus164v1rpkm725.75	yes	yes	2	9.7577e-11	164.9
>jgi|Trias1|62792|fgenesh1_kg.20_#_68_#_Locus164v1rpkm725.75	VYFDIEQGDQK	11	0	1340.62	>jgi|Trias1|62792|fgenesh1_kg.20_#_68_#_Locus164v1rpkm725.75	>jgi|Trias1|62792|fgenesh1_kg.20_#_68_#_Locus164v1rpkm725.75	yes	yes	2	0.00046599	133.42
>jgi|Trias1|62808|fgenesh1_kg.20_#_84_#_Locus1588v1rpkm90.29;>jgi|TrireRUTC30_1|103910|estExt_Genewise1Plus.C_280069	IVVPIGAIFTPIK	13	0	1366.86	>jgi|Trias1|62808|fgenesh1_kg.20_#_84_#_Locus1588v1rpkm90.29;>jgi|TrireRUTC30_1|103910|estExt_Genewise1Plus.C_280069	>jgi|Trias1|62808|fgenesh1_kg.20_#_84_#_Locus1588v1rpkm90.29	yes	no	2	6.3767e-07	146.71
>jgi|Trias1|62974|fgenesh1_kg.24_#_5_#_Locus3898v1rpkm28.78	SSVTVPIGIFNVDDCK	16	0	1749.86	>jgi|Trias1|62974|fgenesh1_kg.24_#_5_#_Locus3898v1rpkm28.78	>jgi|Trias1|62974|fgenesh1_kg.24_#_5_#_Locus3898v1rpkm28.78	yes	yes	2	0.26016	68.168
>jgi|Trias1|62974|fgenesh1_kg.24_#_5_#_Locus3898v1rpkm28.78	SVPDITPFPR	10	0	1127.6	>jgi|Trias1|62974|fgenesh1_kg.24_#_5_#_Locus3898v1rpkm28.78	>jgi|Trias1|62974|fgenesh1_kg.24_#_5_#_Locus3898v1rpkm28.78	yes	yes	2	0.18709	68.557
>jgi|Trias1|62974|fgenesh1_kg.24_#_5_#_Locus3898v1rpkm28.78	TQVDICYTDTSIEIK	15	0	1784.85	>jgi|Trias1|62974|fgenesh1_kg.24_#_5_#_Locus3898v1rpkm28.78	>jgi|Trias1|62974|fgenesh1_kg.24_#_5_#_Locus3898v1rpkm28.78	yes	yes	2	4.0512e-05	133.25
>jgi|Trias1|62974|fgenesh1_kg.24_#_5_#_Locus3898v1rpkm28.78	YFGHVNFV	8	0	981.471	>jgi|Trias1|62974|fgenesh1_kg.24_#_5_#_Locus3898v1rpkm28.78	>jgi|Trias1|62974|fgenesh1_kg.24_#_5_#_Locus3898v1rpkm28.78	yes	yes	2	0.059136	96.666
>jgi|Trias1|63021|fgenesh1_kg.26_#_18_#_Locus428v1rpkm347.71;>jgi|TrireRUTC30_1|125254|estExt_fgenesh2_kg.C_340005	PIIFQIYDPEFSK	13	0	1595.82	>jgi|Trias1|63021|fgenesh1_kg.26_#_18_#_Locus428v1rpkm347.71;>jgi|TrireRUTC30_1|125254|estExt_fgenesh2_kg.C_340005	>jgi|Trias1|63021|fgenesh1_kg.26_#_18_#_Locus428v1rpkm347.71	yes	no	2	1.2118e-11	167.44
>jgi|Trias1|63022|fgenesh1_kg.26_#_19_#_Locus1219v1rpkm118.35	ADEEHIIAIGR	11	0	1222.63	>jgi|Trias1|63022|fgenesh1_kg.26_#_19_#_Locus1219v1rpkm118.35	>jgi|Trias1|63022|fgenesh1_kg.26_#_19_#_Locus1219v1rpkm118.35	yes	yes	2	0.0055546	118.4
>jgi|Trias1|63022|fgenesh1_kg.26_#_19_#_Locus1219v1rpkm118.35	DFNIETPGIR	10	0	1160.58	>jgi|Trias1|63022|fgenesh1_kg.26_#_19_#_Locus1219v1rpkm118.35	>jgi|Trias1|63022|fgenesh1_kg.26_#_19_#_Locus1219v1rpkm118.35	yes	yes	2	2.4445e-06	150.15
>jgi|Trias1|63022|fgenesh1_kg.26_#_19_#_Locus1219v1rpkm118.35	FIESEIAPGIVDDAFPPGTQVSDK	24	0	2531.24	>jgi|Trias1|63022|fgenesh1_kg.26_#_19_#_Locus1219v1rpkm118.35	>jgi|Trias1|63022|fgenesh1_kg.26_#_19_#_Locus1219v1rpkm118.35	yes	yes	2	4.0528e-05	139.11
>jgi|Trias1|63022|fgenesh1_kg.26_#_19_#_Locus1219v1rpkm118.35	GEIYCPGQK	9	0	1050.48	>jgi|Trias1|63022|fgenesh1_kg.26_#_19_#_Locus1219v1rpkm118.35	>jgi|Trias1|63022|fgenesh1_kg.26_#_19_#_Locus1219v1rpkm118.35	yes	yes	2	0.23866	65.305
>jgi|Trias1|63022|fgenesh1_kg.26_#_19_#_Locus1219v1rpkm118.35	IPNSGVSQVIGGYAEMIYDGHWQDER	26	0	2920.34	>jgi|Trias1|63022|fgenesh1_kg.26_#_19_#_Locus1219v1rpkm118.35	>jgi|Trias1|63022|fgenesh1_kg.26_#_19_#_Locus1219v1rpkm118.35	yes	yes	3	9.5887e-39	207.37
>jgi|Trias1|63022|fgenesh1_kg.26_#_19_#_Locus1219v1rpkm118.35	MSIVDGIYGAIHIR	14	0	1543.82	>jgi|Trias1|63022|fgenesh1_kg.26_#_19_#_Locus1219v1rpkm118.35	>jgi|Trias1|63022|fgenesh1_kg.26_#_19_#_Locus1219v1rpkm118.35	yes	yes	3	0.029733	105.17
>jgi|Trias1|63022|fgenesh1_kg.26_#_19_#_Locus1219v1rpkm118.35	TGIWSQIVSDQK	12	0	1360.7	>jgi|Trias1|63022|fgenesh1_kg.26_#_19_#_Locus1219v1rpkm118.35	>jgi|Trias1|63022|fgenesh1_kg.26_#_19_#_Locus1219v1rpkm118.35	yes	yes	2	0.0064656	123.67
>jgi|Trias1|63437|fgenesh1_pm.1_#_203;>jgi|TrireRUTC30_1|25095|estExt_Genemark1.C_100013	FITVIGEDAGGNPAGPNGCGDR	22	0	2172.99	>jgi|Trias1|63437|fgenesh1_pm.1_#_203;>jgi|TrireRUTC30_1|25095|estExt_Genemark1.C_100013	>jgi|Trias1|63437|fgenesh1_pm.1_#_203	yes	no	2	2.0943e-50	222.44
>jgi|Trias1|63733|fgenesh1_pm.1_#_499;>jgi|TrireRUTC30_1|107342|estExt_Genewise1.C_2_t30354	ADQHEVDIDSIIDR	14	0	1624.77	>jgi|Trias1|63733|fgenesh1_pm.1_#_499;>jgi|TrireRUTC30_1|107342|estExt_Genewise1.C_2_t30354	>jgi|Trias1|63733|fgenesh1_pm.1_#_499	yes	no	2	0.074729	94.673
>jgi|Trias1|63733|fgenesh1_pm.1_#_499;>jgi|TrireRUTC30_1|107342|estExt_Genewise1.C_2_t30354	EIFISQPIIIEIEAPIK	17	0	1952.12	>jgi|Trias1|63733|fgenesh1_pm.1_#_499;>jgi|TrireRUTC30_1|107342|estExt_Genewise1.C_2_t30354	>jgi|Trias1|63733|fgenesh1_pm.1_#_499	yes	no	2	5.5794e-21	176.56
>jgi|Trias1|63733|fgenesh1_pm.1_#_499;>jgi|TrireRUTC30_1|107342|estExt_Genewise1.C_2_t30354	TFTDCFNCIPIAAIIDEK	18	0	2127	>jgi|Trias1|63733|fgenesh1_pm.1_#_499;>jgi|TrireRUTC30_1|107342|estExt_Genewise1.C_2_t30354	>jgi|Trias1|63733|fgenesh1_pm.1_#_499	yes	no	2	2.1138e-124	209.33
>jgi|Trias1|63733|fgenesh1_pm.1_#_499;>jgi|TrireRUTC30_1|107342|estExt_Genewise1.C_2_t30354	YPENFFIIR	9	0	1197.62	>jgi|Trias1|63733|fgenesh1_pm.1_#_499;>jgi|TrireRUTC30_1|107342|estExt_Genewise1.C_2_t30354	>jgi|Trias1|63733|fgenesh1_pm.1_#_499	yes	no	2	0.020197	105.36
>jgi|Trias1|63774|fgenesh1_pm.1_#_540	ITIVGNIADAPEAQVGGSEQNPK	23	0	2307.17	>jgi|Trias1|63774|fgenesh1_pm.1_#_540	>jgi|Trias1|63774|fgenesh1_pm.1_#_540	yes	yes	2	0.0028738	119.37
>jgi|Trias1|63798|fgenesh1_pm.1_#_564	FGVTFVDYENGQQR	14	0	1658.77	>jgi|Trias1|63798|fgenesh1_pm.1_#_564	>jgi|Trias1|63798|fgenesh1_pm.1_#_564	yes	yes	2	2.0007e-18	185.37
>jgi|Trias1|63798|fgenesh1_pm.1_#_564	GPSIWDTFCAIPGK	14	0	1547.74	>jgi|Trias1|63798|fgenesh1_pm.1_#_564	>jgi|Trias1|63798|fgenesh1_pm.1_#_564	yes	yes	2	0.041386	93.772
>jgi|Trias1|63798|fgenesh1_pm.1_#_564	SIKPIFDEIIAK	12	1	1372.8	>jgi|Trias1|63798|fgenesh1_pm.1_#_564	>jgi|Trias1|63798|fgenesh1_pm.1_#_564	yes	yes	3	4.3127e-12	174.57
>jgi|Trias1|63928|fgenesh1_pm.1_#_694;>jgi|TrireRUTC30_1|122235|estExt_fgenesh2_kg.C_20368	DMIVVPEMIGSVIGIYSGK	19	0	2007.04	>jgi|Trias1|63928|fgenesh1_pm.1_#_694;>jgi|TrireRUTC30_1|122235|estExt_fgenesh2_kg.C_20368	>jgi|Trias1|63928|fgenesh1_pm.1_#_694	yes	no	2	0.012345	109.04
>jgi|Trias1|63928|fgenesh1_pm.1_#_694;>jgi|TrireRUTC30_1|122235|estExt_fgenesh2_kg.C_20368	GIDIDNIIDISSDQIR	16	0	1785.91	>jgi|Trias1|63928|fgenesh1_pm.1_#_694;>jgi|TrireRUTC30_1|122235|estExt_fgenesh2_kg.C_20368	>jgi|Trias1|63928|fgenesh1_pm.1_#_694	yes	no	2	0.18388	80.026
>jgi|Trias1|63953|fgenesh1_pm.1_#_719	HIIGTTDNNFYTHYSEIATVEANWNIHTIGR	31	0	3586.72	>jgi|Trias1|63953|fgenesh1_pm.1_#_719	>jgi|Trias1|63953|fgenesh1_pm.1_#_719	yes	yes	4	3.2267e-17	160.98
>jgi|Trias1|63953|fgenesh1_pm.1_#_719	IGSYYADTIEIPDGIHPPK	19	0	2085.04	>jgi|Trias1|63953|fgenesh1_pm.1_#_719	>jgi|Trias1|63953|fgenesh1_pm.1_#_719	yes	yes	3	7.5517e-10	158.93
>jgi|Trias1|63953|fgenesh1_pm.1_#_719	IIGIIIGDAIPK	12	0	1221.77	>jgi|Trias1|63953|fgenesh1_pm.1_#_719	>jgi|Trias1|63953|fgenesh1_pm.1_#_719	yes	yes	2	4.7169e-44	223.31
>jgi|Trias1|63953|fgenesh1_pm.1_#_719	SAGDPNFSFFAK	12	0	1286.59	>jgi|Trias1|63953|fgenesh1_pm.1_#_719	>jgi|Trias1|63953|fgenesh1_pm.1_#_719	yes	yes	2	6.6874e-18	187.58
>jgi|Trias1|63953|fgenesh1_pm.1_#_719	TFIEPIIDDK	10	0	1189.62	>jgi|Trias1|63953|fgenesh1_pm.1_#_719	>jgi|Trias1|63953|fgenesh1_pm.1_#_719	yes	yes	2	1.7395e-06	153.05
>jgi|Trias1|63953|fgenesh1_pm.1_#_719	WDVGANVFDWVAQK	14	0	1633.79	>jgi|Trias1|63953|fgenesh1_pm.1_#_719	>jgi|Trias1|63953|fgenesh1_pm.1_#_719	yes	yes	2,3	7.3609e-167	325.29
>jgi|Trias1|63953|fgenesh1_pm.1_#_719	YVVIYFENQDYGK	13	0	1636.78	>jgi|Trias1|63953|fgenesh1_pm.1_#_719	>jgi|Trias1|63953|fgenesh1_pm.1_#_719	yes	yes	2	8.7923e-18	182.71
>jgi|Trias1|64209|fgenesh1_pm.1_#_975	IGAPGIIQEFVIDTAHFR	18	0	1983.06	>jgi|Trias1|64209|fgenesh1_pm.1_#_975	>jgi|Trias1|64209|fgenesh1_pm.1_#_975	yes	yes	3	3.805e-09	149.32
>jgi|Trias1|64264|fgenesh1_pm.1_#_1030	AIEIVESAVQK	11	0	1185.66	>jgi|Trias1|64264|fgenesh1_pm.1_#_1030	>jgi|Trias1|64264|fgenesh1_pm.1_#_1030	yes	yes	2	8.2086e-31	207.34
>jgi|Trias1|64264|fgenesh1_pm.1_#_1030	ATENYWAGK	9	0	1038.48	>jgi|Trias1|64264|fgenesh1_pm.1_#_1030	>jgi|Trias1|64264|fgenesh1_pm.1_#_1030	yes	yes	2	0.021704	99.013
>jgi|Trias1|64264|fgenesh1_pm.1_#_1030	GEITAQEYDSFIEK	14	0	1628.76	>jgi|Trias1|64264|fgenesh1_pm.1_#_1030	>jgi|Trias1|64264|fgenesh1_pm.1_#_1030	yes	yes	2	2.6218e-18	184.11
>jgi|Trias1|64264|fgenesh1_pm.1_#_1030	GQSVDPIDIIEK	12	0	1312.69	>jgi|Trias1|64264|fgenesh1_pm.1_#_1030	>jgi|Trias1|64264|fgenesh1_pm.1_#_1030	yes	yes	2	1.0207e-33	206.36
>jgi|Trias1|64264|fgenesh1_pm.1_#_1030	IIPVYEQIIVQIK	13	0	1554.94	>jgi|Trias1|64264|fgenesh1_pm.1_#_1030	>jgi|Trias1|64264|fgenesh1_pm.1_#_1030	yes	yes	2	6.0754e-26	200.93
>jgi|Trias1|64264|fgenesh1_pm.1_#_1030	IKIPIFPTTTIGSFPQTK	18	1	1988.13	>jgi|Trias1|64264|fgenesh1_pm.1_#_1030	>jgi|Trias1|64264|fgenesh1_pm.1_#_1030	yes	yes	3	4.2188e-05	140.6
>jgi|Trias1|64264|fgenesh1_pm.1_#_1030	IPIFPTTTIGSFPQTK	16	0	1746.96	>jgi|Trias1|64264|fgenesh1_pm.1_#_1030	>jgi|Trias1|64264|fgenesh1_pm.1_#_1030	yes	yes	2	2.5276e-75	249.19
>jgi|Trias1|64264|fgenesh1_pm.1_#_1030	ISQEEIITEAK	11	0	1259.66	>jgi|Trias1|64264|fgenesh1_pm.1_#_1030	>jgi|Trias1|64264|fgenesh1_pm.1_#_1030	yes	yes	2	3.9126e-41	227.36
>jgi|Trias1|64264|fgenesh1_pm.1_#_1030	KIDAEIADWFSFASEK	16	1	1855.9	>jgi|Trias1|64264|fgenesh1_pm.1_#_1030	>jgi|Trias1|64264|fgenesh1_pm.1_#_1030	yes	yes	2	2.4615e-35	209.66
>jgi|Trias1|64264|fgenesh1_pm.1_#_1030	WAVQAFR	7	0	876.461	>jgi|Trias1|64264|fgenesh1_pm.1_#_1030	>jgi|Trias1|64264|fgenesh1_pm.1_#_1030	yes	yes	2	0.019535	122.79
>jgi|Trias1|64264|fgenesh1_pm.1_#_1030	WFDSNYHYVKPTIQDNQTFK	20	1	2530.19	>jgi|Trias1|64264|fgenesh1_pm.1_#_1030	>jgi|Trias1|64264|fgenesh1_pm.1_#_1030	yes	yes	3	2.3065e-05	132.15
>jgi|Trias1|64847|fgenesh1_pm.2_#_371;>jgi|TrireRUTC30_1|109205|estExt_Genewise1.C_5_t20439	IEATDYVDGSEAATSEIVESIR	22	0	2354.11	>jgi|Trias1|64847|fgenesh1_pm.2_#_371;>jgi|TrireRUTC30_1|109205|estExt_Genewise1.C_5_t20439	>jgi|Trias1|64847|fgenesh1_pm.2_#_371	yes	no	2	5.4455e-39	212.55
>jgi|Trias1|64847|fgenesh1_pm.2_#_371;>jgi|TrireRUTC30_1|109205|estExt_Genewise1.C_5_t20439	TIDSEIAFDTAR	12	0	1337.65	>jgi|Trias1|64847|fgenesh1_pm.2_#_371;>jgi|TrireRUTC30_1|109205|estExt_Genewise1.C_5_t20439	>jgi|Trias1|64847|fgenesh1_pm.2_#_371	yes	no	2	0.016502	107.03
>jgi|Trias1|64847|fgenesh1_pm.2_#_371;>jgi|TrireRUTC30_1|109205|estExt_Genewise1.C_5_t20439	VGIDHVVIVK	10	0	1077.65	>jgi|Trias1|64847|fgenesh1_pm.2_#_371;>jgi|TrireRUTC30_1|109205|estExt_Genewise1.C_5_t20439	>jgi|Trias1|64847|fgenesh1_pm.2_#_371	yes	no	2	3.2194e-09	140.83
>jgi|Trias1|65412|fgenesh1_pm.2_#_936	AYIPVIESFGFNGDIR	16	0	1796.91	>jgi|Trias1|65412|fgenesh1_pm.2_#_936	>jgi|Trias1|65412|fgenesh1_pm.2_#_936	yes	yes	2	0.10261	90.376
>jgi|Trias1|65412|fgenesh1_pm.2_#_936	IWTFGPDGNGANIIVDQTK	19	0	2045.02	>jgi|Trias1|65412|fgenesh1_pm.2_#_936	>jgi|Trias1|65412|fgenesh1_pm.2_#_936	yes	yes	2	0.014282	112.67
>jgi|Trias1|65584|fgenesh1_pm.3_#_39	GFESIGEDPFIAGIGAAAIVR	21	0	2089.08	>jgi|Trias1|65584|fgenesh1_pm.3_#_39	>jgi|Trias1|65584|fgenesh1_pm.3_#_39	yes	yes	2,3	1.0163e-80	254.59
>jgi|Trias1|65584|fgenesh1_pm.3_#_39	IGNEGIVIIK	10	0	1054.64	>jgi|Trias1|65584|fgenesh1_pm.3_#_39	>jgi|Trias1|65584|fgenesh1_pm.3_#_39	yes	yes	2	0.1785	94.409
>jgi|Trias1|65584|fgenesh1_pm.3_#_39	YIAAYFDEER	10	0	1275.58	>jgi|Trias1|65584|fgenesh1_pm.3_#_39	>jgi|Trias1|65584|fgenesh1_pm.3_#_39	yes	yes	2	0.14826	103.8
>jgi|Trias1|65803|fgenesh1_pm.3_#_258	VPYGYTGGTPGAYR	14	0	1457.69	>jgi|Trias1|65803|fgenesh1_pm.3_#_258	>jgi|Trias1|65803|fgenesh1_pm.3_#_258	yes	yes	2	3.6299e-13	174.23
>jgi|Trias1|66094|fgenesh1_pm.3_#_549;>jgi|TrireRUTC30_1|98182|estExt_Genewise1Plus.C_7_t10090	TEFGWIIVR	9	0	1119.61	>jgi|Trias1|66094|fgenesh1_pm.3_#_549;>jgi|TrireRUTC30_1|98182|estExt_Genewise1Plus.C_7_t10090	>jgi|Trias1|66094|fgenesh1_pm.3_#_549	yes	no	2	0.00032024	102.07
>jgi|Trias1|66307|fgenesh1_pm.3_#_762;>jgi|TrireRUTC30_1|129558|fgenesh1_pm.7_#_231	YAAPPIGEIR	10	0	1085.59	>jgi|Trias1|66307|fgenesh1_pm.3_#_762;>jgi|TrireRUTC30_1|129558|fgenesh1_pm.7_#_231	>jgi|Trias1|66307|fgenesh1_pm.3_#_762	yes	no	2	0.00073721	135
>jgi|Trias1|66799|fgenesh1_pm.4_#_281	TIATGVTGTSATVTIDK	17	0	1634.87	>jgi|Trias1|66799|fgenesh1_pm.4_#_281	>jgi|Trias1|66799|fgenesh1_pm.4_#_281	yes	yes	2	2.0323e-06	143.81
>jgi|Trias1|67372|fgenesh1_pm.4_#_854	AAIVVFDIGNK	11	0	1145.64	>jgi|Trias1|67372|fgenesh1_pm.4_#_854	>jgi|Trias1|67372|fgenesh1_pm.4_#_854	yes	yes	2	8.4161e-17	188.04
>jgi|Trias1|67372|fgenesh1_pm.4_#_854	VSSEFVSDTSNSGIIGIAIDSINTVSPK	28	0	2836.43	>jgi|Trias1|67372|fgenesh1_pm.4_#_854	>jgi|Trias1|67372|fgenesh1_pm.4_#_854	yes	yes	2,3	2.0458e-21	184.57
>jgi|Trias1|69967|fgenesh1_pm.8_#_346	AIGNGFPIGAVIVTEAVSEK	20	0	1971.07	>jgi|Trias1|69967|fgenesh1_pm.8_#_346	>jgi|Trias1|69967|fgenesh1_pm.8_#_346	yes	yes	2	0.0020865	126.26
>jgi|Trias1|70828|fgenesh1_pm.9_#_588	GNPTVEVDIVTETGIHR	17	0	1835.94	>jgi|Trias1|70828|fgenesh1_pm.9_#_588	>jgi|Trias1|70828|fgenesh1_pm.9_#_588	yes	yes	2	6.3127e-44	217.79
>jgi|Trias1|70828|fgenesh1_pm.9_#_588	IAFQEFMIVPSAAPSFSEAIR	21	0	2310.17	>jgi|Trias1|70828|fgenesh1_pm.9_#_588	>jgi|Trias1|70828|fgenesh1_pm.9_#_588	yes	yes	2,3	0.00010356	133.48
>jgi|Trias1|70828|fgenesh1_pm.9_#_588	IEEEIGEIAIYAGDK	15	0	1648.82	>jgi|Trias1|70828|fgenesh1_pm.9_#_588	>jgi|Trias1|70828|fgenesh1_pm.9_#_588	yes	yes	2	8.8842e-13	164.81
>jgi|Trias1|70828|fgenesh1_pm.9_#_588	MNIAMDVASSEFYK	14	0	1604.72	>jgi|Trias1|70828|fgenesh1_pm.9_#_588	>jgi|Trias1|70828|fgenesh1_pm.9_#_588	yes	yes	2	1.6272e-12	155.14
>jgi|Trias1|70828|fgenesh1_pm.9_#_588	SGETEDVTIADIAVGIR	17	0	1744.88	>jgi|Trias1|70828|fgenesh1_pm.9_#_588	>jgi|Trias1|70828|fgenesh1_pm.9_#_588	yes	yes	2	4.5413e-50	225.21
>jgi|Trias1|70828|fgenesh1_pm.9_#_588	TQDIQIVGDDITVTNPVR	18	0	1983.03	>jgi|Trias1|70828|fgenesh1_pm.9_#_588	>jgi|Trias1|70828|fgenesh1_pm.9_#_588	yes	yes	2	2.9254e-202	346.13
>jgi|Trias1|70945|fgenesh1_pm.10_#_79	DGQGIIFVPDVIGIWQNSK	19	0	2085.09	>jgi|Trias1|70945|fgenesh1_pm.10_#_79	>jgi|Trias1|70945|fgenesh1_pm.10_#_79	yes	yes	2	3.4365e-30	201.04
>jgi|Trias1|70945|fgenesh1_pm.10_#_79	EQAFFQAVTWFGEHI	15	0	1808.85	>jgi|Trias1|70945|fgenesh1_pm.10_#_79	>jgi|Trias1|70945|fgenesh1_pm.10_#_79	yes	yes	2	0.1482	75.012
>jgi|Trias1|70945|fgenesh1_pm.10_#_79	SGIDAGFVAHPTNVEEDEIAAITGPISIAAAQTDPIFPTEK	41	0	4192.09	>jgi|Trias1|70945|fgenesh1_pm.10_#_79	>jgi|Trias1|70945|fgenesh1_pm.10_#_79	yes	yes	3	5.761e-09	89.577
>jgi|Trias1|72134|fgenesh1_pm.12_#_211;>jgi|TrireRUTC30_1|94961|estExt_Genewise1Plus.C_1_t60186	GDIGIEIPAAEVFAAQK	17	0	1727.91	>jgi|Trias1|72134|fgenesh1_pm.12_#_211;>jgi|TrireRUTC30_1|94961|estExt_Genewise1Plus.C_1_t60186	>jgi|Trias1|72134|fgenesh1_pm.12_#_211	yes	no	2,3	2.27e-29	196.95
>jgi|Trias1|72134|fgenesh1_pm.12_#_211;>jgi|TrireRUTC30_1|94961|estExt_Genewise1Plus.C_1_t60186	GVNIPNTDVDIPAISEK	17	0	1780.92	>jgi|Trias1|72134|fgenesh1_pm.12_#_211;>jgi|TrireRUTC30_1|94961|estExt_Genewise1Plus.C_1_t60186	>jgi|Trias1|72134|fgenesh1_pm.12_#_211	yes	no	2	2.11e-50	229.54
>jgi|Trias1|72134|fgenesh1_pm.12_#_211;>jgi|TrireRUTC30_1|94961|estExt_Genewise1Plus.C_1_t60186	NNVDMVFASFIR	12	0	1411.69	>jgi|Trias1|72134|fgenesh1_pm.12_#_211;>jgi|TrireRUTC30_1|94961|estExt_Genewise1Plus.C_1_t60186	>jgi|Trias1|72134|fgenesh1_pm.12_#_211	yes	no	2	5.3286e-07	155.86
>jgi|Trias1|72398|fgenesh1_pm.13_#_40	DIPIDHEIVEIEFIEIK	17	0	2051.08	>jgi|Trias1|72398|fgenesh1_pm.13_#_40	>jgi|Trias1|72398|fgenesh1_pm.13_#_40	yes	yes	3	2.1314e-29	197.38
>jgi|Trias1|72398|fgenesh1_pm.13_#_40	ITIEEMDIIFGSEGTAR	17	0	1880.92	>jgi|Trias1|72398|fgenesh1_pm.13_#_40	>jgi|Trias1|72398|fgenesh1_pm.13_#_40	yes	yes	2	3.4695e-21	185.27
>jgi|Trias1|72398|fgenesh1_pm.13_#_40	MEEINNEIGITAIVYR	16	0	1863.94	>jgi|Trias1|72398|fgenesh1_pm.13_#_40	>jgi|Trias1|72398|fgenesh1_pm.13_#_40	yes	yes	2	6.4765e-20	187.75
>jgi|Trias1|73190|fgenesh1_pm.15_#_95	GTITDNIVQIIGPNSVIGR	19	0	1966.08	>jgi|Trias1|73190|fgenesh1_pm.15_#_95	>jgi|Trias1|73190|fgenesh1_pm.15_#_95	yes	yes	2,3	5.1004e-40	208.85
>jgi|Trias1|73190|fgenesh1_pm.15_#_95	HVGDIGNIETDAQGNAK	17	0	1737.83	>jgi|Trias1|73190|fgenesh1_pm.15_#_95	>jgi|Trias1|73190|fgenesh1_pm.15_#_95	yes	yes	2,3	2.7405e-50	228.42
>jgi|Trias1|74014|fgenesh1_pm.18_#_166	WFISNGDDAIAIK	13	0	1448.73	>jgi|Trias1|74014|fgenesh1_pm.18_#_166	>jgi|Trias1|74014|fgenesh1_pm.18_#_166	yes	yes	2	3.1441e-36	218.4
>jgi|Trias1|76178|estExt_fgenesh1_pm.C_2_t10234;>jgi|TrireRUTC30_1|118337|fgenesh2_kg.5_#_84_#_gi|38444586|gb|CF944066.1|CF944066	EDDIICIIESER	12	0	1490.69	>jgi|Trias1|76178|estExt_fgenesh1_pm.C_2_t10234;>jgi|TrireRUTC30_1|118337|fgenesh2_kg.5_#_84_#_gi|38444586|gb|CF944066.1|CF944066	>jgi|Trias1|76178|estExt_fgenesh1_pm.C_2_t10234	yes	no	2	7.0178e-08	159.09
>jgi|Trias1|77495|estExt_fgenesh1_pm.C_3_t20120	EIAAWTSTFPIPVEGWR	17	0	1958.99	>jgi|Trias1|77495|estExt_fgenesh1_pm.C_3_t20120	>jgi|Trias1|77495|estExt_fgenesh1_pm.C_3_t20120	yes	yes	2	0.00072075	122.63
>jgi|Trias1|78007|estExt_fgenesh1_pm.C_4_t10188;>jgi|TrireRUTC30_1|68160|e_gw1.1.955.1	DEGMAIAPWGAIGGGK	16	0	1528.73	>jgi|Trias1|78007|estExt_fgenesh1_pm.C_4_t10188;>jgi|TrireRUTC30_1|68160|e_gw1.1.955.1	>jgi|Trias1|78007|estExt_fgenesh1_pm.C_4_t10188	yes	no	2	0.0011577	118.13
>jgi|Trias1|78007|estExt_fgenesh1_pm.C_4_t10188;>jgi|TrireRUTC30_1|68160|e_gw1.1.955.1	TPYVFPIVGGR	11	0	1204.66	>jgi|Trias1|78007|estExt_fgenesh1_pm.C_4_t10188;>jgi|TrireRUTC30_1|68160|e_gw1.1.955.1	>jgi|Trias1|78007|estExt_fgenesh1_pm.C_4_t10188	yes	no	2	3.962e-12	174.42
>jgi|Trias1|78007|estExt_fgenesh1_pm.C_4_t10188;>jgi|TrireRUTC30_1|68160|e_gw1.1.955.1	VIYIGISDAPAWVVSK	16	0	1716.95	>jgi|Trias1|78007|estExt_fgenesh1_pm.C_4_t10188;>jgi|TrireRUTC30_1|68160|e_gw1.1.955.1	>jgi|Trias1|78007|estExt_fgenesh1_pm.C_4_t10188	yes	no	2	1.8673e-05	134.61
>jgi|Trias1|78773|estExt_fgenesh1_pm.C_5_t10082	NIAPVYEEIAQTFEFAK	17	0	1968.98	>jgi|Trias1|78773|estExt_fgenesh1_pm.C_5_t10082	>jgi|Trias1|78773|estExt_fgenesh1_pm.C_5_t10082	yes	yes	2	3.6066e-09	148.82
>jgi|Trias1|80694|estExt_fgenesh1_pm.C_8_t10095	IDSIVSWIDENQQATQEEYEEHQK	24	0	2918.32	>jgi|Trias1|80694|estExt_fgenesh1_pm.C_8_t10095	>jgi|Trias1|80694|estExt_fgenesh1_pm.C_8_t10095	yes	yes	3	0.035292	94.384
>jgi|Trias1|81479|estExt_fgenesh1_pm.C_9_t10398;>jgi|TrireRUTC30_1|127630|fgenesh1_pm.3_#_219	DPAEVISIIR	10	0	1111.62	>jgi|Trias1|81479|estExt_fgenesh1_pm.C_9_t10398;>jgi|TrireRUTC30_1|127630|fgenesh1_pm.3_#_219	>jgi|Trias1|81479|estExt_fgenesh1_pm.C_9_t10398	yes	no	2	2.3746e-15	179.81
>jgi|Trias1|82309|estExt_fgenesh1_pm.C_11_t10148	SIPAFFFFENGEK	13	0	1531.73	>jgi|Trias1|82309|estExt_fgenesh1_pm.C_11_t10148	>jgi|Trias1|82309|estExt_fgenesh1_pm.C_11_t10148	yes	yes	2	2.0452e-07	142.08
>jgi|Trias1|82670|estExt_fgenesh1_pm.C_120069	CTIGVIPASIGYVTASGR	18	0	1820.95	>jgi|Trias1|82670|estExt_fgenesh1_pm.C_120069	>jgi|Trias1|82670|estExt_fgenesh1_pm.C_120069	yes	yes	2	1.1917e-06	144.72
>jgi|Trias1|83653|estExt_fgenesh1_pm.C_150014	FIPIHADPPSFTDQSTSAEIIVTGIK	26	0	2783.44	>jgi|Trias1|83653|estExt_fgenesh1_pm.C_150014	>jgi|Trias1|83653|estExt_fgenesh1_pm.C_150014	yes	yes	3	3.694e-06	143.93
>jgi|Trias1|84972|estExt_fgenesh1_pm.C_300013	DCAAAASNGEYSIADNGVANYK	22	0	2259.97	>jgi|Trias1|84972|estExt_fgenesh1_pm.C_300013	>jgi|Trias1|84972|estExt_fgenesh1_pm.C_300013	yes	yes	2	0	324.31
>jgi|Trias1|84972|estExt_fgenesh1_pm.C_300013	IIIVIEPDSIANIVTNISVAK	21	0	2221.29	>jgi|Trias1|84972|estExt_fgenesh1_pm.C_300013	>jgi|Trias1|84972|estExt_fgenesh1_pm.C_300013	yes	yes	2,3	1.548e-98	275.19
>jgi|Trias1|84972|estExt_fgenesh1_pm.C_300013	NYIDTIVGIVK	11	0	1233.7	>jgi|Trias1|84972|estExt_fgenesh1_pm.C_300013	>jgi|Trias1|84972|estExt_fgenesh1_pm.C_300013	yes	yes	2	1.9989e-66	257.09
>jgi|Trias1|84972|estExt_fgenesh1_pm.C_300013	PSANTGDSIIDAFTWIK	17	0	1834.91	>jgi|Trias1|84972|estExt_fgenesh1_pm.C_300013	>jgi|Trias1|84972|estExt_fgenesh1_pm.C_300013	yes	yes	2	1.7041e-09	154.81
>jgi|Trias1|84972|estExt_fgenesh1_pm.C_300013	PSANTGDSIIDAFTWIKPGGECDGTSNTSATR	32	1	3325.52	>jgi|Trias1|84972|estExt_fgenesh1_pm.C_300013	>jgi|Trias1|84972|estExt_fgenesh1_pm.C_300013	yes	yes	3	1.1972e-31	194.82
>jgi|Trias1|84972|estExt_fgenesh1_pm.C_300013	TPQMSATIADIR	12	0	1302.66	>jgi|Trias1|84972|estExt_fgenesh1_pm.C_300013	>jgi|Trias1|84972|estExt_fgenesh1_pm.C_300013	yes	yes	2	3.6606e-44	225.55
>jgi|Trias1|84972|estExt_fgenesh1_pm.C_300013	VPSFMWIDTISK	12	0	1422.72	>jgi|Trias1|84972|estExt_fgenesh1_pm.C_300013	>jgi|Trias1|84972|estExt_fgenesh1_pm.C_300013	yes	yes	2	3.4787e-44	225.93
>jgi|Trias1|87455|estExt_fgenesh1_pg.C_3_t20141	MIESEDNRFAIDIVEAATTR	20	1	2280.11	>jgi|Trias1|87455|estExt_fgenesh1_pg.C_3_t20141	>jgi|Trias1|87455|estExt_fgenesh1_pg.C_3_t20141	yes	yes	3	0.0045943	125.61
>jgi|Trias1|89098|estExt_fgenesh1_pg.C_6_t10022;>jgi|TrireRUTC30_1|124483|estExt_fgenesh2_kg.C_200011	STIGVEFATR	10	0	1079.56	>jgi|Trias1|89098|estExt_fgenesh1_pg.C_6_t10022;>jgi|TrireRUTC30_1|124483|estExt_fgenesh2_kg.C_200011	>jgi|Trias1|89098|estExt_fgenesh1_pg.C_6_t10022	yes	no	2	0.0017407	94.409
>jgi|Trias1|89433|estExt_fgenesh1_pg.C_6_t10421	AGFEAFEQTGSAIPEATVDVIR	22	0	2307.14	>jgi|Trias1|89433|estExt_fgenesh1_pg.C_6_t10421	>jgi|Trias1|89433|estExt_fgenesh1_pg.C_6_t10421	yes	yes	2	7.0551e-05	131.97
>jgi|Trias1|90115|estExt_fgenesh1_pg.C_7_t20095	NPIIEYYIVENFGTYNPSTGTTK	23	0	2620.27	>jgi|Trias1|90115|estExt_fgenesh1_pg.C_7_t20095	>jgi|Trias1|90115|estExt_fgenesh1_pg.C_7_t20095	yes	yes	2,3	5.4524e-116	289.4
>jgi|Trias1|90115|estExt_fgenesh1_pg.C_7_t20095	SSGSVTVANHFNAWR	15	0	1631.78	>jgi|Trias1|90115|estExt_fgenesh1_pg.C_7_t20095	>jgi|Trias1|90115|estExt_fgenesh1_pg.C_7_t20095	yes	yes	2,3	2.0319e-129	297.53
>jgi|Trias1|90947|estExt_fgenesh1_pg.C_9_t10371	EGVIEITHNYGTESDPNYTINNGNK	25	0	2778.27	>jgi|Trias1|90947|estExt_fgenesh1_pg.C_9_t10371	>jgi|Trias1|90947|estExt_fgenesh1_pg.C_9_t10371	yes	yes	3	0.11939	83.275
>jgi|Trias1|90947|estExt_fgenesh1_pg.C_9_t10371	TNESPDAGFNIYFIGYPGTQGVPQEGR	27	0	2913.36	>jgi|Trias1|90947|estExt_fgenesh1_pg.C_9_t10371	>jgi|Trias1|90947|estExt_fgenesh1_pg.C_9_t10371	yes	yes	3	0.0024112	99.431
>jgi|Trias1|92066|estExt_fgenesh1_pg.C_120064	VIVQTGFIEETPIEAIK	17	0	1886.04	>jgi|Trias1|92066|estExt_fgenesh1_pg.C_120064	>jgi|Trias1|92066|estExt_fgenesh1_pg.C_120064	yes	yes	2	2.1646e-77	252.82
>jgi|Trias1|92066|estExt_fgenesh1_pg.C_120064	WIGIFSDEK	9	0	1093.54	>jgi|Trias1|92066|estExt_fgenesh1_pg.C_120064	>jgi|Trias1|92066|estExt_fgenesh1_pg.C_120064	yes	yes	2	0.013469	111.17
>jgi|Trias1|92066|estExt_fgenesh1_pg.C_120064	YQGFPQFIK	9	0	1126.58	>jgi|Trias1|92066|estExt_fgenesh1_pg.C_120064	>jgi|Trias1|92066|estExt_fgenesh1_pg.C_120064	yes	yes	2	0.11312	76.827
>jgi|Trias1|92494|estExt_fgenesh1_pg.C_130163	IEPDPIFDEGNEDPFVWR	18	0	2174	>jgi|Trias1|92494|estExt_fgenesh1_pg.C_130163	>jgi|Trias1|92494|estExt_fgenesh1_pg.C_130163	yes	yes	2	0.0001796	129.65
>jgi|Trias1|92910|estExt_fgenesh1_pg.C_140277;>jgi|TrireRUTC30_1|25316|estExt_Genemark1.C_110183	IFMGIPTTGGPAPPPEK	17	0	1708.89	>jgi|Trias1|92910|estExt_fgenesh1_pg.C_140277;>jgi|TrireRUTC30_1|25316|estExt_Genemark1.C_110183	>jgi|Trias1|92910|estExt_fgenesh1_pg.C_140277	yes	no	2	7.3881e-09	148.08
>jgi|Trias1|93117|estExt_fgenesh1_pg.C_150204;>jgi|TrireRUTC30_1|101508|estExt_Genewise1Plus.C_15_t20008	IWNIPAIFGCENNK	14	0	1674.82	>jgi|Trias1|93117|estExt_fgenesh1_pg.C_150204;>jgi|TrireRUTC30_1|101508|estExt_Genewise1Plus.C_15_t20008	>jgi|Trias1|93117|estExt_fgenesh1_pg.C_150204	yes	no	2	3.9005e-05	142.12
>jgi|Trias1|93117|estExt_fgenesh1_pg.C_150204;>jgi|TrireRUTC30_1|101508|estExt_Genewise1Plus.C_15_t20008	NFYGGNGIVGAQVPVGAGIAFAHK	24	0	2343.21	>jgi|Trias1|93117|estExt_fgenesh1_pg.C_150204;>jgi|TrireRUTC30_1|101508|estExt_Genewise1Plus.C_15_t20008	>jgi|Trias1|93117|estExt_fgenesh1_pg.C_150204	yes	no	3	0.0047288	120.08
>jgi|Trias1|93117|estExt_fgenesh1_pg.C_150204;>jgi|TrireRUTC30_1|101508|estExt_Genewise1Plus.C_15_t20008	SIIGEIIGR	9	0	956.565	>jgi|Trias1|93117|estExt_fgenesh1_pg.C_150204;>jgi|TrireRUTC30_1|101508|estExt_Genewise1Plus.C_15_t20008	>jgi|Trias1|93117|estExt_fgenesh1_pg.C_150204	yes	no	2	2.1273e-13	178.94
>jgi|Trias1|93117|estExt_fgenesh1_pg.C_150204;>jgi|TrireRUTC30_1|101508|estExt_Genewise1Plus.C_15_t20008	SSAITDYYK	9	0	1046.49	>jgi|Trias1|93117|estExt_fgenesh1_pg.C_150204;>jgi|TrireRUTC30_1|101508|estExt_Genewise1Plus.C_15_t20008	>jgi|Trias1|93117|estExt_fgenesh1_pg.C_150204	yes	no	2	0.087806	81.594
>jgi|Trias1|93117|estExt_fgenesh1_pg.C_150204;>jgi|TrireRUTC30_1|101508|estExt_Genewise1Plus.C_15_t20008	VNGMDVIAVK	10	0	1044.56	>jgi|Trias1|93117|estExt_fgenesh1_pg.C_150204;>jgi|TrireRUTC30_1|101508|estExt_Genewise1Plus.C_15_t20008	>jgi|Trias1|93117|estExt_fgenesh1_pg.C_150204	yes	no	2	0.001276	90.696
>jgi|Trias1|93680|estExt_fgenesh1_pg.C_190029	DFAAIQNQIQQISVK	15	0	1701.9	>jgi|Trias1|93680|estExt_fgenesh1_pg.C_190029	>jgi|Trias1|93680|estExt_fgenesh1_pg.C_190029	yes	yes	2	0.02471	97.836
>jgi|Trias1|93680|estExt_fgenesh1_pg.C_190029	FIDPIANEANCK	12	0	1390.66	>jgi|Trias1|93680|estExt_fgenesh1_pg.C_190029	>jgi|Trias1|93680|estExt_fgenesh1_pg.C_190029	yes	yes	2	0.040541	96.604
>jgi|Trias1|93680|estExt_fgenesh1_pg.C_190029	GVAYQQDSSANGATTTSTK	19	0	1885.87	>jgi|Trias1|93680|estExt_fgenesh1_pg.C_190029	>jgi|Trias1|93680|estExt_fgenesh1_pg.C_190029	yes	yes	2	0.018058	111.22
>jgi|Trias1|93680|estExt_fgenesh1_pg.C_190029	IKDFAAIQNQIQQISVK	17	1	1943.08	>jgi|Trias1|93680|estExt_fgenesh1_pg.C_190029	>jgi|Trias1|93680|estExt_fgenesh1_pg.C_190029	yes	yes	3	2.6074e-05	141.82
>jgi|TrireRUTC30_1|100098|estExt_Genewise1Plus.C_11_t10391;>jgi|Trias1|60248|fgenesh1_kg.10_#_474_#_Locus663v1rpkm212.81	AFFDIIK	7	0	852.475	>jgi|TrireRUTC30_1|100098|estExt_Genewise1Plus.C_11_t10391;>jgi|Trias1|60248|fgenesh1_kg.10_#_474_#_Locus663v1rpkm212.81	>jgi|TrireRUTC30_1|100098|estExt_Genewise1Plus.C_11_t10391	yes	no	2	0.00021542	155.73
>jgi|TrireRUTC30_1|100098|estExt_Genewise1Plus.C_11_t10391;>jgi|Trias1|60248|fgenesh1_kg.10_#_474_#_Locus663v1rpkm212.81	IEGIFNFIPATAAK	14	0	1490.81	>jgi|TrireRUTC30_1|100098|estExt_Genewise1Plus.C_11_t10391;>jgi|Trias1|60248|fgenesh1_kg.10_#_474_#_Locus663v1rpkm212.81	>jgi|TrireRUTC30_1|100098|estExt_Genewise1Plus.C_11_t10391	yes	no	2	3.9596e-106	281.32
>jgi|TrireRUTC30_1|100322|estExt_Genewise1Plus.C_11_t20272	SIIENIIIGVTK	12	0	1298.78	>jgi|TrireRUTC30_1|100322|estExt_Genewise1Plus.C_11_t20272	>jgi|TrireRUTC30_1|100322|estExt_Genewise1Plus.C_11_t20272	yes	yes	2	8.2333e-12	172.11
>jgi|TrireRUTC30_1|100322|estExt_Genewise1Plus.C_11_t20272	YVYAHFPINVNIDK	14	0	1691.87	>jgi|TrireRUTC30_1|100322|estExt_Genewise1Plus.C_11_t20272	>jgi|TrireRUTC30_1|100322|estExt_Genewise1Plus.C_11_t20272	yes	yes	3	0.15151	74.962
>jgi|TrireRUTC30_1|100385|estExt_Genewise1Plus.C_12_t10115;>jgi|Trias1|141086|e_gw1.7.996.1	GFIFGPGIAIR	11	0	1146.65	>jgi|TrireRUTC30_1|100385|estExt_Genewise1Plus.C_12_t10115;>jgi|Trias1|141086|e_gw1.7.996.1	>jgi|TrireRUTC30_1|100385|estExt_Genewise1Plus.C_12_t10115	yes	no	2	0.0021133	91.087
>jgi|TrireRUTC30_1|100447|estExt_Genewise1Plus.C_12_t10264	EGEPPIPDQK	10	0	1108.54	>jgi|TrireRUTC30_1|100447|estExt_Genewise1Plus.C_12_t10264	>jgi|TrireRUTC30_1|100447|estExt_Genewise1Plus.C_12_t10264	yes	yes	2	0.010958	116.05
>jgi|TrireRUTC30_1|100447|estExt_Genewise1Plus.C_12_t10264	EGFAPIVGQGK	11	0	1101.58	>jgi|TrireRUTC30_1|100447|estExt_Genewise1Plus.C_12_t10264	>jgi|TrireRUTC30_1|100447|estExt_Genewise1Plus.C_12_t10264	yes	yes	2	6.0183e-07	154.84
>jgi|TrireRUTC30_1|100447|estExt_Genewise1Plus.C_12_t10264	FVYGSIDDVDVIEQAAAEADVVIHTAESADHAPSASAIAK	40	0	4081.98	>jgi|TrireRUTC30_1|100447|estExt_Genewise1Plus.C_12_t10264	>jgi|TrireRUTC30_1|100447|estExt_Genewise1Plus.C_12_t10264	yes	yes	4	1.3336e-05	91.985
>jgi|TrireRUTC30_1|100447|estExt_Genewise1Plus.C_12_t10264	GYIPVADSIGQNSK	14	0	1447.73	>jgi|TrireRUTC30_1|100447|estExt_Genewise1Plus.C_12_t10264	>jgi|TrireRUTC30_1|100447|estExt_Genewise1Plus.C_12_t10264	yes	yes	2	2.3711e-07	147.24
>jgi|TrireRUTC30_1|100447|estExt_Genewise1Plus.C_12_t10264	YIGWEPQVNDSVEDDIANVVR	21	0	2417.15	>jgi|TrireRUTC30_1|100447|estExt_Genewise1Plus.C_12_t10264	>jgi|TrireRUTC30_1|100447|estExt_Genewise1Plus.C_12_t10264	yes	yes	2	0.2601	73.76
>jgi|TrireRUTC30_1|101346|estExt_Genewise1Plus.C_15_t10124	ITGNIGGEDYR	11	0	1193.57	>jgi|TrireRUTC30_1|101346|estExt_Genewise1Plus.C_15_t10124	>jgi|TrireRUTC30_1|101346|estExt_Genewise1Plus.C_15_t10124	yes	yes	2	0.16536	72.096
>jgi|TrireRUTC30_1|101375|estExt_Genewise1Plus.C_15_t10206;>jgi|Trias1|150697|e_gw1.15.305.1	NIIFVINNPEVYK	13	0	1561.85	>jgi|TrireRUTC30_1|101375|estExt_Genewise1Plus.C_15_t10206;>jgi|Trias1|150697|e_gw1.15.305.1	>jgi|TrireRUTC30_1|101375|estExt_Genewise1Plus.C_15_t10206	yes	no	2	1.0716e-25	198.55
>jgi|TrireRUTC30_1|101375|estExt_Genewise1Plus.C_15_t10206;>jgi|Trias1|150697|e_gw1.15.305.1	SPNSNTYIVFGEAK	14	0	1525.74	>jgi|TrireRUTC30_1|101375|estExt_Genewise1Plus.C_15_t10206;>jgi|Trias1|150697|e_gw1.15.305.1	>jgi|TrireRUTC30_1|101375|estExt_Genewise1Plus.C_15_t10206	yes	no	2	9.8057e-74	251.24
>jgi|TrireRUTC30_1|101389|estExt_Genewise1Plus.C_15_t10238	IVGNFDYVDSK	11	0	1255.61	>jgi|TrireRUTC30_1|101389|estExt_Genewise1Plus.C_15_t10238	>jgi|TrireRUTC30_1|101389|estExt_Genewise1Plus.C_15_t10238	yes	yes	2	0.0095624	111.27
>jgi|TrireRUTC30_1|101389|estExt_Genewise1Plus.C_15_t10238	SVISGDTIVITSANNPAAER	20	0	2014.03	>jgi|TrireRUTC30_1|101389|estExt_Genewise1Plus.C_15_t10238	>jgi|TrireRUTC30_1|101389|estExt_Genewise1Plus.C_15_t10238	yes	yes	2	1.9759e-29	198.67
>jgi|TrireRUTC30_1|101392|estExt_Genewise1Plus.C_15_t10241	AIHIIEIYK	9	0	1098.64	>jgi|TrireRUTC30_1|101392|estExt_Genewise1Plus.C_15_t10241	>jgi|TrireRUTC30_1|101392|estExt_Genewise1Plus.C_15_t10241	yes	yes	2,3	4.7597e-09	172.15
>jgi|TrireRUTC30_1|101392|estExt_Genewise1Plus.C_15_t10241	ATGTVVVSDTGDFAAIAK	18	0	1721.88	>jgi|TrireRUTC30_1|101392|estExt_Genewise1Plus.C_15_t10241	>jgi|TrireRUTC30_1|101392|estExt_Genewise1Plus.C_15_t10241	yes	yes	2	4.528e-94	263.75
>jgi|TrireRUTC30_1|101392|estExt_Genewise1Plus.C_15_t10241	DYSKEEDPGVASVK	14	1	1522.72	>jgi|TrireRUTC30_1|101392|estExt_Genewise1Plus.C_15_t10241	>jgi|TrireRUTC30_1|101392|estExt_Genewise1Plus.C_15_t10241	yes	yes	2	0.000369	118.58
>jgi|TrireRUTC30_1|101392|estExt_Genewise1Plus.C_15_t10241	FSFDTK	6	0	743.349	>jgi|TrireRUTC30_1|101392|estExt_Genewise1Plus.C_15_t10241	>jgi|TrireRUTC30_1|101392|estExt_Genewise1Plus.C_15_t10241	yes	yes	2	0.20183	88.201
>jgi|TrireRUTC30_1|101392|estExt_Genewise1Plus.C_15_t10241	GGDIEQQVDDAIDR	14	0	1529.7	>jgi|TrireRUTC30_1|101392|estExt_Genewise1Plus.C_15_t10241	>jgi|TrireRUTC30_1|101392|estExt_Genewise1Plus.C_15_t10241	yes	yes	2	7.9977e-145	309
>jgi|TrireRUTC30_1|101392|estExt_Genewise1Plus.C_15_t10241	IDAAAAASINIEK	13	0	1285.69	>jgi|TrireRUTC30_1|101392|estExt_Genewise1Plus.C_15_t10241	>jgi|TrireRUTC30_1|101392|estExt_Genewise1Plus.C_15_t10241	yes	yes	2	0.10183	77.124
>jgi|TrireRUTC30_1|101392|estExt_Genewise1Plus.C_15_t10241	IIDVAIDYAK	10	0	1119.62	>jgi|TrireRUTC30_1|101392|estExt_Genewise1Plus.C_15_t10241	>jgi|TrireRUTC30_1|101392|estExt_Genewise1Plus.C_15_t10241	yes	yes	2	2.2735e-06	150.85
>jgi|TrireRUTC30_1|101392|estExt_Genewise1Plus.C_15_t10241	IIVEFGK	7	0	804.475	>jgi|TrireRUTC30_1|101392|estExt_Genewise1Plus.C_15_t10241	>jgi|TrireRUTC30_1|101392|estExt_Genewise1Plus.C_15_t10241	yes	yes	2	0.093035	97.068
>jgi|TrireRUTC30_1|101392|estExt_Genewise1Plus.C_15_t10241	KIDAAAAASINIEK	14	1	1413.78	>jgi|TrireRUTC30_1|101392|estExt_Genewise1Plus.C_15_t10241	>jgi|TrireRUTC30_1|101392|estExt_Genewise1Plus.C_15_t10241	yes	yes	2	0.00030343	132.09
>jgi|TrireRUTC30_1|101392|estExt_Genewise1Plus.C_15_t10241	SIFNYYK	7	0	933.46	>jgi|TrireRUTC30_1|101392|estExt_Genewise1Plus.C_15_t10241	>jgi|TrireRUTC30_1|101392|estExt_Genewise1Plus.C_15_t10241	yes	yes	1,2	0.053857	108.98
>jgi|TrireRUTC30_1|101392|estExt_Genewise1Plus.C_15_t10241	SYINDESIFR	10	0	1242.59	>jgi|TrireRUTC30_1|101392|estExt_Genewise1Plus.C_15_t10241	>jgi|TrireRUTC30_1|101392|estExt_Genewise1Plus.C_15_t10241	yes	yes	2	6.4087e-23	202.96
>jgi|TrireRUTC30_1|101907|estExt_Genewise1Plus.C_17_t10102;>jgi|Trias1|61273|fgenesh1_kg.13_#_183_#_Locus381v1rpkm394.30	AEYFSAIWDVINWGTVAK	18	0	2069.03	>jgi|TrireRUTC30_1|101907|estExt_Genewise1Plus.C_17_t10102;>jgi|Trias1|61273|fgenesh1_kg.13_#_183_#_Locus381v1rpkm394.30	>jgi|TrireRUTC30_1|101907|estExt_Genewise1Plus.C_17_t10102	yes	no	2	5.1033e-06	141.97
>jgi|TrireRUTC30_1|101946|estExt_Genewise1Plus.C_17_t10304	DAPDSPPIYAPAIEIINR	18	0	1951.01	>jgi|TrireRUTC30_1|101946|estExt_Genewise1Plus.C_17_t10304	>jgi|TrireRUTC30_1|101946|estExt_Genewise1Plus.C_17_t10304	yes	yes	2	0.0065204	112.17
>jgi|TrireRUTC30_1|101957|estExt_Genewise1Plus.C_17_t10335	AASAANNTVNIDEGIAATIK	20	0	1943	>jgi|TrireRUTC30_1|101957|estExt_Genewise1Plus.C_17_t10335	>jgi|TrireRUTC30_1|101957|estExt_Genewise1Plus.C_17_t10335	yes	yes	2	5.3111e-06	130.7
>jgi|TrireRUTC30_1|101957|estExt_Genewise1Plus.C_17_t10335	TDEFIVAEDGTPVK	14	0	1519.74	>jgi|TrireRUTC30_1|101957|estExt_Genewise1Plus.C_17_t10335	>jgi|TrireRUTC30_1|101957|estExt_Genewise1Plus.C_17_t10335	yes	yes	2	0.03032	97.69
>jgi|TrireRUTC30_1|102186|estExt_Genewise1Plus.C_18_t10288	FIEIFTVPR	9	0	1120.63	>jgi|TrireRUTC30_1|102186|estExt_Genewise1Plus.C_18_t10288	>jgi|TrireRUTC30_1|102186|estExt_Genewise1Plus.C_18_t10288	yes	yes	2	0.071772	84.615
>jgi|TrireRUTC30_1|102186|estExt_Genewise1Plus.C_18_t10288	GIPNDIIPIIEK	12	0	1320.77	>jgi|TrireRUTC30_1|102186|estExt_Genewise1Plus.C_18_t10288	>jgi|TrireRUTC30_1|102186|estExt_Genewise1Plus.C_18_t10288	yes	yes	2	0.14107	86.463
>jgi|TrireRUTC30_1|102206|estExt_Genewise1Plus.C_18_t10329	AISDPSQIDTGK	12	0	1230.61	>jgi|TrireRUTC30_1|102206|estExt_Genewise1Plus.C_18_t10329	>jgi|TrireRUTC30_1|102206|estExt_Genewise1Plus.C_18_t10329	yes	yes	2	0.015365	77.597
>jgi|TrireRUTC30_1|102206|estExt_Genewise1Plus.C_18_t10329	NPQDITQEEYAAFYK	15	0	1815.83	>jgi|TrireRUTC30_1|102206|estExt_Genewise1Plus.C_18_t10329	>jgi|TrireRUTC30_1|102206|estExt_Genewise1Plus.C_18_t10329	yes	yes	2	9.4107e-19	174.94
>jgi|TrireRUTC30_1|102206|estExt_Genewise1Plus.C_18_t10329	SGDEMTSITDYVTR	14	0	1573.69	>jgi|TrireRUTC30_1|102206|estExt_Genewise1Plus.C_18_t10329	>jgi|TrireRUTC30_1|102206|estExt_Genewise1Plus.C_18_t10329	yes	yes	2	2.9625e-07	151.78
>jgi|TrireRUTC30_1|102206|estExt_Genewise1Plus.C_18_t10329	VFITDDATDIIPEWISFVK	19	0	2208.14	>jgi|TrireRUTC30_1|102206|estExt_Genewise1Plus.C_18_t10329	>jgi|TrireRUTC30_1|102206|estExt_Genewise1Plus.C_18_t10329	yes	yes	2,3	1.6901e-09	157.37
>jgi|TrireRUTC30_1|102278|estExt_Genewise1Plus.C_18_t10484	TIDISNPDTIDQSVTDIIEFASK	23	0	2521.24	>jgi|TrireRUTC30_1|102278|estExt_Genewise1Plus.C_18_t10484	>jgi|TrireRUTC30_1|102278|estExt_Genewise1Plus.C_18_t10484	yes	yes	2	0.00063247	128.66
>jgi|TrireRUTC30_1|102372|estExt_Genewise1Plus.C_19_t10169	DVYFPIR	7	0	908.476	>jgi|TrireRUTC30_1|102372|estExt_Genewise1Plus.C_19_t10169	>jgi|TrireRUTC30_1|102372|estExt_Genewise1Plus.C_19_t10169	yes	yes	2	0.12254	92.925
>jgi|TrireRUTC30_1|102372|estExt_Genewise1Plus.C_19_t10169	IQGITDQDVGIMFEK	15	0	1692.84	>jgi|TrireRUTC30_1|102372|estExt_Genewise1Plus.C_19_t10169	>jgi|TrireRUTC30_1|102372|estExt_Genewise1Plus.C_19_t10169	yes	yes	2	0.025937	97.417
>jgi|TrireRUTC30_1|102372|estExt_Genewise1Plus.C_19_t10169	TYVINQYAVQNTQPR	15	0	1793.91	>jgi|TrireRUTC30_1|102372|estExt_Genewise1Plus.C_19_t10169	>jgi|TrireRUTC30_1|102372|estExt_Genewise1Plus.C_19_t10169	yes	yes	2	0.1174	82.483
>jgi|TrireRUTC30_1|102377|estExt_Genewise1Plus.C_19_t10180	TDIVEEIIR	9	0	1086.59	>jgi|TrireRUTC30_1|102377|estExt_Genewise1Plus.C_19_t10180	>jgi|TrireRUTC30_1|102377|estExt_Genewise1Plus.C_19_t10180	yes	yes	2	0.0082019	115.71
>jgi|TrireRUTC30_1|102467|estExt_Genewise1Plus.C_19_t10434	AYVTAEGPAPPAPVNNAIK	19	0	1878.98	>jgi|TrireRUTC30_1|102467|estExt_Genewise1Plus.C_19_t10434	>jgi|TrireRUTC30_1|102467|estExt_Genewise1Plus.C_19_t10434	yes	yes	2	3.8953e-40	211.17
>jgi|TrireRUTC30_1|102467|estExt_Genewise1Plus.C_19_t10434	EGASVIIADISEPAIEK	17	0	1740.91	>jgi|TrireRUTC30_1|102467|estExt_Genewise1Plus.C_19_t10434	>jgi|TrireRUTC30_1|102467|estExt_Genewise1Plus.C_19_t10434	yes	yes	2	1.1861e-21	186.69
>jgi|TrireRUTC30_1|102468|estExt_Genewise1Plus.C_19_t10435;>jgi|Trias1|50398|fgenesh1_pg.13_#_63	IAGIDVDGIIR	11	0	1140.65	>jgi|TrireRUTC30_1|102468|estExt_Genewise1Plus.C_19_t10435;>jgi|Trias1|50398|fgenesh1_pg.13_#_63	>jgi|TrireRUTC30_1|102468|estExt_Genewise1Plus.C_19_t10435	yes	no	2	0.00031145	137.46
>jgi|TrireRUTC30_1|102495|estExt_Genewise1Plus.C_19_t10485	GAFFGIPISTK	11	0	1136.62	>jgi|TrireRUTC30_1|102495|estExt_Genewise1Plus.C_19_t10485	>jgi|TrireRUTC30_1|102495|estExt_Genewise1Plus.C_19_t10485	yes	yes	2	0.057749	89.047
>jgi|TrireRUTC30_1|102495|estExt_Genewise1Plus.C_19_t10485	IEGIPDVIPISSQEIPK	17	0	1834.01	>jgi|TrireRUTC30_1|102495|estExt_Genewise1Plus.C_19_t10485	>jgi|TrireRUTC30_1|102495|estExt_Genewise1Plus.C_19_t10485	yes	yes	2	0.13511	81.448
>jgi|TrireRUTC30_1|102517|estExt_Genewise1Plus.C_19_t20059	AGIANNACFSFESR	14	0	1542.69	>jgi|TrireRUTC30_1|102517|estExt_Genewise1Plus.C_19_t20059	>jgi|TrireRUTC30_1|102517|estExt_Genewise1Plus.C_19_t20059	yes	yes	2	4.026e-47	229.95
>jgi|TrireRUTC30_1|102517|estExt_Genewise1Plus.C_19_t20059	AIFSAYTGPIYQVK	14	0	1556.82	>jgi|TrireRUTC30_1|102517|estExt_Genewise1Plus.C_19_t20059	>jgi|TrireRUTC30_1|102517|estExt_Genewise1Plus.C_19_t20059	yes	yes	2	3.3324e-89	263.74
>jgi|TrireRUTC30_1|102517|estExt_Genewise1Plus.C_19_t20059	AYGVFVSPGTGYR	13	0	1372.68	>jgi|TrireRUTC30_1|102517|estExt_Genewise1Plus.C_19_t20059	>jgi|TrireRUTC30_1|102517|estExt_Genewise1Plus.C_19_t20059	yes	yes	2	2.2399e-46	225.93
>jgi|TrireRUTC30_1|102517|estExt_Genewise1Plus.C_19_t20059	FVTAAIK	7	0	748.448	>jgi|TrireRUTC30_1|102517|estExt_Genewise1Plus.C_19_t20059	>jgi|TrireRUTC30_1|102517|estExt_Genewise1Plus.C_19_t20059	yes	yes	2	0.038982	119.56
>jgi|TrireRUTC30_1|102517|estExt_Genewise1Plus.C_19_t20059	GDAAEGMYAVIDGTHYNGACCFDYGNAETNSR	32	0	3485.4	>jgi|TrireRUTC30_1|102517|estExt_Genewise1Plus.C_19_t20059	>jgi|TrireRUTC30_1|102517|estExt_Genewise1Plus.C_19_t20059	yes	yes	3	8.5389e-42	212.63
>jgi|TrireRUTC30_1|102517|estExt_Genewise1Plus.C_19_t20059	GGNAASGSISTFYSGAR	17	0	1601.74	>jgi|TrireRUTC30_1|102517|estExt_Genewise1Plus.C_19_t20059	>jgi|TrireRUTC30_1|102517|estExt_Genewise1Plus.C_19_t20059	yes	yes	2	8.6006e-39	208.83
>jgi|TrireRUTC30_1|102517|estExt_Genewise1Plus.C_19_t20059	GNHITQAPPGGFSGPESNGYDNIASAIGAPVTINGQK	37	0	3635.76	>jgi|TrireRUTC30_1|102517|estExt_Genewise1Plus.C_19_t20059	>jgi|TrireRUTC30_1|102517|estExt_Genewise1Plus.C_19_t20059	yes	yes	3	4.3225e-17	148.19
>jgi|TrireRUTC30_1|102517|estExt_Genewise1Plus.C_19_t20059	HSNFGIVINANDGSK	15	0	1571.77	>jgi|TrireRUTC30_1|102517|estExt_Genewise1Plus.C_19_t20059	>jgi|TrireRUTC30_1|102517|estExt_Genewise1Plus.C_19_t20059	yes	yes	2,3	2.8786e-60	235.22
>jgi|TrireRUTC30_1|102517|estExt_Genewise1Plus.C_19_t20059	PQVSGYNPMSK	11	0	1206.57	>jgi|TrireRUTC30_1|102517|estExt_Genewise1Plus.C_19_t20059	>jgi|TrireRUTC30_1|102517|estExt_Genewise1Plus.C_19_t20059	yes	yes	2	0.00089658	133.42
>jgi|TrireRUTC30_1|102517|estExt_Genewise1Plus.C_19_t20059	YAVAPITSGPAITVGSSISIR	21	0	2059.13	>jgi|TrireRUTC30_1|102517|estExt_Genewise1Plus.C_19_t20059	>jgi|TrireRUTC30_1|102517|estExt_Genewise1Plus.C_19_t20059	yes	yes	2	1.6173e-80	249.89
>jgi|TrireRUTC30_1|102517|estExt_Genewise1Plus.C_19_t20059	YIAHSGSTVNTQVVSSSSATAIK	23	0	2307.17	>jgi|TrireRUTC30_1|102517|estExt_Genewise1Plus.C_19_t20059	>jgi|TrireRUTC30_1|102517|estExt_Genewise1Plus.C_19_t20059	yes	yes	3	0.077225	87.125
>jgi|TrireRUTC30_1|102884|estExt_Genewise1Plus.C_210312;>jgi|Trias1|176508|estExt_Genewise1.C_14_t10364	AFIDVGIAR	9	0	960.539	>jgi|TrireRUTC30_1|102884|estExt_Genewise1Plus.C_210312;>jgi|Trias1|176508|estExt_Genewise1.C_14_t10364	>jgi|TrireRUTC30_1|102884|estExt_Genewise1Plus.C_210312	yes	no	2	7.076e-06	157.68
>jgi|TrireRUTC30_1|102884|estExt_Genewise1Plus.C_210312;>jgi|Trias1|176508|estExt_Genewise1.C_14_t10364	DIIMQIVSSEISGDK	15	0	1633.82	>jgi|TrireRUTC30_1|102884|estExt_Genewise1Plus.C_210312;>jgi|Trias1|176508|estExt_Genewise1.C_14_t10364	>jgi|TrireRUTC30_1|102884|estExt_Genewise1Plus.C_210312	yes	no	2	4.1951e-05	133.14
>jgi|TrireRUTC30_1|102919|estExt_Genewise1Plus.C_210423;>jgi|Trias1|61557|fgenesh1_kg.14_#_157_#_Locus1490v1rpkm95.73	ADIIPGVSFR	10	0	1073.59	>jgi|TrireRUTC30_1|102919|estExt_Genewise1Plus.C_210423;>jgi|Trias1|61557|fgenesh1_kg.14_#_157_#_Locus1490v1rpkm95.73	>jgi|TrireRUTC30_1|102919|estExt_Genewise1Plus.C_210423	yes	no	2	0.11363	76.572
>jgi|TrireRUTC30_1|102919|estExt_Genewise1Plus.C_210423;>jgi|Trias1|61557|fgenesh1_kg.14_#_157_#_Locus1490v1rpkm95.73	NIQIPVVFTPTGVK	14	0	1511.87	>jgi|TrireRUTC30_1|102919|estExt_Genewise1Plus.C_210423;>jgi|Trias1|61557|fgenesh1_kg.14_#_157_#_Locus1490v1rpkm95.73	>jgi|TrireRUTC30_1|102919|estExt_Genewise1Plus.C_210423	yes	no	2	4.5034e-05	141.58
>jgi|TrireRUTC30_1|103003|estExt_Genewise1Plus.C_220131;>jgi|Trias1|47333|fgenesh1_pg.7_#_313	DNGINVIVGVR	11	0	1154.64	>jgi|TrireRUTC30_1|103003|estExt_Genewise1Plus.C_220131;>jgi|Trias1|47333|fgenesh1_pg.7_#_313	>jgi|TrireRUTC30_1|103003|estExt_Genewise1Plus.C_220131	yes	no	2	0.0023599	117.23
>jgi|TrireRUTC30_1|103003|estExt_Genewise1Plus.C_220131;>jgi|Trias1|47333|fgenesh1_pg.7_#_313	GTIVMNIISDAAQSETWPSIKPQITEGK	28	1	3013.54	>jgi|TrireRUTC30_1|103003|estExt_Genewise1Plus.C_220131;>jgi|Trias1|47333|fgenesh1_pg.7_#_313	>jgi|TrireRUTC30_1|103003|estExt_Genewise1Plus.C_220131	yes	no	3	7.9469e-05	128.7
>jgi|TrireRUTC30_1|103003|estExt_Genewise1Plus.C_220131;>jgi|Trias1|47333|fgenesh1_pg.7_#_313	NIDVIICAPK	10	0	1141.62	>jgi|TrireRUTC30_1|103003|estExt_Genewise1Plus.C_220131;>jgi|Trias1|47333|fgenesh1_pg.7_#_313	>jgi|TrireRUTC30_1|103003|estExt_Genewise1Plus.C_220131	yes	no	2	0.00051152	138.25
>jgi|TrireRUTC30_1|103650|estExt_Genewise1Plus.C_260224	ANPSDIDIFEGTDR	14	0	1548.71	>jgi|TrireRUTC30_1|103650|estExt_Genewise1Plus.C_260224	>jgi|TrireRUTC30_1|103650|estExt_Genewise1Plus.C_260224	yes	yes	2	6.5549e-06	145
>jgi|TrireRUTC30_1|103650|estExt_Genewise1Plus.C_260224	EIINSGVAPSK	11	0	1113.6	>jgi|TrireRUTC30_1|103650|estExt_Genewise1Plus.C_260224	>jgi|TrireRUTC30_1|103650|estExt_Genewise1Plus.C_260224	yes	yes	2	0.19908	87.942
>jgi|TrireRUTC30_1|103650|estExt_Genewise1Plus.C_260224	IIPTMITTDIAIR	13	0	1456.83	>jgi|TrireRUTC30_1|103650|estExt_Genewise1Plus.C_260224	>jgi|TrireRUTC30_1|103650|estExt_Genewise1Plus.C_260224	yes	yes	2	5.6917e-17	155.99
>jgi|TrireRUTC30_1|103650|estExt_Genewise1Plus.C_260224	NDATQEQTDVESIGHIEPVADGFR	24	0	2627.21	>jgi|TrireRUTC30_1|103650|estExt_Genewise1Plus.C_260224	>jgi|TrireRUTC30_1|103650|estExt_Genewise1Plus.C_260224	yes	yes	3	0.037505	93.626
>jgi|TrireRUTC30_1|103650|estExt_Genewise1Plus.C_260224	QHTDVTNPIGPDFDYPAAFK	20	0	2232.05	>jgi|TrireRUTC30_1|103650|estExt_Genewise1Plus.C_260224	>jgi|TrireRUTC30_1|103650|estExt_Genewise1Plus.C_260224	yes	yes	2	3.1147e-51	223.65
>jgi|TrireRUTC30_1|103650|estExt_Genewise1Plus.C_260224	VNNPPQIAEVIQAIEK	16	0	1761.96	>jgi|TrireRUTC30_1|103650|estExt_Genewise1Plus.C_260224	>jgi|TrireRUTC30_1|103650|estExt_Genewise1Plus.C_260224	yes	yes	2,3	0	295.86
>jgi|TrireRUTC30_1|103650|estExt_Genewise1Plus.C_260224	YDWEITTSPAGAK	13	0	1437.68	>jgi|TrireRUTC30_1|103650|estExt_Genewise1Plus.C_260224	>jgi|TrireRUTC30_1|103650|estExt_Genewise1Plus.C_260224	yes	yes	2	0.0046746	121.02
>jgi|TrireRUTC30_1|103773|estExt_Genewise1Plus.C_270143;>jgi|Trias1|38892|estExt_Genemark1.C_10_t10231	EIGVISIVDGAQGIGMVR	18	0	1812.98	>jgi|TrireRUTC30_1|103773|estExt_Genewise1Plus.C_270143;>jgi|Trias1|38892|estExt_Genemark1.C_10_t10231	>jgi|TrireRUTC30_1|103773|estExt_Genewise1Plus.C_270143	yes	no	2	0.081695	96.78
>jgi|TrireRUTC30_1|103899|estExt_Genewise1Plus.C_280058	DIPIIAEIGTNVIR	14	0	1522.87	>jgi|TrireRUTC30_1|103899|estExt_Genewise1Plus.C_280058	>jgi|TrireRUTC30_1|103899|estExt_Genewise1Plus.C_280058	yes	yes	2	2.3306e-35	208.28
>jgi|TrireRUTC30_1|103899|estExt_Genewise1Plus.C_280058	IPPTPDSDACSCMVK	15	0	1676.72	>jgi|TrireRUTC30_1|103899|estExt_Genewise1Plus.C_280058	>jgi|TrireRUTC30_1|103899|estExt_Genewise1Plus.C_280058	yes	yes	2	0.19315	81.278
>jgi|TrireRUTC30_1|10410|gm1.5966_g	IQIYDGVTGEPIR	13	0	1459.77	>jgi|TrireRUTC30_1|10410|gm1.5966_g	>jgi|TrireRUTC30_1|10410|gm1.5966_g	yes	yes	2	1.0831e-25	198.49
>jgi|TrireRUTC30_1|10410|gm1.5966_g	IWDVESGSVIQTWK	14	0	1646.83	>jgi|TrireRUTC30_1|10410|gm1.5966_g	>jgi|TrireRUTC30_1|10410|gm1.5966_g	yes	yes	2	0.19975	66.706
>jgi|TrireRUTC30_1|104102|estExt_Genewise1Plus.C_290086;>jgi|Trias1|159121|estExt_Genewise1.C_2_t30238	IAGAIASAFAK	11	0	1018.58	>jgi|TrireRUTC30_1|104102|estExt_Genewise1Plus.C_290086;>jgi|Trias1|159121|estExt_Genewise1.C_2_t30238	>jgi|TrireRUTC30_1|104102|estExt_Genewise1Plus.C_290086	yes	no	2	0.20699	68.626
>jgi|TrireRUTC30_1|104102|estExt_Genewise1Plus.C_290086;>jgi|Trias1|159121|estExt_Genewise1.C_2_t30238	VIIVDDVITAGTAK	14	0	1413.81	>jgi|TrireRUTC30_1|104102|estExt_Genewise1Plus.C_290086;>jgi|Trias1|159121|estExt_Genewise1.C_2_t30238	>jgi|TrireRUTC30_1|104102|estExt_Genewise1Plus.C_290086	yes	no	2	2.14e-05	134.18
>jgi|TrireRUTC30_1|104220|estExt_Genewise1Plus.C_300040	GADTDNWVAIVHDPNYTSSR	20	0	2217.01	>jgi|TrireRUTC30_1|104220|estExt_Genewise1Plus.C_300040	>jgi|TrireRUTC30_1|104220|estExt_Genewise1Plus.C_300040	yes	yes	3	2.546e-05	137.79
>jgi|TrireRUTC30_1|104220|estExt_Genewise1Plus.C_300040	VGNAYIWIR	9	0	1090.59	>jgi|TrireRUTC30_1|104220|estExt_Genewise1Plus.C_300040	>jgi|TrireRUTC30_1|104220|estExt_Genewise1Plus.C_300040	yes	yes	2	2.4631e-05	151.44
>jgi|TrireRUTC30_1|104220|estExt_Genewise1Plus.C_300040	YGCPIPADSIHIDISDIAMGR	21	0	2300.09	>jgi|TrireRUTC30_1|104220|estExt_Genewise1Plus.C_300040	>jgi|TrireRUTC30_1|104220|estExt_Genewise1Plus.C_300040	yes	yes	2,3	0.00055217	130.12
>jgi|TrireRUTC30_1|105163|estExt_Genewise1Plus.C_450044	INDYINDIIFGNK	13	0	1537.78	>jgi|TrireRUTC30_1|105163|estExt_Genewise1Plus.C_450044	>jgi|TrireRUTC30_1|105163|estExt_Genewise1Plus.C_450044	yes	yes	2	3.0661e-46	223.22
>jgi|TrireRUTC30_1|105891|estExt_Genewise1.C_1_t30205;>jgi|Trias1|56424|fgenesh1_kg.4_#_619_#_Locus206v1rpkm623.74	EGGAPGEFAPQFR	13	0	1361.64	>jgi|TrireRUTC30_1|105891|estExt_Genewise1.C_1_t30205;>jgi|Trias1|56424|fgenesh1_kg.4_#_619_#_Locus206v1rpkm623.74	>jgi|TrireRUTC30_1|105891|estExt_Genewise1.C_1_t30205	yes	no	2	2.3769e-11	151.26
>jgi|TrireRUTC30_1|106850|estExt_Genewise1.C_2_t10334	AYIPVIESFGFNADIR	16	0	1810.93	>jgi|TrireRUTC30_1|106850|estExt_Genewise1.C_2_t10334	>jgi|TrireRUTC30_1|106850|estExt_Genewise1.C_2_t10334	yes	yes	2	0.0066155	108.58
>jgi|TrireRUTC30_1|106850|estExt_Genewise1.C_2_t10334	DEITTIIEK	9	0	1060.57	>jgi|TrireRUTC30_1|106850|estExt_Genewise1.C_2_t10334	>jgi|TrireRUTC30_1|106850|estExt_Genewise1.C_2_t10334	yes	yes	2	0.0082201	115.7
>jgi|TrireRUTC30_1|106850|estExt_Genewise1.C_2_t10334	DSVVSGFQWATR	12	0	1351.65	>jgi|TrireRUTC30_1|106850|estExt_Genewise1.C_2_t10334	>jgi|TrireRUTC30_1|106850|estExt_Genewise1.C_2_t10334	yes	yes	2	0.020782	103.21
>jgi|TrireRUTC30_1|106850|estExt_Genewise1.C_2_t10334	EGPIAEEPMR	10	0	1127.53	>jgi|TrireRUTC30_1|106850|estExt_Genewise1.C_2_t10334	>jgi|TrireRUTC30_1|106850|estExt_Genewise1.C_2_t10334	yes	yes	2	0.0025582	129.63
>jgi|TrireRUTC30_1|106850|estExt_Genewise1.C_2_t10334	INITITPDDR	10	0	1156.61	>jgi|TrireRUTC30_1|106850|estExt_Genewise1.C_2_t10334	>jgi|TrireRUTC30_1|106850|estExt_Genewise1.C_2_t10334	yes	yes	2	5.1351e-22	195.3
>jgi|TrireRUTC30_1|106850|estExt_Genewise1.C_2_t10334	IWTFGPDGTGANIIVDQTK	19	0	2032.03	>jgi|TrireRUTC30_1|106850|estExt_Genewise1.C_2_t10334	>jgi|TrireRUTC30_1|106850|estExt_Genewise1.C_2_t10334	yes	yes	2	6.1923e-136	302.64
>jgi|TrireRUTC30_1|106850|estExt_Genewise1.C_2_t10334	IYMVAEPMDEEIANAIESGK	20	0	2209.03	>jgi|TrireRUTC30_1|106850|estExt_Genewise1.C_2_t10334	>jgi|TrireRUTC30_1|106850|estExt_Genewise1.C_2_t10334	yes	yes	2	8.5672e-29	199.39
>jgi|TrireRUTC30_1|106850|estExt_Genewise1.C_2_t10334	KDEITTIIEK	10	1	1188.66	>jgi|TrireRUTC30_1|106850|estExt_Genewise1.C_2_t10334	>jgi|TrireRUTC30_1|106850|estExt_Genewise1.C_2_t10334	yes	yes	2	0.01864	134.84
>jgi|TrireRUTC30_1|106850|estExt_Genewise1.C_2_t10334	SIGDIQVYPYK	11	0	1281.66	>jgi|TrireRUTC30_1|106850|estExt_Genewise1.C_2_t10334	>jgi|TrireRUTC30_1|106850|estExt_Genewise1.C_2_t10334	yes	yes	2	2.7913e-31	214.82
>jgi|TrireRUTC30_1|106850|estExt_Genewise1.C_2_t10334	VNFTVDEIR	9	0	1091.56	>jgi|TrireRUTC30_1|106850|estExt_Genewise1.C_2_t10334	>jgi|TrireRUTC30_1|106850|estExt_Genewise1.C_2_t10334	yes	yes	2	0.081674	82.749
>jgi|TrireRUTC30_1|106991|estExt_Genewise1.C_2_t20162	VPIGDVNIIEIPDDVSDEK	19	0	2066.04	>jgi|TrireRUTC30_1|106991|estExt_Genewise1.C_2_t20162	>jgi|TrireRUTC30_1|106991|estExt_Genewise1.C_2_t20162	yes	yes	2	3.37e-14	165.71
>jgi|TrireRUTC30_1|107032|estExt_Genewise1.C_2_t20266	EVNNVITQIVAESR	14	0	1570.83	>jgi|TrireRUTC30_1|107032|estExt_Genewise1.C_2_t20266	>jgi|TrireRUTC30_1|107032|estExt_Genewise1.C_2_t20266	yes	yes	2	0.00099279	127.78
>jgi|TrireRUTC30_1|107609|estExt_Genewise1.C_2_t40340	AQGIDCYEVPTGWK	14	0	1622.74	>jgi|TrireRUTC30_1|107609|estExt_Genewise1.C_2_t40340	>jgi|TrireRUTC30_1|107609|estExt_Genewise1.C_2_t40340	yes	yes	2	0.23347	68.044
>jgi|TrireRUTC30_1|107609|estExt_Genewise1.C_2_t40340	FFCAIFDAK	9	0	1117.53	>jgi|TrireRUTC30_1|107609|estExt_Genewise1.C_2_t40340	>jgi|TrireRUTC30_1|107609|estExt_Genewise1.C_2_t40340	yes	yes	2	1.2353e-08	167.9
>jgi|TrireRUTC30_1|107609|estExt_Genewise1.C_2_t40340	IIFDGIHGVTGPYGK	15	0	1572.83	>jgi|TrireRUTC30_1|107609|estExt_Genewise1.C_2_t40340	>jgi|TrireRUTC30_1|107609|estExt_Genewise1.C_2_t40340	yes	yes	3	0.24061	67.456
>jgi|TrireRUTC30_1|107609|estExt_Genewise1.C_2_t40340	IIIGQNGIISTPAASHVIR	19	0	1959.13	>jgi|TrireRUTC30_1|107609|estExt_Genewise1.C_2_t40340	>jgi|TrireRUTC30_1|107609|estExt_Genewise1.C_2_t40340	yes	yes	3	0.16086	90.348
>jgi|TrireRUTC30_1|107609|estExt_Genewise1.C_2_t40340	SIQTVQFEPFQDQKPGTSGIR	21	1	2362.19	>jgi|TrireRUTC30_1|107609|estExt_Genewise1.C_2_t40340	>jgi|TrireRUTC30_1|107609|estExt_Genewise1.C_2_t40340	yes	yes	2	1.3896e-50	229.02
>jgi|TrireRUTC30_1|107609|estExt_Genewise1.C_2_t40340	VVGEIEAIVK	10	0	1055.62	>jgi|TrireRUTC30_1|107609|estExt_Genewise1.C_2_t40340	>jgi|TrireRUTC30_1|107609|estExt_Genewise1.C_2_t40340	yes	yes	2	0.00038191	140.11
>jgi|TrireRUTC30_1|107609|estExt_Genewise1.C_2_t40340	YNISNGGPAPESVTNK	16	0	1646.79	>jgi|TrireRUTC30_1|107609|estExt_Genewise1.C_2_t40340	>jgi|TrireRUTC30_1|107609|estExt_Genewise1.C_2_t40340	yes	yes	2	2.4414e-149	211.53
>jgi|TrireRUTC30_1|107747|estExt_Genewise1.C_3_t10144	AVDEWIQR	8	0	1015.51	>jgi|TrireRUTC30_1|107747|estExt_Genewise1.C_3_t10144	>jgi|TrireRUTC30_1|107747|estExt_Genewise1.C_3_t10144	yes	yes	2	0.1942	82.452
>jgi|TrireRUTC30_1|107747|estExt_Genewise1.C_3_t10144	DIIYFNDDDGTPIVDK	16	0	1838.86	>jgi|TrireRUTC30_1|107747|estExt_Genewise1.C_3_t10144	>jgi|TrireRUTC30_1|107747|estExt_Genewise1.C_3_t10144	yes	yes	2	5.5296e-92	267.07
>jgi|TrireRUTC30_1|107747|estExt_Genewise1.C_3_t10144	EQFIEDIEQAIYASK	15	0	1782.87	>jgi|TrireRUTC30_1|107747|estExt_Genewise1.C_3_t10144	>jgi|TrireRUTC30_1|107747|estExt_Genewise1.C_3_t10144	yes	yes	2	2.7052e-13	171.76
>jgi|TrireRUTC30_1|107747|estExt_Genewise1.C_3_t10144	VDHFIENEAK	10	0	1200.58	>jgi|TrireRUTC30_1|107747|estExt_Genewise1.C_3_t10144	>jgi|TrireRUTC30_1|107747|estExt_Genewise1.C_3_t10144	yes	yes	2	2.396e-06	150.35
>jgi|TrireRUTC30_1|107747|estExt_Genewise1.C_3_t10144	YGPSIMPGGNEEAWPYIK	18	0	2007.94	>jgi|TrireRUTC30_1|107747|estExt_Genewise1.C_3_t10144	>jgi|TrireRUTC30_1|107747|estExt_Genewise1.C_3_t10144	yes	yes	2	7.858e-64	246.66
>jgi|TrireRUTC30_1|108042|estExt_Genewise1.C_3_t20326	IAIPTFEPTAIIEIIAK	17	0	1839.08	>jgi|TrireRUTC30_1|108042|estExt_Genewise1.C_3_t20326	>jgi|TrireRUTC30_1|108042|estExt_Genewise1.C_3_t20326	yes	yes	2,3	1.1333e-05	135.81
>jgi|TrireRUTC30_1|108286|estExt_Genewise1.C_3_t30457	AFGIDFPIPK	10	0	1103.6	>jgi|TrireRUTC30_1|108286|estExt_Genewise1.C_3_t30457	>jgi|TrireRUTC30_1|108286|estExt_Genewise1.C_3_t30457	yes	yes	2	7.7193e-05	144.5
>jgi|TrireRUTC30_1|108286|estExt_Genewise1.C_3_t30457	ATIFGSAGISGDETIISASK	20	0	1923.98	>jgi|TrireRUTC30_1|108286|estExt_Genewise1.C_3_t30457	>jgi|TrireRUTC30_1|108286|estExt_Genewise1.C_3_t30457	yes	yes	2	0.20987	78.234
>jgi|TrireRUTC30_1|108286|estExt_Genewise1.C_3_t30457	DFPVPSIDFFK	11	0	1310.65	>jgi|TrireRUTC30_1|108286|estExt_Genewise1.C_3_t30457	>jgi|TrireRUTC30_1|108286|estExt_Genewise1.C_3_t30457	yes	yes	2	0.1893	70.1
>jgi|TrireRUTC30_1|108286|estExt_Genewise1.C_3_t30457	DGQDVADWVK	10	0	1131.52	>jgi|TrireRUTC30_1|108286|estExt_Genewise1.C_3_t30457	>jgi|TrireRUTC30_1|108286|estExt_Genewise1.C_3_t30457	yes	yes	2	6.8362e-07	157.38
>jgi|TrireRUTC30_1|108286|estExt_Genewise1.C_3_t30457	DGVDETIAIK	10	0	1059.54	>jgi|TrireRUTC30_1|108286|estExt_Genewise1.C_3_t30457	>jgi|TrireRUTC30_1|108286|estExt_Genewise1.C_3_t30457	yes	yes	2	0.031817	94.804
>jgi|TrireRUTC30_1|108286|estExt_Genewise1.C_3_t30457	DQDIYMPASGIR	12	0	1364.64	>jgi|TrireRUTC30_1|108286|estExt_Genewise1.C_3_t30457	>jgi|TrireRUTC30_1|108286|estExt_Genewise1.C_3_t30457	yes	yes	2	0.045364	101.38
>jgi|TrireRUTC30_1|108286|estExt_Genewise1.C_3_t30457	ISSGGQVVSATPAISYDENSQVTK	24	0	2437.2	>jgi|TrireRUTC30_1|108286|estExt_Genewise1.C_3_t30457	>jgi|TrireRUTC30_1|108286|estExt_Genewise1.C_3_t30457	yes	yes	2	1.1162e-19	176.61
>jgi|TrireRUTC30_1|108286|estExt_Genewise1.C_3_t30457	NITCISNMDVASETEVQSK	19	0	2124.97	>jgi|TrireRUTC30_1|108286|estExt_Genewise1.C_3_t30457	>jgi|TrireRUTC30_1|108286|estExt_Genewise1.C_3_t30457	yes	yes	2	0.021967	103.27
>jgi|TrireRUTC30_1|108286|estExt_Genewise1.C_3_t30457	NTNGYDQSIAQSK	13	0	1424.65	>jgi|TrireRUTC30_1|108286|estExt_Genewise1.C_3_t30457	>jgi|TrireRUTC30_1|108286|estExt_Genewise1.C_3_t30457	yes	yes	2	8.5255e-59	237.53
>jgi|TrireRUTC30_1|108286|estExt_Genewise1.C_3_t30457	SVGYPVITVTEK	12	0	1291.7	>jgi|TrireRUTC30_1|108286|estExt_Genewise1.C_3_t30457	>jgi|TrireRUTC30_1|108286|estExt_Genewise1.C_3_t30457	yes	yes	2	0.0090439	113.67
>jgi|TrireRUTC30_1|108286|estExt_Genewise1.C_3_t30457	TISIIINGEVR	11	0	1213.7	>jgi|TrireRUTC30_1|108286|estExt_Genewise1.C_3_t30457	>jgi|TrireRUTC30_1|108286|estExt_Genewise1.C_3_t30457	yes	yes	2	0.027177	94.465
>jgi|TrireRUTC30_1|108286|estExt_Genewise1.C_3_t30457	YAYGNTQTSDIWDSIAEVSGK	21	0	2304.05	>jgi|TrireRUTC30_1|108286|estExt_Genewise1.C_3_t30457	>jgi|TrireRUTC30_1|108286|estExt_Genewise1.C_3_t30457	yes	yes	2	0.0013957	126.07
>jgi|TrireRUTC30_1|108381|estExt_Genewise1.C_4_t10192;>jgi|Trias1|146486|e_gw1.11.746.1	ATPIVAVDQSAITGESIAVDK	21	0	2084.1	>jgi|TrireRUTC30_1|108381|estExt_Genewise1.C_4_t10192;>jgi|Trias1|146486|e_gw1.11.746.1	>jgi|TrireRUTC30_1|108381|estExt_Genewise1.C_4_t10192	yes	no	2	1.7195e-181	329.79
>jgi|TrireRUTC30_1|108381|estExt_Genewise1.C_4_t10192;>jgi|Trias1|146486|e_gw1.11.746.1	DTIVENVITAIQK	13	0	1442.8	>jgi|TrireRUTC30_1|108381|estExt_Genewise1.C_4_t10192;>jgi|Trias1|146486|e_gw1.11.746.1	>jgi|TrireRUTC30_1|108381|estExt_Genewise1.C_4_t10192	yes	no	2	2.3665e-73	252.88
>jgi|TrireRUTC30_1|108381|estExt_Genewise1.C_4_t10192;>jgi|Trias1|146486|e_gw1.11.746.1	EDTAQTIIEAAQIGVPVK	18	0	1882	>jgi|TrireRUTC30_1|108381|estExt_Genewise1.C_4_t10192;>jgi|Trias1|146486|e_gw1.11.746.1	>jgi|TrireRUTC30_1|108381|estExt_Genewise1.C_4_t10192	yes	no	3	1.9196e-78	260.29
>jgi|TrireRUTC30_1|108605|estExt_Genewise1.C_4_t20274;>jgi|Trias1|147389|e_gw1.11.832.1	AAAEWPEGTEIWIAGVDK	18	0	1941.95	>jgi|TrireRUTC30_1|108605|estExt_Genewise1.C_4_t20274;>jgi|Trias1|147389|e_gw1.11.832.1	>jgi|TrireRUTC30_1|108605|estExt_Genewise1.C_4_t20274	yes	no	2	0.070457	91.07
>jgi|TrireRUTC30_1|10865|gm1.6421_g;>jgi|Trias1|62326|fgenesh1_kg.17_#_63_#_Locus1749v1rpkm80.95	VFESGAIIQYIVDR	14	0	1608.85	>jgi|TrireRUTC30_1|10865|gm1.6421_g;>jgi|Trias1|62326|fgenesh1_kg.17_#_63_#_Locus1749v1rpkm80.95	>jgi|TrireRUTC30_1|10865|gm1.6421_g	yes	no	2	0.059106	87.498
>jgi|TrireRUTC30_1|10865|gm1.6421_g;>jgi|Trias1|62326|fgenesh1_kg.17_#_63_#_Locus1749v1rpkm80.95	VSIIIEEIGIEYK	13	0	1504.84	>jgi|TrireRUTC30_1|10865|gm1.6421_g;>jgi|Trias1|62326|fgenesh1_kg.17_#_63_#_Locus1749v1rpkm80.95	>jgi|TrireRUTC30_1|10865|gm1.6421_g	yes	no	2	5.7461e-35	208.74
>jgi|TrireRUTC30_1|108701|estExt_Genewise1.C_4_t20444	EDTPAEAAAPAEEPK	15	0	1524.69	>jgi|TrireRUTC30_1|108701|estExt_Genewise1.C_4_t20444	>jgi|TrireRUTC30_1|108701|estExt_Genewise1.C_4_t20444	yes	yes	2	0.0030295	115.24
>jgi|TrireRUTC30_1|108701|estExt_Genewise1.C_4_t20444	ICDDIIEVIDQHIIPSAK	18	0	2078.07	>jgi|TrireRUTC30_1|108701|estExt_Genewise1.C_4_t20444	>jgi|TrireRUTC30_1|108701|estExt_Genewise1.C_4_t20444	yes	yes	3	4.971e-139	186.29
>jgi|TrireRUTC30_1|109243|estExt_Genewise1.C_5_t30024	AVAVDSHGDIVNIEK	15	0	1565.8	>jgi|TrireRUTC30_1|109243|estExt_Genewise1.C_5_t30024	>jgi|TrireRUTC30_1|109243|estExt_Genewise1.C_5_t30024	yes	yes	2	6.0943e-25	152.55
>jgi|TrireRUTC30_1|109243|estExt_Genewise1.C_5_t30024	TIEEIDEIFEAK	12	0	1435.71	>jgi|TrireRUTC30_1|109243|estExt_Genewise1.C_5_t30024	>jgi|TrireRUTC30_1|109243|estExt_Genewise1.C_5_t30024	yes	yes	2	3.3998e-70	261.52
>jgi|TrireRUTC30_1|109243|estExt_Genewise1.C_5_t30024	VVTGHEAFEEAMMK	14	0	1577.72	>jgi|TrireRUTC30_1|109243|estExt_Genewise1.C_5_t30024	>jgi|TrireRUTC30_1|109243|estExt_Genewise1.C_5_t30024	yes	yes	2	1.3197e-06	145.81
>jgi|TrireRUTC30_1|109892|estExt_Genewise1.C_7_t10329	DFIDNSPFEIVDTPGQEVVK	20	0	2248.09	>jgi|TrireRUTC30_1|109892|estExt_Genewise1.C_7_t10329	>jgi|TrireRUTC30_1|109892|estExt_Genewise1.C_7_t10329	yes	yes	2	1.8265e-29	199.08
>jgi|TrireRUTC30_1|110457|estExt_Genewise1.C_8_t10244;>jgi|Trias1|32885|estExt_Genemark1.C_1_t10258	EITGGIYFGER	11	0	1240.61	>jgi|TrireRUTC30_1|110457|estExt_Genewise1.C_8_t10244;>jgi|Trias1|32885|estExt_Genemark1.C_1_t10258	>jgi|TrireRUTC30_1|110457|estExt_Genewise1.C_8_t10244	yes	no	2	0.29812	66.664
>jgi|TrireRUTC30_1|110693|estExt_Genewise1.C_8_t20217	AIWDAIAEASGK	12	0	1230.62	>jgi|TrireRUTC30_1|110693|estExt_Genewise1.C_8_t20217	>jgi|TrireRUTC30_1|110693|estExt_Genewise1.C_8_t20217	yes	yes	2	7.8514e-25	195.83
>jgi|TrireRUTC30_1|110693|estExt_Genewise1.C_8_t20217	ATVAFDAEIPVASK	14	0	1417.75	>jgi|TrireRUTC30_1|110693|estExt_Genewise1.C_8_t20217	>jgi|TrireRUTC30_1|110693|estExt_Genewise1.C_8_t20217	yes	yes	2	6.3225e-19	188.15
>jgi|TrireRUTC30_1|110693|estExt_Genewise1.C_8_t20217	DIIAAAVAADHPEVK	15	0	1518.8	>jgi|TrireRUTC30_1|110693|estExt_Genewise1.C_8_t20217	>jgi|TrireRUTC30_1|110693|estExt_Genewise1.C_8_t20217	yes	yes	2	8.596e-12	131.35
>jgi|TrireRUTC30_1|110693|estExt_Genewise1.C_8_t20217	EDIIDDIDTDFYK	13	0	1600.71	>jgi|TrireRUTC30_1|110693|estExt_Genewise1.C_8_t20217	>jgi|TrireRUTC30_1|110693|estExt_Genewise1.C_8_t20217	yes	yes	2	0.01588	110.08
>jgi|TrireRUTC30_1|110693|estExt_Genewise1.C_8_t20217	EIVVNAIEIK	10	0	1126.66	>jgi|TrireRUTC30_1|110693|estExt_Genewise1.C_8_t20217	>jgi|TrireRUTC30_1|110693|estExt_Genewise1.C_8_t20217	yes	yes	2	0.014613	102.06
>jgi|TrireRUTC30_1|110693|estExt_Genewise1.C_8_t20217	IIAIAAISTVDDADIVK	17	0	1726.97	>jgi|TrireRUTC30_1|110693|estExt_Genewise1.C_8_t20217	>jgi|TrireRUTC30_1|110693|estExt_Genewise1.C_8_t20217	yes	yes	3	0.00024748	128.21
>jgi|TrireRUTC30_1|110693|estExt_Genewise1.C_8_t20217	QVGWEFPEGENYIGGIIR	18	0	2063.01	>jgi|TrireRUTC30_1|110693|estExt_Genewise1.C_8_t20217	>jgi|TrireRUTC30_1|110693|estExt_Genewise1.C_8_t20217	yes	yes	2	1.4725e-22	189.32
>jgi|TrireRUTC30_1|110693|estExt_Genewise1.C_8_t20217	TIQWEFIK	8	0	1063.57	>jgi|TrireRUTC30_1|110693|estExt_Genewise1.C_8_t20217	>jgi|TrireRUTC30_1|110693|estExt_Genewise1.C_8_t20217	yes	yes	2	0.21076	80.165
>jgi|TrireRUTC30_1|110941|estExt_Genewise1.C_9_t10367	DAVDFQPPATGIGDYSGR	18	0	1864.86	>jgi|TrireRUTC30_1|110941|estExt_Genewise1.C_9_t10367	>jgi|TrireRUTC30_1|110941|estExt_Genewise1.C_9_t10367	yes	yes	2	3.7891e-64	246.75
>jgi|TrireRUTC30_1|110941|estExt_Genewise1.C_9_t10367	FGFNPDESFVVPK	13	0	1481.72	>jgi|TrireRUTC30_1|110941|estExt_Genewise1.C_9_t10367	>jgi|TrireRUTC30_1|110941|estExt_Genewise1.C_9_t10367	yes	yes	2	3.3671e-89	272.65
>jgi|TrireRUTC30_1|110941|estExt_Genewise1.C_9_t10367	NIPVYSPSDAAIASR	15	0	1559.79	>jgi|TrireRUTC30_1|110941|estExt_Genewise1.C_9_t10367	>jgi|TrireRUTC30_1|110941|estExt_Genewise1.C_9_t10367	yes	yes	2	7.8043e-13	166.03
>jgi|TrireRUTC30_1|110941|estExt_Genewise1.C_9_t10367	VVSMPCFEVFDAQPK	15	0	1752.82	>jgi|TrireRUTC30_1|110941|estExt_Genewise1.C_9_t10367	>jgi|TrireRUTC30_1|110941|estExt_Genewise1.C_9_t10367	yes	yes	2	7.3368e-48	231.52
>jgi|TrireRUTC30_1|110941|estExt_Genewise1.C_9_t10367	YPAEAADIQR	10	0	1132.55	>jgi|TrireRUTC30_1|110941|estExt_Genewise1.C_9_t10367	>jgi|TrireRUTC30_1|110941|estExt_Genewise1.C_9_t10367	yes	yes	2	1.5221e-13	132.01
>jgi|TrireRUTC30_1|111326|estExt_Genewise1.C_10_t10408	DADISDIIPEDVEAAIK	17	0	1812.9	>jgi|TrireRUTC30_1|111326|estExt_Genewise1.C_10_t10408	>jgi|TrireRUTC30_1|111326|estExt_Genewise1.C_10_t10408	yes	yes	2	0.014753	101.36
>jgi|TrireRUTC30_1|111586|estExt_Genewise1.C_11_t10082	NDAFPSSEAFDAINAAISSSEADR	24	0	2484.1	>jgi|TrireRUTC30_1|111586|estExt_Genewise1.C_11_t10082	>jgi|TrireRUTC30_1|111586|estExt_Genewise1.C_11_t10082	yes	yes	2	1.5912e-08	155.16
>jgi|TrireRUTC30_1|111778|estExt_Genewise1.C_11_t10468	AGVEIPAEPTEEAEASESK	19	0	1942.9	>jgi|TrireRUTC30_1|111778|estExt_Genewise1.C_11_t10468	>jgi|TrireRUTC30_1|111778|estExt_Genewise1.C_11_t10468	yes	yes	2	0.00068064	127.05
>jgi|TrireRUTC30_1|111778|estExt_Genewise1.C_11_t10468	ASNETFTAIANEIR	14	0	1535.76	>jgi|TrireRUTC30_1|111778|estExt_Genewise1.C_11_t10468	>jgi|TrireRUTC30_1|111778|estExt_Genewise1.C_11_t10468	yes	yes	2	6.5955e-27	174.65
>jgi|TrireRUTC30_1|111778|estExt_Genewise1.C_11_t10468	DIAAFVDGFSSGK	13	0	1312.63	>jgi|TrireRUTC30_1|111778|estExt_Genewise1.C_11_t10468	>jgi|TrireRUTC30_1|111778|estExt_Genewise1.C_11_t10468	yes	yes	2	5.8633e-59	234.17
>jgi|TrireRUTC30_1|111778|estExt_Genewise1.C_11_t10468	INFATIDAK	9	0	991.534	>jgi|TrireRUTC30_1|111778|estExt_Genewise1.C_11_t10468	>jgi|TrireRUTC30_1|111778|estExt_Genewise1.C_11_t10468	yes	yes	2	4.0405e-06	158.76
>jgi|TrireRUTC30_1|111778|estExt_Genewise1.C_11_t10468	TVEDFIEFIK	10	0	1239.64	>jgi|TrireRUTC30_1|111778|estExt_Genewise1.C_11_t10468	>jgi|TrireRUTC30_1|111778|estExt_Genewise1.C_11_t10468	yes	yes	2	4.9904e-52	234.81
>jgi|TrireRUTC30_1|111778|estExt_Genewise1.C_11_t10468	VDATANDVPDEIQGFPTIK	19	0	2029	>jgi|TrireRUTC30_1|111778|estExt_Genewise1.C_11_t10468	>jgi|TrireRUTC30_1|111778|estExt_Genewise1.C_11_t10468	yes	yes	2,3	1.0445e-97	265.08
>jgi|TrireRUTC30_1|111778|estExt_Genewise1.C_11_t10468	YDEIASIYAK	10	0	1171.58	>jgi|TrireRUTC30_1|111778|estExt_Genewise1.C_11_t10468	>jgi|TrireRUTC30_1|111778|estExt_Genewise1.C_11_t10468	yes	yes	2	1.0669e-37	150.35
>jgi|TrireRUTC30_1|111938|estExt_Genewise1.C_11_t20260;>jgi|Trias1|83522|estExt_fgenesh1_pm.C_140224	AGGAAGSIIMPFIDNQVNFK	20	0	2049.04	>jgi|TrireRUTC30_1|111938|estExt_Genewise1.C_11_t20260;>jgi|Trias1|83522|estExt_fgenesh1_pm.C_140224	>jgi|TrireRUTC30_1|111938|estExt_Genewise1.C_11_t20260	yes	no	2	7.8134e-14	170.48
>jgi|TrireRUTC30_1|111943|estExt_Genewise1.C_11_t20268	AIYITYSDGTGPYDGTIGSVWR	22	0	2391.14	>jgi|TrireRUTC30_1|111943|estExt_Genewise1.C_11_t20268	>jgi|TrireRUTC30_1|111943|estExt_Genewise1.C_11_t20268	yes	yes	2	1.41e-50	219.23
>jgi|TrireRUTC30_1|111943|estExt_Genewise1.C_11_t20268	DITPVSGSDIYFGFGGIGIDIQK	23	0	2398.21	>jgi|TrireRUTC30_1|111943|estExt_Genewise1.C_11_t20268	>jgi|TrireRUTC30_1|111943|estExt_Genewise1.C_11_t20268	yes	yes	2	3.0075e-64	241.11
>jgi|TrireRUTC30_1|111943|estExt_Genewise1.C_11_t20268	GATWSFTNIPFK	12	0	1367.69	>jgi|TrireRUTC30_1|111943|estExt_Genewise1.C_11_t20268	>jgi|TrireRUTC30_1|111943|estExt_Genewise1.C_11_t20268	yes	yes	2	1.0495e-101	286.86
>jgi|TrireRUTC30_1|111943|estExt_Genewise1.C_11_t20268	IAVDPANSNIIYFGAR	16	0	1719.89	>jgi|TrireRUTC30_1|111943|estExt_Genewise1.C_11_t20268	>jgi|TrireRUTC30_1|111943|estExt_Genewise1.C_11_t20268	yes	yes	2,3	2.5268e-110	285.9
>jgi|TrireRUTC30_1|111943|estExt_Genewise1.C_11_t20268	IGGGGGFVPGIIFHPK	16	0	1551.86	>jgi|TrireRUTC30_1|111943|estExt_Genewise1.C_11_t20268	>jgi|TrireRUTC30_1|111943|estExt_Genewise1.C_11_t20268	yes	yes	3	4.78e-06	142.76
>jgi|TrireRUTC30_1|111943|estExt_Genewise1.C_11_t20268	INADDSWTAVTDGIADNAGWHNWGIDAVAIDPQDDQK	37	0	3993.8	>jgi|TrireRUTC30_1|111943|estExt_Genewise1.C_11_t20268	>jgi|TrireRUTC30_1|111943|estExt_Genewise1.C_11_t20268	yes	yes	3	0.018757	72.687
>jgi|TrireRUTC30_1|111943|estExt_Genewise1.C_11_t20268	IYASGDSGASWTDIQGSQGFGSIDSTK	27	0	2734.24	>jgi|TrireRUTC30_1|111943|estExt_Genewise1.C_11_t20268	>jgi|TrireRUTC30_1|111943|estExt_Genewise1.C_11_t20268	yes	yes	2,3	1.1382e-135	294.17
>jgi|TrireRUTC30_1|111943|estExt_Genewise1.C_11_t20268	NDIGTSPQTVWATPTWATSTSVDYAGNSVK	30	0	3153.49	>jgi|TrireRUTC30_1|111943|estExt_Genewise1.C_11_t20268	>jgi|TrireRUTC30_1|111943|estExt_Genewise1.C_11_t20268	yes	yes	3	3.9118e-22	187.56
>jgi|TrireRUTC30_1|111943|estExt_Genewise1.C_11_t20268	NNFIDVTSESPSDGIIK	17	0	1834.89	>jgi|TrireRUTC30_1|111943|estExt_Genewise1.C_11_t20268	>jgi|TrireRUTC30_1|111943|estExt_Genewise1.C_11_t20268	yes	yes	2	2.0471e-177	335.06
>jgi|TrireRUTC30_1|111943|estExt_Genewise1.C_11_t20268	QGIMWVTFDSTSSTTGGATSR	21	0	2189.01	>jgi|TrireRUTC30_1|111943|estExt_Genewise1.C_11_t20268	>jgi|TrireRUTC30_1|111943|estExt_Genewise1.C_11_t20268	yes	yes	2	1.4887e-181	333.03
>jgi|TrireRUTC30_1|111943|estExt_Genewise1.C_11_t20268	QNDYYYQCV	9	0	1251.49	>jgi|TrireRUTC30_1|111943|estExt_Genewise1.C_11_t20268	>jgi|TrireRUTC30_1|111943|estExt_Genewise1.C_11_t20268	yes	yes	2	6.4516e-14	187.78
>jgi|TrireRUTC30_1|111943|estExt_Genewise1.C_11_t20268	SQFQGSFASVSSIPAGAVIASDK	23	0	2253.13	>jgi|TrireRUTC30_1|111943|estExt_Genewise1.C_11_t20268	>jgi|TrireRUTC30_1|111943|estExt_Genewise1.C_11_t20268	yes	yes	2,3	3.4662e-208	344.4
>jgi|TrireRUTC30_1|111943|estExt_Genewise1.C_11_t20268	STDGGVTFSK	10	0	997.472	>jgi|TrireRUTC30_1|111943|estExt_Genewise1.C_11_t20268	>jgi|TrireRUTC30_1|111943|estExt_Genewise1.C_11_t20268	yes	yes	2	3.2622e-32	218.58
>jgi|TrireRUTC30_1|111943|estExt_Genewise1.C_11_t20268	TDIGGIYR	8	0	893.461	>jgi|TrireRUTC30_1|111943|estExt_Genewise1.C_11_t20268	>jgi|TrireRUTC30_1|111943|estExt_Genewise1.C_11_t20268	yes	yes	2	0.10286	95.909
>jgi|TrireRUTC30_1|111943|estExt_Genewise1.C_11_t20268	TNSVFYAGSGSTFYVSK	17	0	1813.85	>jgi|TrireRUTC30_1|111943|estExt_Genewise1.C_11_t20268	>jgi|TrireRUTC30_1|111943|estExt_Genewise1.C_11_t20268	yes	yes	2	9.9594e-285	386.29
>jgi|TrireRUTC30_1|111943|estExt_Genewise1.C_11_t20268	VAGSGSTAGQVYVGTNGR	18	0	1679.82	>jgi|TrireRUTC30_1|111943|estExt_Genewise1.C_11_t20268	>jgi|TrireRUTC30_1|111943|estExt_Genewise1.C_11_t20268	yes	yes	2	5.6372e-162	278.08
>jgi|TrireRUTC30_1|111943|estExt_Genewise1.C_11_t20268	VSSFTATGTYIPDPSDSNGYNSDK	24	0	2522.11	>jgi|TrireRUTC30_1|111943|estExt_Genewise1.C_11_t20268	>jgi|TrireRUTC30_1|111943|estExt_Genewise1.C_11_t20268	yes	yes	2,3	8.4787e-08	146.28
>jgi|TrireRUTC30_1|111943|estExt_Genewise1.C_11_t20268	VYAAVGMYTNSWDPSNGAIIR	21	0	2284.09	>jgi|TrireRUTC30_1|111943|estExt_Genewise1.C_11_t20268	>jgi|TrireRUTC30_1|111943|estExt_Genewise1.C_11_t20268	yes	yes	2	1.6293e-51	232.15
>jgi|TrireRUTC30_1|111943|estExt_Genewise1.C_11_t20268	YDIAGGTWK	9	0	1009.49	>jgi|TrireRUTC30_1|111943|estExt_Genewise1.C_11_t20268	>jgi|TrireRUTC30_1|111943|estExt_Genewise1.C_11_t20268	yes	yes	2	0.0060591	119.86
>jgi|TrireRUTC30_1|112519|estExt_Genewise1.C_13_t20004	AITASEPNVVDEIAPAFEK	19	0	2000.01	>jgi|TrireRUTC30_1|112519|estExt_Genewise1.C_13_t20004	>jgi|TrireRUTC30_1|112519|estExt_Genewise1.C_13_t20004	yes	yes	2	0.00954	111.11
>jgi|TrireRUTC30_1|112529|estExt_Genewise1.C_13_t20034	NQPYVDAAPIMAYDGEEDVIR	21	0	2365.09	>jgi|TrireRUTC30_1|112529|estExt_Genewise1.C_13_t20034	>jgi|TrireRUTC30_1|112529|estExt_Genewise1.C_13_t20034	yes	yes	2	1.1363e-11	148.26
>jgi|TrireRUTC30_1|113012|estExt_Genewise1.C_15_t10236	GTITDNIIQIIGPNSVIGR	19	0	1980.1	>jgi|TrireRUTC30_1|113012|estExt_Genewise1.C_15_t10236	>jgi|TrireRUTC30_1|113012|estExt_Genewise1.C_15_t10236	yes	yes	2,3	5.5112e-82	260.84
>jgi|TrireRUTC30_1|113012|estExt_Genewise1.C_15_t10236	HVGDIGNVDTDAQGNAK	17	0	1709.8	>jgi|TrireRUTC30_1|113012|estExt_Genewise1.C_15_t10236	>jgi|TrireRUTC30_1|113012|estExt_Genewise1.C_15_t10236	yes	yes	2	2.9339e-77	249.36
>jgi|TrireRUTC30_1|113012|estExt_Genewise1.C_15_t10236	VSGTVVFEQASEGAPTTITYDITGNDPNAK	30	0	3081.48	>jgi|TrireRUTC30_1|113012|estExt_Genewise1.C_15_t10236	>jgi|TrireRUTC30_1|113012|estExt_Genewise1.C_15_t10236	yes	yes	3	2.3665e-10	149.9
>jgi|TrireRUTC30_1|113180|estExt_Genewise1.C_16_t10048	ATIDAVVEGCK	11	0	1161.57	>jgi|TrireRUTC30_1|113180|estExt_Genewise1.C_16_t10048	>jgi|TrireRUTC30_1|113180|estExt_Genewise1.C_16_t10048	yes	yes	2	0.00042215	134.57
>jgi|TrireRUTC30_1|113180|estExt_Genewise1.C_16_t10048	EIPGVVAISSK	11	0	1098.63	>jgi|TrireRUTC30_1|113180|estExt_Genewise1.C_16_t10048	>jgi|TrireRUTC30_1|113180|estExt_Genewise1.C_16_t10048	yes	yes	2	0.00019568	140.49
>jgi|TrireRUTC30_1|113180|estExt_Genewise1.C_16_t10048	ISITDVDIK	9	0	1002.56	>jgi|TrireRUTC30_1|113180|estExt_Genewise1.C_16_t10048	>jgi|TrireRUTC30_1|113180|estExt_Genewise1.C_16_t10048	yes	yes	2	0.095109	80.219
>jgi|TrireRUTC30_1|113180|estExt_Genewise1.C_16_t10048	IVIPVDYITADK	12	0	1345.75	>jgi|TrireRUTC30_1|113180|estExt_Genewise1.C_16_t10048	>jgi|TrireRUTC30_1|113180|estExt_Genewise1.C_16_t10048	yes	yes	2	0.0075468	115
>jgi|TrireRUTC30_1|113180|estExt_Genewise1.C_16_t10048	VDFNVPIDENK	11	0	1288.63	>jgi|TrireRUTC30_1|113180|estExt_Genewise1.C_16_t10048	>jgi|TrireRUTC30_1|113180|estExt_Genewise1.C_16_t10048	yes	yes	2	0.0022646	126.66
>jgi|TrireRUTC30_1|113180|estExt_Genewise1.C_16_t10048	VINNIPIGTSIFDEAGAK	18	0	1857.98	>jgi|TrireRUTC30_1|113180|estExt_Genewise1.C_16_t10048	>jgi|TrireRUTC30_1|113180|estExt_Genewise1.C_16_t10048	yes	yes	2	4.3655e-30	200.81
>jgi|TrireRUTC30_1|113858|estExt_Genewise1.C_18_t10386	DFGDIFGFICGK	12	0	1374.63	>jgi|TrireRUTC30_1|113858|estExt_Genewise1.C_18_t10386	>jgi|TrireRUTC30_1|113858|estExt_Genewise1.C_18_t10386	yes	yes	2	3.3326e-17	180.19
>jgi|TrireRUTC30_1|114383|estExt_Genewise1.C_210064	DTIGIDFDGIIADIK	15	0	1604.83	>jgi|TrireRUTC30_1|114383|estExt_Genewise1.C_210064	>jgi|TrireRUTC30_1|114383|estExt_Genewise1.C_210064	yes	yes	2	7.6091e-48	229.75
>jgi|TrireRUTC30_1|114383|estExt_Genewise1.C_210064	IASEVISNPK	10	0	1056.58	>jgi|TrireRUTC30_1|114383|estExt_Genewise1.C_210064	>jgi|TrireRUTC30_1|114383|estExt_Genewise1.C_210064	yes	yes	2	0.011029	115.78
>jgi|TrireRUTC30_1|114383|estExt_Genewise1.C_210064	IAYGPNQSVIDR	12	0	1331.68	>jgi|TrireRUTC30_1|114383|estExt_Genewise1.C_210064	>jgi|TrireRUTC30_1|114383|estExt_Genewise1.C_210064	yes	yes	2	8.9754e-07	146.16
>jgi|TrireRUTC30_1|114383|estExt_Genewise1.C_210064	ISVAGITSSNVGR	13	0	1259.68	>jgi|TrireRUTC30_1|114383|estExt_Genewise1.C_210064	>jgi|TrireRUTC30_1|114383|estExt_Genewise1.C_210064	yes	yes	2	6.8585e-74	259.75
>jgi|TrireRUTC30_1|114383|estExt_Genewise1.C_210064	PMYSNPPIHGAR	12	0	1338.65	>jgi|TrireRUTC30_1|114383|estExt_Genewise1.C_210064	>jgi|TrireRUTC30_1|114383|estExt_Genewise1.C_210064	yes	yes	3	0.081356	96.113
>jgi|TrireRUTC30_1|114383|estExt_Genewise1.C_210064	VAITQTISGTGAIR	14	0	1386.78	>jgi|TrireRUTC30_1|114383|estExt_Genewise1.C_210064	>jgi|TrireRUTC30_1|114383|estExt_Genewise1.C_210064	yes	yes	2	1.3974e-46	221.66
>jgi|TrireRUTC30_1|114383|estExt_Genewise1.C_210064	VGAAFIQR	8	0	860.487	>jgi|TrireRUTC30_1|114383|estExt_Genewise1.C_210064	>jgi|TrireRUTC30_1|114383|estExt_Genewise1.C_210064	yes	yes	2	0.095499	97.033
>jgi|TrireRUTC30_1|114383|estExt_Genewise1.C_210064	VGAFSITTADADEK	14	0	1423.68	>jgi|TrireRUTC30_1|114383|estExt_Genewise1.C_210064	>jgi|TrireRUTC30_1|114383|estExt_Genewise1.C_210064	yes	yes	2	2.5519e-19	187.51
>jgi|TrireRUTC30_1|114964|estExt_Genewise1.C_240161;>jgi|Trias1|61349|fgenesh1_kg.13_#_259_#_Locus262v1rpkm531.11	FPENSVSIYAAK	12	0	1324.67	>jgi|TrireRUTC30_1|114964|estExt_Genewise1.C_240161;>jgi|Trias1|61349|fgenesh1_kg.13_#_259_#_Locus262v1rpkm531.11	>jgi|TrireRUTC30_1|114964|estExt_Genewise1.C_240161	yes	no	2	0.20955	84.605
>jgi|TrireRUTC30_1|114964|estExt_Genewise1.C_240161;>jgi|Trias1|61349|fgenesh1_kg.13_#_259_#_Locus262v1rpkm531.11	IINGIAVR	8	0	854.534	>jgi|TrireRUTC30_1|114964|estExt_Genewise1.C_240161;>jgi|Trias1|61349|fgenesh1_kg.13_#_259_#_Locus262v1rpkm531.11	>jgi|TrireRUTC30_1|114964|estExt_Genewise1.C_240161	yes	no	2	0.34262	65.038
>jgi|TrireRUTC30_1|11580|gm1.7136_g	DDIASVFFSR	10	0	1155.56	>jgi|TrireRUTC30_1|11580|gm1.7136_g	>jgi|TrireRUTC30_1|11580|gm1.7136_g	yes	yes	2	0.00037829	140.16
>jgi|TrireRUTC30_1|11580|gm1.7136_g	YFVIAQITR	9	0	1109.62	>jgi|TrireRUTC30_1|11580|gm1.7136_g	>jgi|TrireRUTC30_1|11580|gm1.7136_g	yes	yes	2	1.3676e-13	182.69
>jgi|TrireRUTC30_1|115937|estExt_Genewise1.C_300307	ATAASYAVSGPR	12	0	1149.58	>jgi|TrireRUTC30_1|115937|estExt_Genewise1.C_300307	>jgi|TrireRUTC30_1|115937|estExt_Genewise1.C_300307	yes	yes	2	0.0034898	123.01
>jgi|TrireRUTC30_1|115937|estExt_Genewise1.C_300307	EIVGGPPGTGEIWISFSGFPR	21	0	2202.11	>jgi|TrireRUTC30_1|115937|estExt_Genewise1.C_300307	>jgi|TrireRUTC30_1|115937|estExt_Genewise1.C_300307	yes	yes	3	0.15914	83.253
>jgi|TrireRUTC30_1|115937|estExt_Genewise1.C_300307	IVFSAWDVDEIK	12	0	1420.72	>jgi|TrireRUTC30_1|115937|estExt_Genewise1.C_300307	>jgi|TrireRUTC30_1|115937|estExt_Genewise1.C_300307	yes	yes	2	4.7523e-25	199.08
>jgi|TrireRUTC30_1|115937|estExt_Genewise1.C_300307	SDAIAETEAIVR	12	0	1273.65	>jgi|TrireRUTC30_1|115937|estExt_Genewise1.C_300307	>jgi|TrireRUTC30_1|115937|estExt_Genewise1.C_300307	yes	yes	2	0.00015381	140.24
>jgi|TrireRUTC30_1|115937|estExt_Genewise1.C_300307	VDICDAPAVR	10	0	1114.54	>jgi|TrireRUTC30_1|115937|estExt_Genewise1.C_300307	>jgi|TrireRUTC30_1|115937|estExt_Genewise1.C_300307	yes	yes	2	0.24777	63.734
>jgi|TrireRUTC30_1|116864|estExt_Genewise1.C_500012	VCNIIGIIGIR	11	0	1226.72	>jgi|TrireRUTC30_1|116864|estExt_Genewise1.C_500012	>jgi|TrireRUTC30_1|116864|estExt_Genewise1.C_500012	yes	yes	2	5.0125e-11	169.93
>jgi|TrireRUTC30_1|118070|fgenesh2_kg.4_#_2_#_AAP57750.1	ASMPIGNFPGSFGSTSTVVISDER	24	0	2455.17	>jgi|TrireRUTC30_1|118070|fgenesh2_kg.4_#_2_#_AAP57750.1	>jgi|TrireRUTC30_1|118070|fgenesh2_kg.4_#_2_#_AAP57750.1	yes	yes	2	2.8552e-232	306.39
>jgi|TrireRUTC30_1|118070|fgenesh2_kg.4_#_2_#_AAP57750.1	ATNSGGDYGIIPYR	14	0	1482.71	>jgi|TrireRUTC30_1|118070|fgenesh2_kg.4_#_2_#_AAP57750.1	>jgi|TrireRUTC30_1|118070|fgenesh2_kg.4_#_2_#_AAP57750.1	yes	yes	2	0.059106	87.498
>jgi|TrireRUTC30_1|118070|fgenesh2_kg.4_#_2_#_AAP57750.1	MTPGTVAPTVFYFAPK	16	0	1725.88	>jgi|TrireRUTC30_1|118070|fgenesh2_kg.4_#_2_#_AAP57750.1	>jgi|TrireRUTC30_1|118070|fgenesh2_kg.4_#_2_#_AAP57750.1	yes	yes	2	5.0633e-27	195.87
>jgi|TrireRUTC30_1|118070|fgenesh2_kg.4_#_2_#_AAP57750.1	NNIFEAVQVYTVSGQK	16	0	1795.91	>jgi|TrireRUTC30_1|118070|fgenesh2_kg.4_#_2_#_AAP57750.1	>jgi|TrireRUTC30_1|118070|fgenesh2_kg.4_#_2_#_AAP57750.1	yes	yes	2	3.7481e-27	192.4
>jgi|TrireRUTC30_1|11892|gm1.7448_g	EIVNYVDGSVYNNK	14	0	1612.77	>jgi|TrireRUTC30_1|11892|gm1.7448_g	>jgi|TrireRUTC30_1|11892|gm1.7448_g	yes	yes	2	0.039079	124.47
>jgi|TrireRUTC30_1|11892|gm1.7448_g	GIASGMSPNDVVATITR	17	0	1687.86	>jgi|TrireRUTC30_1|11892|gm1.7448_g	>jgi|TrireRUTC30_1|11892|gm1.7448_g	yes	yes	2	2.0183e-39	217.48
>jgi|TrireRUTC30_1|119034|fgenesh2_kg.9_#_50_#_gi|30123567|gb|CB908909.1|CB908909	IEGVDSTAAANFYIGK	16	0	1654.82	>jgi|TrireRUTC30_1|119034|fgenesh2_kg.9_#_50_#_gi|30123567|gb|CB908909.1|CB908909	>jgi|TrireRUTC30_1|119034|fgenesh2_kg.9_#_50_#_gi|30123567|gb|CB908909.1|CB908909	yes	yes	2	1.9842e-05	133.93
>jgi|TrireRUTC30_1|119802|fgenesh2_kg.15_#_35_#_gi|30116281|gb|CB901623.1|CB901623	VIDQSNIWSR	10	0	1216.62	>jgi|TrireRUTC30_1|119802|fgenesh2_kg.15_#_35_#_gi|30116281|gb|CB901623.1|CB901623	>jgi|TrireRUTC30_1|119802|fgenesh2_kg.15_#_35_#_gi|30116281|gb|CB901623.1|CB901623	yes	yes	2	1.8942e-81	275.63
>jgi|TrireRUTC30_1|119817|fgenesh2_kg.15_#_50_#_gi|30114488|gb|CB899830.1|CB899830	AIISQFVIEDINR	13	0	1516.82	>jgi|TrireRUTC30_1|119817|fgenesh2_kg.15_#_50_#_gi|30114488|gb|CB899830.1|CB899830	>jgi|TrireRUTC30_1|119817|fgenesh2_kg.15_#_50_#_gi|30114488|gb|CB899830.1|CB899830	yes	yes	2	7.9171e-05	142.51
>jgi|TrireRUTC30_1|121146|fgenesh2_kg.37_#_16_#_gi|38356396|gb|BM076451.2|BM076451	FEGVQAIIEK	10	0	1132.61	>jgi|TrireRUTC30_1|121146|fgenesh2_kg.37_#_16_#_gi|38356396|gb|BM076451.2|BM076451	>jgi|TrireRUTC30_1|121146|fgenesh2_kg.37_#_16_#_gi|38356396|gb|BM076451.2|BM076451	yes	yes	2	0.0057284	123.96
>jgi|TrireRUTC30_1|121146|fgenesh2_kg.37_#_16_#_gi|38356396|gb|BM076451.2|BM076451	VSVAQGPGGEITGFTVNNDIFK	22	0	2249.13	>jgi|TrireRUTC30_1|121146|fgenesh2_kg.37_#_16_#_gi|38356396|gb|BM076451.2|BM076451	>jgi|TrireRUTC30_1|121146|fgenesh2_kg.37_#_16_#_gi|38356396|gb|BM076451.2|BM076451	yes	yes	2	0.06501	93.626
>jgi|TrireRUTC30_1|121449|estExt_fgenesh2_kg.C_1_t10058	IGGQSQVIDYNR	12	0	1348.67	>jgi|TrireRUTC30_1|121449|estExt_fgenesh2_kg.C_1_t10058	>jgi|TrireRUTC30_1|121449|estExt_fgenesh2_kg.C_1_t10058	yes	yes	2	4.3394e-120	296.65
>jgi|TrireRUTC30_1|121449|estExt_fgenesh2_kg.C_1_t10058	IQTAIGSNHVTFIIMPDTAQGGK	23	0	2398.23	>jgi|TrireRUTC30_1|121449|estExt_fgenesh2_kg.C_1_t10058	>jgi|TrireRUTC30_1|121449|estExt_fgenesh2_kg.C_1_t10058	yes	yes	3	2.2197e-08	156.08
>jgi|TrireRUTC30_1|121449|estExt_fgenesh2_kg.C_1_t10058	WPISAPDCNQGGTVSIDTTVAHSGSNSMK	29	0	3016.37	>jgi|TrireRUTC30_1|121449|estExt_fgenesh2_kg.C_1_t10058	>jgi|TrireRUTC30_1|121449|estExt_fgenesh2_kg.C_1_t10058	yes	yes	3	3.4527e-21	182.58
>jgi|TrireRUTC30_1|121593|estExt_fgenesh2_kg.C_1_t10208	GASYDEITETIK	12	0	1325.64	>jgi|TrireRUTC30_1|121593|estExt_fgenesh2_kg.C_1_t10208	>jgi|TrireRUTC30_1|121593|estExt_fgenesh2_kg.C_1_t10208	yes	yes	2	1.353e-55	234.67
>jgi|TrireRUTC30_1|121593|estExt_fgenesh2_kg.C_1_t10208	IISWYDNEWGYSR	13	0	1687.76	>jgi|TrireRUTC30_1|121593|estExt_fgenesh2_kg.C_1_t10208	>jgi|TrireRUTC30_1|121593|estExt_fgenesh2_kg.C_1_t10208	yes	yes	2	9.0137e-125	303.31
>jgi|TrireRUTC30_1|121593|estExt_fgenesh2_kg.C_1_t10208	NAVEHPEIEVVAVNDPFIETSYAAYMIK	28	0	3148.54	>jgi|TrireRUTC30_1|121593|estExt_fgenesh2_kg.C_1_t10208	>jgi|TrireRUTC30_1|121593|estExt_fgenesh2_kg.C_1_t10208	yes	yes	3	2.0402e-29	198.54
>jgi|TrireRUTC30_1|121593|estExt_fgenesh2_kg.C_1_t10208	VIHDNYGIVEGIMTTVHSYTATQK	24	0	2676.32	>jgi|TrireRUTC30_1|121593|estExt_fgenesh2_kg.C_1_t10208	>jgi|TrireRUTC30_1|121593|estExt_fgenesh2_kg.C_1_t10208	yes	yes	3,4	0.19682	95.414
>jgi|TrireRUTC30_1|121593|estExt_fgenesh2_kg.C_1_t10208	VIISAPSADAPMYVMGVNEK	20	0	2091.04	>jgi|TrireRUTC30_1|121593|estExt_fgenesh2_kg.C_1_t10208	>jgi|TrireRUTC30_1|121593|estExt_fgenesh2_kg.C_1_t10208	yes	yes	2,3	1.3101e-179	326.03
>jgi|TrireRUTC30_1|121593|estExt_fgenesh2_kg.C_1_t10208	VPTANVSVVDITVR	14	0	1468.82	>jgi|TrireRUTC30_1|121593|estExt_fgenesh2_kg.C_1_t10208	>jgi|TrireRUTC30_1|121593|estExt_fgenesh2_kg.C_1_t10208	yes	yes	2	1.2467e-124	293.43
>jgi|TrireRUTC30_1|121593|estExt_fgenesh2_kg.C_1_t10208	WSETGAEYIVESTGVFTTTEK	21	0	2334.09	>jgi|TrireRUTC30_1|121593|estExt_fgenesh2_kg.C_1_t10208	>jgi|TrireRUTC30_1|121593|estExt_fgenesh2_kg.C_1_t10208	yes	yes	2,3	8.5056e-98	266.27
>jgi|TrireRUTC30_1|121593|estExt_fgenesh2_kg.C_1_t10208	YDSSHGIFK	9	0	1052.49	>jgi|TrireRUTC30_1|121593|estExt_fgenesh2_kg.C_1_t10208	>jgi|TrireRUTC30_1|121593|estExt_fgenesh2_kg.C_1_t10208	yes	yes	3	0.26483	88.294
>jgi|TrireRUTC30_1|121926|estExt_fgenesh2_kg.C_20043	TFTPEEISSMVITK	14	0	1581.8	>jgi|TrireRUTC30_1|121926|estExt_fgenesh2_kg.C_20043	>jgi|TrireRUTC30_1|121926|estExt_fgenesh2_kg.C_20043	yes	yes	2	7.7987e-26	198.57
>jgi|TrireRUTC30_1|122290|estExt_fgenesh2_kg.C_30008;>jgi|Trias1|53890|fgenesh1_kg.1_#_1151_#_Locus182v1rpkm666.14	APTGSNTIIIR	11	0	1141.65	>jgi|TrireRUTC30_1|122290|estExt_fgenesh2_kg.C_30008;>jgi|Trias1|53890|fgenesh1_kg.1_#_1151_#_Locus182v1rpkm666.14	>jgi|TrireRUTC30_1|122290|estExt_fgenesh2_kg.C_30008	yes	no	2	0.066567	89.9
>jgi|TrireRUTC30_1|122310|estExt_fgenesh2_kg.C_30028	GVQEETNIAETGR	13	0	1402.67	>jgi|TrireRUTC30_1|122310|estExt_fgenesh2_kg.C_30028	>jgi|TrireRUTC30_1|122310|estExt_fgenesh2_kg.C_30028	yes	yes	2	2.0869e-151	215.02
>jgi|TrireRUTC30_1|122310|estExt_fgenesh2_kg.C_30028	HAIIVYDDISK	11	0	1272.67	>jgi|TrireRUTC30_1|122310|estExt_fgenesh2_kg.C_30028	>jgi|TrireRUTC30_1|122310|estExt_fgenesh2_kg.C_30028	yes	yes	2	0.0043195	121.5
>jgi|TrireRUTC30_1|122310|estExt_fgenesh2_kg.C_30028	TGQIVDVPVGPEIIGR	16	0	1648.91	>jgi|TrireRUTC30_1|122310|estExt_fgenesh2_kg.C_30028	>jgi|TrireRUTC30_1|122310|estExt_fgenesh2_kg.C_30028	yes	yes	2	1.5345e-36	204.67
>jgi|TrireRUTC30_1|122470|estExt_fgenesh2_kg.C_30202	DCAAIASNGEYSIADGGVAK	20	0	1967.89	>jgi|TrireRUTC30_1|122470|estExt_fgenesh2_kg.C_30202	>jgi|TrireRUTC30_1|122470|estExt_fgenesh2_kg.C_30202	yes	yes	2	0	295.65
>jgi|TrireRUTC30_1|122470|estExt_fgenesh2_kg.C_30202	NYIDTIR	7	0	893.461	>jgi|TrireRUTC30_1|122470|estExt_fgenesh2_kg.C_30202	>jgi|TrireRUTC30_1|122470|estExt_fgenesh2_kg.C_30202	yes	yes	2	0.20767	79.469
>jgi|TrireRUTC30_1|122470|estExt_fgenesh2_kg.C_30202	PGGECDGTSDSSAPR	15	0	1491.59	>jgi|TrireRUTC30_1|122470|estExt_fgenesh2_kg.C_30202	>jgi|TrireRUTC30_1|122470|estExt_fgenesh2_kg.C_30202	yes	yes	2	2.1276e-47	223.36
>jgi|TrireRUTC30_1|122470|estExt_fgenesh2_kg.C_30202	PSANTGDSIIDSFVWVK	17	0	1834.91	>jgi|TrireRUTC30_1|122470|estExt_fgenesh2_kg.C_30202	>jgi|TrireRUTC30_1|122470|estExt_fgenesh2_kg.C_30202	yes	yes	2	4.1656e-153	310.17
>jgi|TrireRUTC30_1|122470|estExt_fgenesh2_kg.C_30202	PSANTGDSIIDSFVWVKPGGECDGTSDSSAPR	32	1	3308.49	>jgi|TrireRUTC30_1|122470|estExt_fgenesh2_kg.C_30202	>jgi|TrireRUTC30_1|122470|estExt_fgenesh2_kg.C_30202	yes	yes	3	4.2553e-98	263.5
>jgi|TrireRUTC30_1|122470|estExt_fgenesh2_kg.C_30202	QIVVEYSDIR	10	0	1220.64	>jgi|TrireRUTC30_1|122470|estExt_fgenesh2_kg.C_30202	>jgi|TrireRUTC30_1|122470|estExt_fgenesh2_kg.C_30202	yes	yes	2	4.7957e-52	235.32
>jgi|TrireRUTC30_1|122470|estExt_fgenesh2_kg.C_30202	TIIVIEPDSIANIVTNIGTPK	21	0	2207.24	>jgi|TrireRUTC30_1|122470|estExt_fgenesh2_kg.C_30202	>jgi|TrireRUTC30_1|122470|estExt_fgenesh2_kg.C_30202	yes	yes	2	2.0168e-81	260.97
>jgi|TrireRUTC30_1|122470|estExt_fgenesh2_kg.C_30202	TPIMEQTIADIR	12	0	1386.72	>jgi|TrireRUTC30_1|122470|estExt_fgenesh2_kg.C_30202	>jgi|TrireRUTC30_1|122470|estExt_fgenesh2_kg.C_30202	yes	yes	2	5.5084e-120	294.01
>jgi|TrireRUTC30_1|122470|estExt_fgenesh2_kg.C_30202	VPSFMWIDTIDK	12	0	1450.72	>jgi|TrireRUTC30_1|122470|estExt_fgenesh2_kg.C_30202	>jgi|TrireRUTC30_1|122470|estExt_fgenesh2_kg.C_30202	yes	yes	2	9.0903e-69	248.14
>jgi|TrireRUTC30_1|122518|estExt_fgenesh2_kg.C_40049	AIPAGTPATQIYK	13	0	1329.73	>jgi|TrireRUTC30_1|122518|estExt_fgenesh2_kg.C_40049	>jgi|TrireRUTC30_1|122518|estExt_fgenesh2_kg.C_40049	yes	yes	2	0.33998	62.694
>jgi|TrireRUTC30_1|122518|estExt_fgenesh2_kg.C_40049	IQEAGINYNTQVWAQQDIINQGNK	24	0	2744.35	>jgi|TrireRUTC30_1|122518|estExt_fgenesh2_kg.C_40049	>jgi|TrireRUTC30_1|122518|estExt_fgenesh2_kg.C_40049	yes	yes	2,3	8.4853e-20	179.69
>jgi|TrireRUTC30_1|122704|estExt_fgenesh2_kg.C_50070	FAEIIEK	7	0	848.464	>jgi|TrireRUTC30_1|122704|estExt_fgenesh2_kg.C_50070	>jgi|TrireRUTC30_1|122704|estExt_fgenesh2_kg.C_50070	yes	yes	2	0.00049126	150.02
>jgi|TrireRUTC30_1|122704|estExt_fgenesh2_kg.C_50070	MIPSKPMCVEAFTDYPPIGR	20	1	2308.11	>jgi|TrireRUTC30_1|122704|estExt_fgenesh2_kg.C_50070	>jgi|TrireRUTC30_1|122704|estExt_fgenesh2_kg.C_50070	yes	yes	3	0.00090568	136.34
>jgi|TrireRUTC30_1|122704|estExt_fgenesh2_kg.C_50070	TIIEAIDSIEPPK	13	0	1424.78	>jgi|TrireRUTC30_1|122704|estExt_fgenesh2_kg.C_50070	>jgi|TrireRUTC30_1|122704|estExt_fgenesh2_kg.C_50070	yes	yes	2	1.6072e-151	216.06
>jgi|TrireRUTC30_1|122917|estExt_fgenesh2_kg.C_60127	ASTEQTFIAIKPDGVQR	17	1	1859.97	>jgi|TrireRUTC30_1|122917|estExt_fgenesh2_kg.C_60127	>jgi|TrireRUTC30_1|122917|estExt_fgenesh2_kg.C_60127	yes	yes	2	5.1845e-152	309.29
>jgi|TrireRUTC30_1|122917|estExt_fgenesh2_kg.C_60127	DHIEAHYADIK	11	0	1310.63	>jgi|TrireRUTC30_1|122917|estExt_fgenesh2_kg.C_60127	>jgi|TrireRUTC30_1|122917|estExt_fgenesh2_kg.C_60127	yes	yes	3	0.2719	63.216
>jgi|TrireRUTC30_1|122917|estExt_fgenesh2_kg.C_60127	GIIGPIITR	9	0	938.591	>jgi|TrireRUTC30_1|122917|estExt_fgenesh2_kg.C_60127	>jgi|TrireRUTC30_1|122917|estExt_fgenesh2_kg.C_60127	yes	yes	2	0.0074884	116.37
>jgi|TrireRUTC30_1|122917|estExt_fgenesh2_kg.C_60127	SAQFDWVYEK	10	0	1271.58	>jgi|TrireRUTC30_1|122917|estExt_fgenesh2_kg.C_60127	>jgi|TrireRUTC30_1|122917|estExt_fgenesh2_kg.C_60127	yes	yes	2	8.775e-38	171.87
>jgi|TrireRUTC30_1|122917|estExt_fgenesh2_kg.C_60127	TIIGATNPIASAPGTIR	17	0	1651.93	>jgi|TrireRUTC30_1|122917|estExt_fgenesh2_kg.C_60127	>jgi|TrireRUTC30_1|122917|estExt_fgenesh2_kg.C_60127	yes	yes	2	3.623e-153	311.58
>jgi|TrireRUTC30_1|122983|estExt_fgenesh2_kg.C_70013;>jgi|Trias1|34881|estExt_Genemark1.C_3_t10483	ADDEIDNPYIK	11	0	1291.59	>jgi|TrireRUTC30_1|122983|estExt_fgenesh2_kg.C_70013;>jgi|Trias1|34881|estExt_Genemark1.C_3_t10483	>jgi|TrireRUTC30_1|122983|estExt_fgenesh2_kg.C_70013	yes	no	2	0.040016	94.363
>jgi|TrireRUTC30_1|123337|estExt_fgenesh2_kg.C_90019	GNPTVEVDIVTDTGIHR	17	0	1821.92	>jgi|TrireRUTC30_1|123337|estExt_fgenesh2_kg.C_90019	>jgi|TrireRUTC30_1|123337|estExt_fgenesh2_kg.C_90019	yes	yes	2	5.133e-44	182.7
>jgi|TrireRUTC30_1|123337|estExt_fgenesh2_kg.C_90019	IAFQEFMIVPSEAPSFSEAIR	21	0	2368.18	>jgi|TrireRUTC30_1|123337|estExt_fgenesh2_kg.C_90019	>jgi|TrireRUTC30_1|123337|estExt_fgenesh2_kg.C_90019	yes	yes	2	1.6296e-08	155.53
>jgi|TrireRUTC30_1|123337|estExt_fgenesh2_kg.C_90019	IAMDVASSEFYK	12	0	1359.64	>jgi|TrireRUTC30_1|123337|estExt_fgenesh2_kg.C_90019	>jgi|TrireRUTC30_1|123337|estExt_fgenesh2_kg.C_90019	yes	yes	2	0.1034	92.707
>jgi|TrireRUTC30_1|123337|estExt_fgenesh2_kg.C_90019	SGETEDVTIADISVGIR	17	0	1760.88	>jgi|TrireRUTC30_1|123337|estExt_fgenesh2_kg.C_90019	>jgi|TrireRUTC30_1|123337|estExt_fgenesh2_kg.C_90019	yes	yes	2	0.0043996	112.5
>jgi|TrireRUTC30_1|123337|estExt_fgenesh2_kg.C_90019	TQDIQIVGDDITVTNPIR	18	0	1997.04	>jgi|TrireRUTC30_1|123337|estExt_fgenesh2_kg.C_90019	>jgi|TrireRUTC30_1|123337|estExt_fgenesh2_kg.C_90019	yes	yes	2,3	1.2643e-112	287.57
>jgi|TrireRUTC30_1|123701|estExt_fgenesh2_kg.C_110114	SISDSSEPVIAIQGIGYITR	20	0	2105.1	>jgi|TrireRUTC30_1|123701|estExt_fgenesh2_kg.C_110114	>jgi|TrireRUTC30_1|123701|estExt_fgenesh2_kg.C_110114	yes	yes	2	0.00040781	155
>jgi|TrireRUTC30_1|124069|estExt_fgenesh2_kg.C_150007	ATDTGAPITIPVGPATIGR	19	0	1806.98	>jgi|TrireRUTC30_1|124069|estExt_fgenesh2_kg.C_150007	>jgi|TrireRUTC30_1|124069|estExt_fgenesh2_kg.C_150007	yes	yes	2	1.4429e-14	170.91
>jgi|TrireRUTC30_1|124330|estExt_fgenesh2_kg.C_170050	NGITDVAGVIVHTESIHSPDGSVNTGVTTIIPR	33	0	3355.74	>jgi|TrireRUTC30_1|124330|estExt_fgenesh2_kg.C_170050	>jgi|TrireRUTC30_1|124330|estExt_fgenesh2_kg.C_170050	yes	yes	3	4.9365e-18	131.08
>jgi|TrireRUTC30_1|124357|estExt_fgenesh2_kg.C_180029;>jgi|Trias1|203826|estExt_Genewise1Plus.C_170304	AVQFIENVK	9	0	1046.58	>jgi|TrireRUTC30_1|124357|estExt_fgenesh2_kg.C_180029;>jgi|Trias1|203826|estExt_Genewise1Plus.C_170304	>jgi|TrireRUTC30_1|124357|estExt_fgenesh2_kg.C_180029	yes	no	2	0.0050699	122.28
>jgi|TrireRUTC30_1|124357|estExt_fgenesh2_kg.C_180029;>jgi|Trias1|203826|estExt_Genewise1Plus.C_170304	SAEFIIGIIK	10	0	1089.64	>jgi|TrireRUTC30_1|124357|estExt_fgenesh2_kg.C_180029;>jgi|Trias1|203826|estExt_Genewise1Plus.C_170304	>jgi|TrireRUTC30_1|124357|estExt_fgenesh2_kg.C_180029	yes	no	2	0.0025928	128.6
>jgi|TrireRUTC30_1|124452|estExt_fgenesh2_kg.C_190046	AGVHFAVAAGNDNADACNYSPAAATEPITVGASAIDDSR	39	0	3845.76	>jgi|TrireRUTC30_1|124452|estExt_fgenesh2_kg.C_190046	>jgi|TrireRUTC30_1|124452|estExt_fgenesh2_kg.C_190046	yes	yes	3	3.1818e-20	124.82
>jgi|TrireRUTC30_1|124452|estExt_fgenesh2_kg.C_190046	ETINFGSFNK	10	0	1155.56	>jgi|TrireRUTC30_1|124452|estExt_fgenesh2_kg.C_190046	>jgi|TrireRUTC30_1|124452|estExt_fgenesh2_kg.C_190046	yes	yes	2	0.00045779	139.02
>jgi|TrireRUTC30_1|124452|estExt_fgenesh2_kg.C_190046	GVEYAAISHIEQVK	14	0	1542.8	>jgi|TrireRUTC30_1|124452|estExt_fgenesh2_kg.C_190046	>jgi|TrireRUTC30_1|124452|estExt_fgenesh2_kg.C_190046	yes	yes	3	0.29191	63.966
>jgi|TrireRUTC30_1|124452|estExt_fgenesh2_kg.C_190046	TQAIDAAVNAAVR	13	0	1298.69	>jgi|TrireRUTC30_1|124452|estExt_fgenesh2_kg.C_190046	>jgi|TrireRUTC30_1|124452|estExt_fgenesh2_kg.C_190046	yes	yes	2	0.016582	109.6
>jgi|TrireRUTC30_1|124452|estExt_fgenesh2_kg.C_190046	YIYTADGGEGVDAYVIDTGTNIEHVDFEGR	30	0	3275.49	>jgi|TrireRUTC30_1|124452|estExt_fgenesh2_kg.C_190046	>jgi|TrireRUTC30_1|124452|estExt_fgenesh2_kg.C_190046	yes	yes	3	5.2772e-41	217.39
>jgi|TrireRUTC30_1|124632|estExt_fgenesh2_kg.C_220048;>jgi|Trias1|58336|fgenesh1_kg.7_#_356_#_Locus824v1rpkm173.12	FIINASQPASDK	12	0	1289.66	>jgi|TrireRUTC30_1|124632|estExt_fgenesh2_kg.C_220048;>jgi|Trias1|58336|fgenesh1_kg.7_#_356_#_Locus824v1rpkm173.12	>jgi|TrireRUTC30_1|124632|estExt_fgenesh2_kg.C_220048	yes	no	2	0.2441	68.107
>jgi|TrireRUTC30_1|124632|estExt_fgenesh2_kg.C_220048;>jgi|Trias1|58336|fgenesh1_kg.7_#_356_#_Locus824v1rpkm173.12	IFDVSAFEK	9	0	1054.53	>jgi|TrireRUTC30_1|124632|estExt_fgenesh2_kg.C_220048;>jgi|Trias1|58336|fgenesh1_kg.7_#_356_#_Locus824v1rpkm173.12	>jgi|TrireRUTC30_1|124632|estExt_fgenesh2_kg.C_220048	yes	no	2	0.16767	70.256
>jgi|TrireRUTC30_1|124889|estExt_fgenesh2_kg.C_250065	IVGGVIDQISK	11	0	1127.65	>jgi|TrireRUTC30_1|124889|estExt_fgenesh2_kg.C_250065	>jgi|TrireRUTC30_1|124889|estExt_fgenesh2_kg.C_250065	yes	yes	2	2.7475e-07	157.75
>jgi|TrireRUTC30_1|124931|estExt_fgenesh2_kg.C_260030	NPIIEYYIVENFGTYNPSTGATK	23	0	2590.26	>jgi|TrireRUTC30_1|124931|estExt_fgenesh2_kg.C_260030	>jgi|TrireRUTC30_1|124931|estExt_fgenesh2_kg.C_260030	yes	yes	2,3	4.5165e-97	273.94
>jgi|TrireRUTC30_1|124931|estExt_fgenesh2_kg.C_260030	VINFSGSYNPNGNSYISVYGWSR	23	0	2580.2	>jgi|TrireRUTC30_1|124931|estExt_fgenesh2_kg.C_260030	>jgi|TrireRUTC30_1|124931|estExt_fgenesh2_kg.C_260030	yes	yes	2	5.4118e-54	207.76
>jgi|TrireRUTC30_1|124947|estExt_fgenesh2_kg.C_270007	TAAIAAGFPNTAGANSVNR	19	0	1801.91	>jgi|TrireRUTC30_1|124947|estExt_fgenesh2_kg.C_270007	>jgi|TrireRUTC30_1|124947|estExt_fgenesh2_kg.C_270007	yes	yes	2	0.0021569	118.24
>jgi|TrireRUTC30_1|125125|estExt_fgenesh2_kg.C_300009	CSSGGTCTQQTGSVVIDANWR	21	0	2283	>jgi|TrireRUTC30_1|125125|estExt_fgenesh2_kg.C_300009	>jgi|TrireRUTC30_1|125125|estExt_fgenesh2_kg.C_300009	yes	yes	2,3	2.4301e-158	313.76
>jgi|TrireRUTC30_1|125125|estExt_fgenesh2_kg.C_300009	GSCSTSSGVPAQVESQSPNAK	21	0	2076.94	>jgi|TrireRUTC30_1|125125|estExt_fgenesh2_kg.C_300009	>jgi|TrireRUTC30_1|125125|estExt_fgenesh2_kg.C_300009	yes	yes	2,3	3.3295e-158	311.06
>jgi|TrireRUTC30_1|125125|estExt_fgenesh2_kg.C_300009	ITVVTQFETSGAINR	15	0	1634.86	>jgi|TrireRUTC30_1|125125|estExt_fgenesh2_kg.C_300009	>jgi|TrireRUTC30_1|125125|estExt_fgenesh2_kg.C_300009	yes	yes	2	4.8118e-209	261.45
>jgi|TrireRUTC30_1|125125|estExt_fgenesh2_kg.C_300009	VTFSNIK	7	0	807.449	>jgi|TrireRUTC30_1|125125|estExt_fgenesh2_kg.C_300009	>jgi|TrireRUTC30_1|125125|estExt_fgenesh2_kg.C_300009	yes	yes	2	0.04412	116.3
>jgi|TrireRUTC30_1|125145|estExt_fgenesh2_kg.C_300033	EISTIMSENTPEDVVAK	17	0	1861.9	>jgi|TrireRUTC30_1|125145|estExt_fgenesh2_kg.C_300033	>jgi|TrireRUTC30_1|125145|estExt_fgenesh2_kg.C_300033	yes	yes	2	0.038896	95.822
>jgi|TrireRUTC30_1|125268|estExt_fgenesh2_kg.C_340019	ADIDVEAIIK	10	0	1085.6	>jgi|TrireRUTC30_1|125268|estExt_fgenesh2_kg.C_340019	>jgi|TrireRUTC30_1|125268|estExt_fgenesh2_kg.C_340019	yes	yes	2	6.9999e-48	160.36
>jgi|TrireRUTC30_1|125268|estExt_fgenesh2_kg.C_340019	AVTIEEQEK	9	0	1045.53	>jgi|TrireRUTC30_1|125268|estExt_fgenesh2_kg.C_340019	>jgi|TrireRUTC30_1|125268|estExt_fgenesh2_kg.C_340019	yes	yes	2	0.13584	72.547
>jgi|TrireRUTC30_1|125268|estExt_fgenesh2_kg.C_340019	AYVDDQIVVDNATK	14	0	1549.76	>jgi|TrireRUTC30_1|125268|estExt_fgenesh2_kg.C_340019	>jgi|TrireRUTC30_1|125268|estExt_fgenesh2_kg.C_340019	yes	yes	2	1.6014e-59	238.02
>jgi|TrireRUTC30_1|125268|estExt_fgenesh2_kg.C_340019	AYYAVTPFDGISK	13	0	1430.71	>jgi|TrireRUTC30_1|125268|estExt_fgenesh2_kg.C_340019	>jgi|TrireRUTC30_1|125268|estExt_fgenesh2_kg.C_340019	yes	yes	2	0.00033	132.76
>jgi|TrireRUTC30_1|125268|estExt_fgenesh2_kg.C_340019	FIPIIGEQCITPDGAPGMR	19	0	2071.02	>jgi|TrireRUTC30_1|125268|estExt_fgenesh2_kg.C_340019	>jgi|TrireRUTC30_1|125268|estExt_fgenesh2_kg.C_340019	yes	yes	2	1.3132e-21	188
>jgi|TrireRUTC30_1|125268|estExt_fgenesh2_kg.C_340019	GDYEVIVSDSSAAK	14	0	1439.68	>jgi|TrireRUTC30_1|125268|estExt_fgenesh2_kg.C_340019	>jgi|TrireRUTC30_1|125268|estExt_fgenesh2_kg.C_340019	yes	yes	2	0.15763	74.15
>jgi|TrireRUTC30_1|125268|estExt_fgenesh2_kg.C_340019	NTGSVPGAQVAQIYVK	16	0	1630.87	>jgi|TrireRUTC30_1|125268|estExt_fgenesh2_kg.C_340019	>jgi|TrireRUTC30_1|125268|estExt_fgenesh2_kg.C_340019	yes	yes	2	2.4393e-27	196.47
>jgi|TrireRUTC30_1|125268|estExt_fgenesh2_kg.C_340019	QIETPPSYTVGAYTHR	16	0	1818.89	>jgi|TrireRUTC30_1|125268|estExt_fgenesh2_kg.C_340019	>jgi|TrireRUTC30_1|125268|estExt_fgenesh2_kg.C_340019	yes	yes	2	0.00093398	125.73
>jgi|TrireRUTC30_1|125268|estExt_fgenesh2_kg.C_340019	QVPGDAFFGSATR	13	0	1351.65	>jgi|TrireRUTC30_1|125268|estExt_fgenesh2_kg.C_340019	>jgi|TrireRUTC30_1|125268|estExt_fgenesh2_kg.C_340019	yes	yes	2	0.19755	73.435
>jgi|TrireRUTC30_1|125268|estExt_fgenesh2_kg.C_340019	VFNEPPGTPNR	11	0	1226.6	>jgi|TrireRUTC30_1|125268|estExt_fgenesh2_kg.C_340019	>jgi|TrireRUTC30_1|125268|estExt_fgenesh2_kg.C_340019	yes	yes	2	0.04586	92.611
>jgi|TrireRUTC30_1|125268|estExt_fgenesh2_kg.C_340019	VGNEGIVIIK	10	0	1040.62	>jgi|TrireRUTC30_1|125268|estExt_fgenesh2_kg.C_340019	>jgi|TrireRUTC30_1|125268|estExt_fgenesh2_kg.C_340019	yes	yes	2	2.3044e-15	180.09
>jgi|TrireRUTC30_1|125544|estExt_fgenesh2_kg.C_470007	ADIPSCAIPCIDDAVK	16	0	1743.82	>jgi|TrireRUTC30_1|125544|estExt_fgenesh2_kg.C_470007	>jgi|TrireRUTC30_1|125544|estExt_fgenesh2_kg.C_470007	yes	yes	2	0.15884	76.759
>jgi|TrireRUTC30_1|125544|estExt_fgenesh2_kg.C_470007	NFDAVQGAATGCVISK	16	0	1636.79	>jgi|TrireRUTC30_1|125544|estExt_fgenesh2_kg.C_470007	>jgi|TrireRUTC30_1|125544|estExt_fgenesh2_kg.C_470007	yes	yes	2	3.8902e-27	191.96
>jgi|TrireRUTC30_1|125575|estExt_fgenesh2_kg.C_540002	INDIFTMFNGDK	12	0	1413.66	>jgi|TrireRUTC30_1|125575|estExt_fgenesh2_kg.C_540002	>jgi|TrireRUTC30_1|125575|estExt_fgenesh2_kg.C_540002	yes	yes	2	0.034104	112.84
>jgi|TrireRUTC30_1|125575|estExt_fgenesh2_kg.C_540002	IVITIPQESGAGGSACWR	18	0	1900.95	>jgi|TrireRUTC30_1|125575|estExt_fgenesh2_kg.C_540002	>jgi|TrireRUTC30_1|125575|estExt_fgenesh2_kg.C_540002	yes	yes	2	0.0011266	121.99
>jgi|TrireRUTC30_1|125575|estExt_fgenesh2_kg.C_540002	VIDAIEIVPGAR	12	0	1251.72	>jgi|TrireRUTC30_1|125575|estExt_fgenesh2_kg.C_540002	>jgi|TrireRUTC30_1|125575|estExt_fgenesh2_kg.C_540002	yes	yes	2	1.5247e-11	169.82
>jgi|TrireRUTC30_1|125585|estExt_fgenesh2_kg.C_1450001	SPIDQFEIR	9	0	1103.56	>jgi|TrireRUTC30_1|125585|estExt_fgenesh2_kg.C_1450001	>jgi|TrireRUTC30_1|125585|estExt_fgenesh2_kg.C_1450001	yes	yes	2	2.77e-05	150.35
>jgi|TrireRUTC30_1|12566|gm1.8122_g;>jgi|Trias1|179128|estExt_Genewise1.C_190225	ANINNAWPVIR	11	0	1266.68	>jgi|TrireRUTC30_1|12566|gm1.8122_g;>jgi|Trias1|179128|estExt_Genewise1.C_190225	>jgi|TrireRUTC30_1|12566|gm1.8122_g	yes	no	2	7.7631e-41	221.52
>jgi|TrireRUTC30_1|12566|gm1.8122_g;>jgi|Trias1|179128|estExt_Genewise1.C_190225	IFVIDDGWFGVK	12	0	1394.72	>jgi|TrireRUTC30_1|12566|gm1.8122_g;>jgi|Trias1|179128|estExt_Genewise1.C_190225	>jgi|TrireRUTC30_1|12566|gm1.8122_g	yes	no	2	4.8938e-07	152.54
>jgi|TrireRUTC30_1|126327|fgenesh1_pm.1_#_741	EGIYSESTPIYTAFIDIK	18	0	2046.02	>jgi|TrireRUTC30_1|126327|fgenesh1_pm.1_#_741	>jgi|TrireRUTC30_1|126327|fgenesh1_pm.1_#_741	yes	yes	2	9.1298e-10	157.58
>jgi|TrireRUTC30_1|127069|fgenesh1_pm.2_#_394	FSPGIISAIPEPGAPGFSDK	20	0	1986.01	>jgi|TrireRUTC30_1|127069|fgenesh1_pm.2_#_394	>jgi|TrireRUTC30_1|127069|fgenesh1_pm.2_#_394	yes	yes	2	0.0016045	123.92
>jgi|TrireRUTC30_1|12764|gm1.8320_g	DPGAAMIIAEIAEK	14	0	1427.73	>jgi|TrireRUTC30_1|12764|gm1.8320_g	>jgi|TrireRUTC30_1|12764|gm1.8320_g	yes	yes	2	4.0785e-07	148.62
>jgi|TrireRUTC30_1|127836|fgenesh1_pm.3_#_425	EIENVIVPDFTPDSNVK	17	0	1914.96	>jgi|TrireRUTC30_1|127836|fgenesh1_pm.3_#_425	>jgi|TrireRUTC30_1|127836|fgenesh1_pm.3_#_425	yes	yes	2	0.24074	71.545
>jgi|TrireRUTC30_1|127836|fgenesh1_pm.3_#_425	ISEIVEIISK	10	0	1129.66	>jgi|TrireRUTC30_1|127836|fgenesh1_pm.3_#_425	>jgi|TrireRUTC30_1|127836|fgenesh1_pm.3_#_425	yes	yes	2	0.0063997	122.96
>jgi|TrireRUTC30_1|127981|fgenesh1_pm.3_#_570	AGIAIIGAGIFATEEHIPAIVINK	24	0	2417.37	>jgi|TrireRUTC30_1|127981|fgenesh1_pm.3_#_570	>jgi|TrireRUTC30_1|127981|fgenesh1_pm.3_#_570	yes	yes	2,3	0	284.07
>jgi|TrireRUTC30_1|127981|fgenesh1_pm.3_#_570	ATASTIVAEATK	12	0	1161.62	>jgi|TrireRUTC30_1|127981|fgenesh1_pm.3_#_570	>jgi|TrireRUTC30_1|127981|fgenesh1_pm.3_#_570	yes	yes	2	1.7133e-11	169.21
>jgi|TrireRUTC30_1|127981|fgenesh1_pm.3_#_570	ATEITIIGSK	10	0	1031.59	>jgi|TrireRUTC30_1|127981|fgenesh1_pm.3_#_570	>jgi|TrireRUTC30_1|127981|fgenesh1_pm.3_#_570	yes	yes	2	0.17001	69.915
>jgi|TrireRUTC30_1|127981|fgenesh1_pm.3_#_570	FISGQEVVETAGFAR	15	0	1609.81	>jgi|TrireRUTC30_1|127981|fgenesh1_pm.3_#_570	>jgi|TrireRUTC30_1|127981|fgenesh1_pm.3_#_570	yes	yes	2	9.0742e-61	243.92
>jgi|TrireRUTC30_1|127981|fgenesh1_pm.3_#_570	GIIFNIAEQFR	11	0	1306.7	>jgi|TrireRUTC30_1|127981|fgenesh1_pm.3_#_570	>jgi|TrireRUTC30_1|127981|fgenesh1_pm.3_#_570	yes	yes	2	9.459e-41	218.94
>jgi|TrireRUTC30_1|127981|fgenesh1_pm.3_#_570	IGIGNIDIYSEDTPGHTIDDIIK	23	0	2498.25	>jgi|TrireRUTC30_1|127981|fgenesh1_pm.3_#_570	>jgi|TrireRUTC30_1|127981|fgenesh1_pm.3_#_570	yes	yes	3	0.0070129	112.91
>jgi|TrireRUTC30_1|127981|fgenesh1_pm.3_#_570	SDIEAVVIVIPIIVQPSIVR	20	0	2159.29	>jgi|TrireRUTC30_1|127981|fgenesh1_pm.3_#_570	>jgi|TrireRUTC30_1|127981|fgenesh1_pm.3_#_570	yes	yes	2	0.0052396	114.96
>jgi|TrireRUTC30_1|128637|fgenesh1_pm.5_#_175;>jgi|Trias1|168167|estExt_Genewise1.C_7_t10492;>jgi|Trias1|158274|estExt_Genewise1.C_2_t10323	YEQIFSEAEK	10	0	1242.58	>jgi|TrireRUTC30_1|128637|fgenesh1_pm.5_#_175;>jgi|Trias1|168167|estExt_Genewise1.C_7_t10492;>jgi|Trias1|158274|estExt_Genewise1.C_2_t10323	>jgi|TrireRUTC30_1|128637|fgenesh1_pm.5_#_175	yes	no	2	1.8079e-06	125.74
>jgi|TrireRUTC30_1|129298|fgenesh1_pm.6_#_432	ATTGAIDPGIGVQIFK	16	0	1586.87	>jgi|TrireRUTC30_1|129298|fgenesh1_pm.6_#_432	>jgi|TrireRUTC30_1|129298|fgenesh1_pm.6_#_432	yes	yes	2	2.0143e-19	179.39
>jgi|TrireRUTC30_1|129298|fgenesh1_pm.6_#_432	IVEAINPTTYGPGIIGQTFAK	21	0	2189.17	>jgi|TrireRUTC30_1|129298|fgenesh1_pm.6_#_432	>jgi|TrireRUTC30_1|129298|fgenesh1_pm.6_#_432	yes	yes	2	2.6383e-20	177.64
>jgi|TrireRUTC30_1|129898|fgenesh1_pm.8_#_141	IADTGPVGIWIDVR	14	0	1510.81	>jgi|TrireRUTC30_1|129898|fgenesh1_pm.8_#_141	>jgi|TrireRUTC30_1|129898|fgenesh1_pm.8_#_141	yes	yes	2	0.002179	123.26
>jgi|TrireRUTC30_1|129898|fgenesh1_pm.8_#_141	IAWDFVAQK	9	0	1076.57	>jgi|TrireRUTC30_1|129898|fgenesh1_pm.8_#_141	>jgi|TrireRUTC30_1|129898|fgenesh1_pm.8_#_141	yes	yes	2	0.00048504	141.2
>jgi|TrireRUTC30_1|129898|fgenesh1_pm.8_#_141	IIGIEWIPIEK	11	0	1309.76	>jgi|TrireRUTC30_1|129898|fgenesh1_pm.8_#_141	>jgi|TrireRUTC30_1|129898|fgenesh1_pm.8_#_141	yes	yes	2	4.4035e-16	182.16
>jgi|TrireRUTC30_1|129898|fgenesh1_pm.8_#_141	IPGPEVPGGEPADEK	15	0	1490.73	>jgi|TrireRUTC30_1|129898|fgenesh1_pm.8_#_141	>jgi|TrireRUTC30_1|129898|fgenesh1_pm.8_#_141	yes	yes	2	2.0974e-05	139.19
>jgi|TrireRUTC30_1|12995|gm1.8551_g;>jgi|Trias1|28108|gm1.6077_g	YEIDSIAGFIK	11	0	1254.65	>jgi|TrireRUTC30_1|12995|gm1.8551_g;>jgi|Trias1|28108|gm1.6077_g	>jgi|TrireRUTC30_1|12995|gm1.8551_g	yes	no	2	1.0064e-52	236.35
>jgi|TrireRUTC30_1|13033|gm1.8589_g	QVAGQDATSAFYNIHR	16	0	1776.85	>jgi|TrireRUTC30_1|13033|gm1.8589_g	>jgi|TrireRUTC30_1|13033|gm1.8589_g	yes	yes	2	2.4663e-08	148.72
>jgi|TrireRUTC30_1|130436|fgenesh1_pm.10_#_62;>jgi|Trias1|42047|fgenesh1_pg.1_#_265	GPINAIIDVGTADNFYK	17	0	1806.92	>jgi|TrireRUTC30_1|130436|fgenesh1_pm.10_#_62;>jgi|Trias1|42047|fgenesh1_pg.1_#_265	>jgi|TrireRUTC30_1|130436|fgenesh1_pm.10_#_62	yes	no	2	0.0006874	123.02
>jgi|TrireRUTC30_1|130737|fgenesh1_pm.11_#_70;>jgi|Trias1|49325|fgenesh1_pg.10_#_429	FAYIQIAIK	9	0	1065.62	>jgi|TrireRUTC30_1|130737|fgenesh1_pm.11_#_70;>jgi|Trias1|49325|fgenesh1_pg.10_#_429	>jgi|TrireRUTC30_1|130737|fgenesh1_pm.11_#_70	yes	yes	2	0.054423	88.921
>jgi|TrireRUTC30_1|130737|fgenesh1_pm.11_#_70;>jgi|Trias1|49325|fgenesh1_pg.10_#_429	IIISHDNVDPEDVYSTVAYEK	21	0	2406.16	>jgi|TrireRUTC30_1|130737|fgenesh1_pm.11_#_70;>jgi|Trias1|49325|fgenesh1_pg.10_#_429	>jgi|TrireRUTC30_1|130737|fgenesh1_pm.11_#_70	yes	no	3	0.044527	98.817
>jgi|TrireRUTC30_1|133072|fgenesh1_pm.21_#_148	SIAGIIGGDGAAASIPIIEK	20	0	1852.03	>jgi|TrireRUTC30_1|133072|fgenesh1_pm.21_#_148	>jgi|TrireRUTC30_1|133072|fgenesh1_pm.21_#_148	yes	yes	2	3.3819e-05	135.23
>jgi|TrireRUTC30_1|133383|fgenesh1_pm.24_#_4	EWSGPIIQIEGNDITIQGASGAVINPDGAR	30	0	3077.54	>jgi|TrireRUTC30_1|133383|fgenesh1_pm.24_#_4	>jgi|TrireRUTC30_1|133383|fgenesh1_pm.24_#_4	yes	yes	3	1.2627e-15	164.6
>jgi|TrireRUTC30_1|133383|fgenesh1_pm.24_#_4	FFAAHDITSSSITNIYIK	18	0	2027.04	>jgi|TrireRUTC30_1|133383|fgenesh1_pm.24_#_4	>jgi|TrireRUTC30_1|133383|fgenesh1_pm.24_#_4	yes	yes	3	3.2125e-41	218.58
>jgi|TrireRUTC30_1|133383|fgenesh1_pm.24_#_4	WWDGQGGNGGK	11	0	1160.5	>jgi|TrireRUTC30_1|133383|fgenesh1_pm.24_#_4	>jgi|TrireRUTC30_1|133383|fgenesh1_pm.24_#_4	yes	yes	2	0.0037008	127.51
>jgi|TrireRUTC30_1|133383|fgenesh1_pm.24_#_4	YGSCQNVPSPATC	13	0	1439.58	>jgi|TrireRUTC30_1|133383|fgenesh1_pm.24_#_4	>jgi|TrireRUTC30_1|133383|fgenesh1_pm.24_#_4	yes	yes	2	0.26113	68.44
>jgi|TrireRUTC30_1|134448|fgenesh1_pm.33_#_16	GNWTNFFTGEVR	12	0	1426.66	>jgi|TrireRUTC30_1|134448|fgenesh1_pm.33_#_16	>jgi|TrireRUTC30_1|134448|fgenesh1_pm.33_#_16	yes	yes	2	0.0042586	121.02
>jgi|TrireRUTC30_1|134448|fgenesh1_pm.33_#_16	GTIQIDEDNIVIGK	14	0	1513.8	>jgi|TrireRUTC30_1|134448|fgenesh1_pm.33_#_16	>jgi|TrireRUTC30_1|134448|fgenesh1_pm.33_#_16	yes	yes	2	8.8918e-19	187.62
>jgi|TrireRUTC30_1|134448|fgenesh1_pm.33_#_16	IPVDDVAWFDK	11	0	1303.64	>jgi|TrireRUTC30_1|134448|fgenesh1_pm.33_#_16	>jgi|TrireRUTC30_1|134448|fgenesh1_pm.33_#_16	yes	yes	2	7.7682e-16	176.6
>jgi|TrireRUTC30_1|134448|fgenesh1_pm.33_#_16	SVGFVYSPFPSSPVQIDDMR	20	0	2227.06	>jgi|TrireRUTC30_1|134448|fgenesh1_pm.33_#_16	>jgi|TrireRUTC30_1|134448|fgenesh1_pm.33_#_16	yes	yes	2	7.9497e-81	257.46
>jgi|TrireRUTC30_1|134448|fgenesh1_pm.33_#_16	VEYAEDVYTITEQPSGR	17	0	1955.91	>jgi|TrireRUTC30_1|134448|fgenesh1_pm.33_#_16	>jgi|TrireRUTC30_1|134448|fgenesh1_pm.33_#_16	yes	yes	2	0.053267	92.528
>jgi|TrireRUTC30_1|135283|estExt_fgenesh1_pm.C_1_t10169	AGSIIEDISPPINPPK	16	0	1646.89	>jgi|TrireRUTC30_1|135283|estExt_fgenesh1_pm.C_1_t10169	>jgi|TrireRUTC30_1|135283|estExt_fgenesh1_pm.C_1_t10169	yes	yes	2	3.4107e-13	162.88
>jgi|TrireRUTC30_1|135482|estExt_fgenesh1_pm.C_1_t20061	AGGTIYDIEFITEENGR	17	0	1883.89	>jgi|TrireRUTC30_1|135482|estExt_fgenesh1_pm.C_1_t20061	>jgi|TrireRUTC30_1|135482|estExt_fgenesh1_pm.C_1_t20061	yes	yes	2	7.7399e-09	147.51
>jgi|TrireRUTC30_1|135482|estExt_fgenesh1_pm.C_1_t20061	AIIDAGYVVR	10	0	1075.6	>jgi|TrireRUTC30_1|135482|estExt_fgenesh1_pm.C_1_t20061	>jgi|TrireRUTC30_1|135482|estExt_fgenesh1_pm.C_1_t20061	yes	yes	2	0.0025928	128.6
>jgi|TrireRUTC30_1|135482|estExt_fgenesh1_pm.C_1_t20061	DEEFEAVGAEIVPAGSWIK	19	0	2045.99	>jgi|TrireRUTC30_1|135482|estExt_fgenesh1_pm.C_1_t20061	>jgi|TrireRUTC30_1|135482|estExt_fgenesh1_pm.C_1_t20061	yes	yes	2	0.092853	88.637
>jgi|TrireRUTC30_1|135660|estExt_fgenesh1_pm.C_1_t20449	VTTPINWQPGDDVIVAPVIK	20	0	2161.18	>jgi|TrireRUTC30_1|135660|estExt_fgenesh1_pm.C_1_t20449	>jgi|TrireRUTC30_1|135660|estExt_fgenesh1_pm.C_1_t20449	yes	yes	2	4.7651e-40	215.95
>jgi|TrireRUTC30_1|135738|estExt_fgenesh1_pm.C_2_t10026	GIITEANESEIAAIQAR	17	0	1784.93	>jgi|TrireRUTC30_1|135738|estExt_fgenesh1_pm.C_2_t10026	>jgi|TrireRUTC30_1|135738|estExt_fgenesh1_pm.C_2_t10026	yes	yes	2	0.096566	85.178
>jgi|TrireRUTC30_1|135738|estExt_fgenesh1_pm.C_2_t10026	IIWEDEDGQYPIGFVR	16	0	1935.94	>jgi|TrireRUTC30_1|135738|estExt_fgenesh1_pm.C_2_t10026	>jgi|TrireRUTC30_1|135738|estExt_fgenesh1_pm.C_2_t10026	yes	yes	2	0.017864	99.927
>jgi|TrireRUTC30_1|135776|estExt_fgenesh1_pm.C_2_t10100	VPGENPIEFCDGNR	14	0	1602.71	>jgi|TrireRUTC30_1|135776|estExt_fgenesh1_pm.C_2_t10100	>jgi|TrireRUTC30_1|135776|estExt_fgenesh1_pm.C_2_t10100	yes	yes	2	2.6526e-07	145.71
>jgi|TrireRUTC30_1|135893|estExt_fgenesh1_pm.C_2_t10356;>jgi|Trias1|54552|fgenesh1_kg.2_#_652_#_Locus1107v1rpkm131.69	FIITDEAGAPK	11	0	1160.61	>jgi|TrireRUTC30_1|135893|estExt_fgenesh1_pm.C_2_t10356;>jgi|Trias1|54552|fgenesh1_kg.2_#_652_#_Locus1107v1rpkm131.69	>jgi|TrireRUTC30_1|135893|estExt_fgenesh1_pm.C_2_t10356	yes	no	2	0.065559	86.882
>jgi|TrireRUTC30_1|135904|estExt_fgenesh1_pm.C_2_t10379;>jgi|Trias1|131441|e_gw1.2.1621.1	IASQIAIIQR	10	0	1111.67	>jgi|TrireRUTC30_1|135904|estExt_fgenesh1_pm.C_2_t10379;>jgi|Trias1|131441|e_gw1.2.1621.1	>jgi|TrireRUTC30_1|135904|estExt_fgenesh1_pm.C_2_t10379	yes	no	2	3.5176e-06	145.75
>jgi|TrireRUTC30_1|135904|estExt_fgenesh1_pm.C_2_t10379;>jgi|Trias1|131441|e_gw1.2.1621.1	NNPEINHEYAPIAGIESFTSK	21	0	2330.12	>jgi|TrireRUTC30_1|135904|estExt_fgenesh1_pm.C_2_t10379;>jgi|Trias1|131441|e_gw1.2.1621.1	>jgi|TrireRUTC30_1|135904|estExt_fgenesh1_pm.C_2_t10379	yes	no	3	6.5619e-05	122.5
>jgi|TrireRUTC30_1|135904|estExt_fgenesh1_pm.C_2_t10379;>jgi|Trias1|131441|e_gw1.2.1621.1	SEISNPPIYGAR	12	0	1302.66	>jgi|TrireRUTC30_1|135904|estExt_fgenesh1_pm.C_2_t10379;>jgi|Trias1|131441|e_gw1.2.1621.1	>jgi|TrireRUTC30_1|135904|estExt_fgenesh1_pm.C_2_t10379	yes	no	2	0.0030822	124.06
>jgi|TrireRUTC30_1|136136|estExt_fgenesh1_pm.C_3_t10082;>jgi|Trias1|59696|fgenesh1_kg.9_#_495_#_Locus284v1rpkm498.91	NIQYYDISAK	10	0	1213.6	>jgi|TrireRUTC30_1|136136|estExt_fgenesh1_pm.C_3_t10082;>jgi|Trias1|59696|fgenesh1_kg.9_#_495_#_Locus284v1rpkm498.91	>jgi|TrireRUTC30_1|136136|estExt_fgenesh1_pm.C_3_t10082	yes	no	2	0.069331	83.998
>jgi|TrireRUTC30_1|136163|estExt_fgenesh1_pm.C_3_t10141	AFGEIVNASPSIIPIIPWGK	20	0	2108.17	>jgi|TrireRUTC30_1|136163|estExt_fgenesh1_pm.C_3_t10141	>jgi|TrireRUTC30_1|136163|estExt_fgenesh1_pm.C_3_t10141	yes	yes	2	2.3569e-51	226
>jgi|TrireRUTC30_1|136163|estExt_fgenesh1_pm.C_3_t10141	IIQETSPGVYNFDK	14	0	1609.8	>jgi|TrireRUTC30_1|136163|estExt_fgenesh1_pm.C_3_t10141	>jgi|TrireRUTC30_1|136163|estExt_fgenesh1_pm.C_3_t10141	yes	yes	2	8.617e-26	192.4
>jgi|TrireRUTC30_1|136373|estExt_fgenesh1_pm.C_40101	AIAEVPGIK	9	0	896.533	>jgi|TrireRUTC30_1|136373|estExt_fgenesh1_pm.C_40101	>jgi|TrireRUTC30_1|136373|estExt_fgenesh1_pm.C_40101	yes	yes	2	9.5848e-06	93.162
>jgi|TrireRUTC30_1|136373|estExt_fgenesh1_pm.C_40101	GIPIIVSSDEVK	12	0	1255.7	>jgi|TrireRUTC30_1|136373|estExt_fgenesh1_pm.C_40101	>jgi|TrireRUTC30_1|136373|estExt_fgenesh1_pm.C_40101	yes	yes	2	4.8938e-07	152.54
>jgi|TrireRUTC30_1|136373|estExt_fgenesh1_pm.C_40101	IAENFQEVEIDDEAIAAINK	20	0	2231.1	>jgi|TrireRUTC30_1|136373|estExt_fgenesh1_pm.C_40101	>jgi|TrireRUTC30_1|136373|estExt_fgenesh1_pm.C_40101	yes	yes	2,3	1.9284e-206	349.61
>jgi|TrireRUTC30_1|136373|estExt_fgenesh1_pm.C_40101	IPNQPIIDYCAK	12	0	1430.72	>jgi|TrireRUTC30_1|136373|estExt_fgenesh1_pm.C_40101	>jgi|TrireRUTC30_1|136373|estExt_fgenesh1_pm.C_40101	yes	yes	2	2.7288e-17	181.87
>jgi|TrireRUTC30_1|136373|estExt_fgenesh1_pm.C_40101	IPQIGYGTWQAAPGEVGAGVFEAIK	25	0	2558.32	>jgi|TrireRUTC30_1|136373|estExt_fgenesh1_pm.C_40101	>jgi|TrireRUTC30_1|136373|estExt_fgenesh1_pm.C_40101	yes	yes	2,3	1.6087e-15	133.98
>jgi|TrireRUTC30_1|136373|estExt_fgenesh1_pm.C_40101	SEDGSEVQINQNVSIVQTWK	20	0	2260.1	>jgi|TrireRUTC30_1|136373|estExt_fgenesh1_pm.C_40101	>jgi|TrireRUTC30_1|136373|estExt_fgenesh1_pm.C_40101	yes	yes	2	6.2278e-98	269.59
>jgi|TrireRUTC30_1|136373|estExt_fgenesh1_pm.C_40101	SVGVSNFTIEHIDAVIEATGVVPAVNQIER	30	0	3163.65	>jgi|TrireRUTC30_1|136373|estExt_fgenesh1_pm.C_40101	>jgi|TrireRUTC30_1|136373|estExt_fgenesh1_pm.C_40101	yes	yes	3	4.9945e-05	108.46
>jgi|TrireRUTC30_1|136373|estExt_fgenesh1_pm.C_40101	WNINIFNTEEEK	12	0	1535.73	>jgi|TrireRUTC30_1|136373|estExt_fgenesh1_pm.C_40101	>jgi|TrireRUTC30_1|136373|estExt_fgenesh1_pm.C_40101	yes	yes	2	4.8324e-44	223.07
>jgi|TrireRUTC30_1|136423|estExt_fgenesh1_pm.C_40230	DPETGEEIESYPASIDIIDR	20	0	2248.04	>jgi|TrireRUTC30_1|136423|estExt_fgenesh1_pm.C_40230	>jgi|TrireRUTC30_1|136423|estExt_fgenesh1_pm.C_40230	yes	yes	2	1.0559e-80	249.54
>jgi|TrireRUTC30_1|136423|estExt_fgenesh1_pm.C_40230	IAEVFNEQVFEQK	13	0	1579.79	>jgi|TrireRUTC30_1|136423|estExt_fgenesh1_pm.C_40230	>jgi|TrireRUTC30_1|136423|estExt_fgenesh1_pm.C_40230	yes	yes	2	0.057734	93.011
>jgi|TrireRUTC30_1|136493|estExt_fgenesh1_pm.C_40361;>jgi|Trias1|85868|estExt_fgenesh1_pg.C_1_t20367	SDNIAQHAR	9	0	1010.49	>jgi|TrireRUTC30_1|136493|estExt_fgenesh1_pm.C_40361;>jgi|Trias1|85868|estExt_fgenesh1_pg.C_1_t20367	>jgi|TrireRUTC30_1|136493|estExt_fgenesh1_pm.C_40361	yes	no	2	6.0933e-07	33.263
>jgi|TrireRUTC30_1|136547|estExt_fgenesh1_pm.C_50031	ASGIHVIIGPVAGPIGK	17	0	1584.94	>jgi|TrireRUTC30_1|136547|estExt_fgenesh1_pm.C_50031	>jgi|TrireRUTC30_1|136547|estExt_fgenesh1_pm.C_50031	yes	yes	3	1.5221e-09	155.39
>jgi|TrireRUTC30_1|136547|estExt_fgenesh1_pm.C_50031	ISYPSICIQDGPIGVR	16	0	1773.91	>jgi|TrireRUTC30_1|136547|estExt_fgenesh1_pm.C_50031	>jgi|TrireRUTC30_1|136547|estExt_fgenesh1_pm.C_50031	yes	yes	2	0.00050835	125.47
>jgi|TrireRUTC30_1|136770|estExt_fgenesh1_pm.C_60197	EFINVVSGR	9	0	1019.54	>jgi|TrireRUTC30_1|136770|estExt_fgenesh1_pm.C_60197	>jgi|TrireRUTC30_1|136770|estExt_fgenesh1_pm.C_60197	yes	yes	2	0.0085918	141.52
>jgi|TrireRUTC30_1|136770|estExt_fgenesh1_pm.C_60197	YGTYWEHW	8	0	1140.47	>jgi|TrireRUTC30_1|136770|estExt_fgenesh1_pm.C_60197	>jgi|TrireRUTC30_1|136770|estExt_fgenesh1_pm.C_60197	yes	yes	2	1.5931e-12	182.31
>jgi|TrireRUTC30_1|136770|estExt_fgenesh1_pm.C_60197	YIEPPHNVVGYYK	13	0	1577.79	>jgi|TrireRUTC30_1|136770|estExt_fgenesh1_pm.C_60197	>jgi|TrireRUTC30_1|136770|estExt_fgenesh1_pm.C_60197	yes	yes	3	0.12309	81.92
>jgi|TrireRUTC30_1|136770|estExt_fgenesh1_pm.C_60197	YIITFGDSYTDNGR	14	0	1620.74	>jgi|TrireRUTC30_1|136770|estExt_fgenesh1_pm.C_60197	>jgi|TrireRUTC30_1|136770|estExt_fgenesh1_pm.C_60197	yes	yes	2	2.1952e-12	220.45
>jgi|TrireRUTC30_1|136852|estExt_fgenesh1_pm.C_60387	AAIRPCPGVDEQIEAIQR	18	1	2022.03	>jgi|TrireRUTC30_1|136852|estExt_fgenesh1_pm.C_60387	>jgi|TrireRUTC30_1|136852|estExt_fgenesh1_pm.C_60387	yes	yes	3	0.19856	85.976
>jgi|TrireRUTC30_1|136852|estExt_fgenesh1_pm.C_60387	DWSEFPAAIAK	11	0	1233.6	>jgi|TrireRUTC30_1|136852|estExt_fgenesh1_pm.C_60387	>jgi|TrireRUTC30_1|136852|estExt_fgenesh1_pm.C_60387	yes	yes	2	0.37042	55.084
>jgi|TrireRUTC30_1|136852|estExt_fgenesh1_pm.C_60387	YVIQEEDAVIAK	12	0	1376.72	>jgi|TrireRUTC30_1|136852|estExt_fgenesh1_pm.C_60387	>jgi|TrireRUTC30_1|136852|estExt_fgenesh1_pm.C_60387	yes	yes	2	0.054194	105.2
>jgi|TrireRUTC30_1|136865|estExt_fgenesh1_pm.C_60423;>jgi|Trias1|137454|e_gw1.5.592.1	IVGTYVETPICWAISTGAK	19	0	2065.06	>jgi|TrireRUTC30_1|136865|estExt_fgenesh1_pm.C_60423;>jgi|Trias1|137454|e_gw1.5.592.1	>jgi|TrireRUTC30_1|136865|estExt_fgenesh1_pm.C_60423	yes	no	2	0.10361	86.873
>jgi|TrireRUTC30_1|137160|estExt_fgenesh1_pm.C_80118	YQPIPGITFGIEQYAFK	17	0	1971.01	>jgi|TrireRUTC30_1|137160|estExt_fgenesh1_pm.C_80118	>jgi|TrireRUTC30_1|137160|estExt_fgenesh1_pm.C_80118	yes	yes	2	0.31387	66.335
>jgi|TrireRUTC30_1|137197|estExt_fgenesh1_pm.C_80189;>jgi|Trias1|58848|fgenesh1_kg.8_#_227_#_Locus207v1rpkm623.37	GYIVAMTGDGVNDAPSIK	18	0	1806.88	>jgi|TrireRUTC30_1|137197|estExt_fgenesh1_pm.C_80189;>jgi|Trias1|58848|fgenesh1_kg.8_#_227_#_Locus207v1rpkm623.37	>jgi|TrireRUTC30_1|137197|estExt_fgenesh1_pm.C_80189	yes	no	2	4.9114e-14	160.79
>jgi|TrireRUTC30_1|137230|estExt_fgenesh1_pm.C_80257;>jgi|Trias1|27969|gm1.5938_g	AIGAVGGVEIAK	12	0	1083.63	>jgi|TrireRUTC30_1|137230|estExt_fgenesh1_pm.C_80257;>jgi|Trias1|27969|gm1.5938_g	>jgi|TrireRUTC30_1|137230|estExt_fgenesh1_pm.C_80257	yes	no	2	0.0067665	115.7
>jgi|TrireRUTC30_1|137317|estExt_fgenesh1_pm.C_90129;>jgi|Trias1|53763|fgenesh1_kg.1_#_1024_#_Locus1138v1rpkm128.74	TFANIVSSSIYER	13	0	1485.75	>jgi|TrireRUTC30_1|137317|estExt_fgenesh1_pm.C_90129;>jgi|Trias1|53763|fgenesh1_kg.1_#_1024_#_Locus1138v1rpkm128.74	>jgi|TrireRUTC30_1|137317|estExt_fgenesh1_pm.C_90129	yes	no	2	0.075363	92.781
>jgi|TrireRUTC30_1|137356|estExt_fgenesh1_pm.C_90192	IIIPGIAEQVAPVTPEEEK	19	0	2032.11	>jgi|TrireRUTC30_1|137356|estExt_fgenesh1_pm.C_90192	>jgi|TrireRUTC30_1|137356|estExt_fgenesh1_pm.C_90192	yes	yes	2	3.8666e-09	153.75
>jgi|TrireRUTC30_1|137356|estExt_fgenesh1_pm.C_90192	SDGWATEPFEITVDDK	16	0	1808.81	>jgi|TrireRUTC30_1|137356|estExt_fgenesh1_pm.C_90192	>jgi|TrireRUTC30_1|137356|estExt_fgenesh1_pm.C_90192	yes	yes	2	2.4695e-05	131.08
>jgi|TrireRUTC30_1|137356|estExt_fgenesh1_pm.C_90192	VWGVDPDFTR	10	0	1190.57	>jgi|TrireRUTC30_1|137356|estExt_fgenesh1_pm.C_90192	>jgi|TrireRUTC30_1|137356|estExt_fgenesh1_pm.C_90192	yes	yes	2	0.034932	93.551
>jgi|TrireRUTC30_1|137356|estExt_fgenesh1_pm.C_90192	YPSISIHGIEGAFSAPGAK	19	0	1900.97	>jgi|TrireRUTC30_1|137356|estExt_fgenesh1_pm.C_90192	>jgi|TrireRUTC30_1|137356|estExt_fgenesh1_pm.C_90192	yes	yes	3	1.5945e-05	137.73
>jgi|TrireRUTC30_1|137482|estExt_fgenesh1_pm.C_100171	AIEIVESAIQK	11	0	1199.68	>jgi|TrireRUTC30_1|137482|estExt_fgenesh1_pm.C_100171	>jgi|TrireRUTC30_1|137482|estExt_fgenesh1_pm.C_100171	yes	yes	2	7.5589e-41	221.83
>jgi|TrireRUTC30_1|137482|estExt_fgenesh1_pm.C_100171	GEITAEEYDSFIEK	14	0	1629.74	>jgi|TrireRUTC30_1|137482|estExt_fgenesh1_pm.C_100171	>jgi|TrireRUTC30_1|137482|estExt_fgenesh1_pm.C_100171	yes	yes	2	7.736e-125	298.36
>jgi|TrireRUTC30_1|137482|estExt_fgenesh1_pm.C_100171	IDPEIADWFAFASEK	15	0	1737.83	>jgi|TrireRUTC30_1|137482|estExt_fgenesh1_pm.C_100171	>jgi|TrireRUTC30_1|137482|estExt_fgenesh1_pm.C_100171	yes	yes	2	0.11209	79.744
>jgi|TrireRUTC30_1|137482|estExt_fgenesh1_pm.C_100171	INIPIFPTTTIGSFPQTK	18	0	1974.08	>jgi|TrireRUTC30_1|137482|estExt_fgenesh1_pm.C_100171	>jgi|TrireRUTC30_1|137482|estExt_fgenesh1_pm.C_100171	yes	yes	2,3	8.1242e-117	252.01
>jgi|TrireRUTC30_1|137482|estExt_fgenesh1_pm.C_100171	ISQPEIIAEAK	11	0	1197.66	>jgi|TrireRUTC30_1|137482|estExt_fgenesh1_pm.C_100171	>jgi|TrireRUTC30_1|137482|estExt_fgenesh1_pm.C_100171	yes	yes	2	2.9024e-31	214.67
>jgi|TrireRUTC30_1|137482|estExt_fgenesh1_pm.C_100171	ITPADYNR	8	0	948.466	>jgi|TrireRUTC30_1|137482|estExt_fgenesh1_pm.C_100171	>jgi|TrireRUTC30_1|137482|estExt_fgenesh1_pm.C_100171	yes	yes	2	0.10348	95.815
>jgi|TrireRUTC30_1|137482|estExt_fgenesh1_pm.C_100171	WAVNAFR	7	0	862.445	>jgi|TrireRUTC30_1|137482|estExt_fgenesh1_pm.C_100171	>jgi|TrireRUTC30_1|137482|estExt_fgenesh1_pm.C_100171	yes	yes	2	0.025051	128.38
>jgi|TrireRUTC30_1|137739|estExt_fgenesh1_pm.C_120092	DAGAIAGINVIR	12	0	1168.66	>jgi|TrireRUTC30_1|137739|estExt_fgenesh1_pm.C_120092	>jgi|TrireRUTC30_1|137739|estExt_fgenesh1_pm.C_120092	yes	yes	2	0.020644	100.55
>jgi|TrireRUTC30_1|137739|estExt_fgenesh1_pm.C_120092	IINEPTAAAIAYGIGAGK	18	0	1728.94	>jgi|TrireRUTC30_1|137739|estExt_fgenesh1_pm.C_120092	>jgi|TrireRUTC30_1|137739|estExt_fgenesh1_pm.C_120092	yes	yes	2	0.00015353	155.92
>jgi|TrireRUTC30_1|138258|estExt_fgenesh1_pm.C_160202;>jgi|Trias1|190229|estExt_Genewise1Plus.C_5_t10209	DFIIPSNVVSQADITR	16	0	1773.93	>jgi|TrireRUTC30_1|138258|estExt_fgenesh1_pm.C_160202;>jgi|Trias1|190229|estExt_Genewise1Plus.C_5_t10209	>jgi|TrireRUTC30_1|138258|estExt_fgenesh1_pm.C_160202	yes	no	2	0.0076468	107.07
>jgi|TrireRUTC30_1|138519|estExt_fgenesh1_pm.C_190177	EQTAWNNFK	9	0	1136.53	>jgi|TrireRUTC30_1|138519|estExt_fgenesh1_pm.C_190177	>jgi|TrireRUTC30_1|138519|estExt_fgenesh1_pm.C_190177	yes	yes	2	0.0040623	124.74
>jgi|TrireRUTC30_1|138519|estExt_fgenesh1_pm.C_190177	GIPMDHEIVEIEFIEIK	17	0	2011.03	>jgi|TrireRUTC30_1|138519|estExt_fgenesh1_pm.C_190177	>jgi|TrireRUTC30_1|138519|estExt_fgenesh1_pm.C_190177	yes	yes	3	0.0090148	112.15
>jgi|TrireRUTC30_1|138519|estExt_fgenesh1_pm.C_190177	ITIEEMDIIFGSEGAAR	17	0	1850.91	>jgi|TrireRUTC30_1|138519|estExt_fgenesh1_pm.C_190177	>jgi|TrireRUTC30_1|138519|estExt_fgenesh1_pm.C_190177	yes	yes	2	0.084916	114.21
>jgi|TrireRUTC30_1|138519|estExt_fgenesh1_pm.C_190177	MEEINNEIGITAMVYR	16	0	1881.9	>jgi|TrireRUTC30_1|138519|estExt_fgenesh1_pm.C_190177	>jgi|TrireRUTC30_1|138519|estExt_fgenesh1_pm.C_190177	yes	yes	2	6.7702e-19	182.7
>jgi|TrireRUTC30_1|138585|estExt_fgenesh1_pm.C_200128	AIEVIEEENMTANAER	16	0	1817.85	>jgi|TrireRUTC30_1|138585|estExt_fgenesh1_pm.C_200128	>jgi|TrireRUTC30_1|138585|estExt_fgenesh1_pm.C_200128	yes	yes	2	0.0011623	124.39
>jgi|TrireRUTC30_1|138585|estExt_fgenesh1_pm.C_200128	FAPPIVITEEEIK	13	0	1484.81	>jgi|TrireRUTC30_1|138585|estExt_fgenesh1_pm.C_200128	>jgi|TrireRUTC30_1|138585|estExt_fgenesh1_pm.C_200128	yes	yes	2	0.011025	113.38
>jgi|TrireRUTC30_1|138647|estExt_fgenesh1_pm.C_210077	AATVDGEGPHAAIIVAAQEKPFQQATEYIR	30	1	3180.62	>jgi|TrireRUTC30_1|138647|estExt_fgenesh1_pm.C_210077	>jgi|TrireRUTC30_1|138647|estExt_fgenesh1_pm.C_210077	yes	yes	4	2.7004e-05	124.21
>jgi|TrireRUTC30_1|138647|estExt_fgenesh1_pm.C_210077	ADTQEAIDFFR	11	0	1311.61	>jgi|TrireRUTC30_1|138647|estExt_fgenesh1_pm.C_210077	>jgi|TrireRUTC30_1|138647|estExt_fgenesh1_pm.C_210077	yes	yes	2	3.9177e-41	227.36
>jgi|TrireRUTC30_1|138647|estExt_fgenesh1_pm.C_210077	ECDIESVAPIICAGITVYK	19	0	2137.04	>jgi|TrireRUTC30_1|138647|estExt_fgenesh1_pm.C_210077	>jgi|TrireRUTC30_1|138647|estExt_fgenesh1_pm.C_210077	yes	yes	2	7.0406e-30	197.88
>jgi|TrireRUTC30_1|138647|estExt_fgenesh1_pm.C_210077	GIITVPFK	8	0	873.532	>jgi|TrireRUTC30_1|138647|estExt_fgenesh1_pm.C_210077	>jgi|TrireRUTC30_1|138647|estExt_fgenesh1_pm.C_210077	yes	yes	2	0.0045565	137.18
>jgi|TrireRUTC30_1|138647|estExt_fgenesh1_pm.C_210077	IGASAFVDFSTSK	13	0	1328.66	>jgi|TrireRUTC30_1|138647|estExt_fgenesh1_pm.C_210077	>jgi|TrireRUTC30_1|138647|estExt_fgenesh1_pm.C_210077	yes	yes	2	0.12072	85.522
>jgi|TrireRUTC30_1|138647|estExt_fgenesh1_pm.C_210077	ISAPVFDTVIR	11	0	1216.68	>jgi|TrireRUTC30_1|138647|estExt_fgenesh1_pm.C_210077	>jgi|TrireRUTC30_1|138647|estExt_fgenesh1_pm.C_210077	yes	yes	2	1.31e-129	182.28
>jgi|TrireRUTC30_1|138647|estExt_fgenesh1_pm.C_210077	PGQTIAVVGAGGGIGSIAIQYAK	23	0	2127.17	>jgi|TrireRUTC30_1|138647|estExt_fgenesh1_pm.C_210077	>jgi|TrireRUTC30_1|138647|estExt_fgenesh1_pm.C_210077	yes	yes	2	9.6134e-51	227.89
>jgi|TrireRUTC30_1|138785|estExt_fgenesh1_pm.C_230030	EPFPSVIQAIQETK	14	0	1585.84	>jgi|TrireRUTC30_1|138785|estExt_fgenesh1_pm.C_230030	>jgi|TrireRUTC30_1|138785|estExt_fgenesh1_pm.C_230030	yes	yes	2	0.040398	94.122
>jgi|TrireRUTC30_1|138785|estExt_fgenesh1_pm.C_230030	QIEDIEIPFVDDFSK	15	0	1793.87	>jgi|TrireRUTC30_1|138785|estExt_fgenesh1_pm.C_230030	>jgi|TrireRUTC30_1|138785|estExt_fgenesh1_pm.C_230030	yes	yes	2	1.4514e-06	128.22
>jgi|TrireRUTC30_1|138813|estExt_fgenesh1_pm.C_230110	AGFEAFEQTGSAIPDATVDVIR	22	0	2293.12	>jgi|TrireRUTC30_1|138813|estExt_fgenesh1_pm.C_230110	>jgi|TrireRUTC30_1|138813|estExt_fgenesh1_pm.C_230110	yes	yes	2	0.016624	106.39
>jgi|TrireRUTC30_1|138899|estExt_fgenesh1_pm.C_250057;>jgi|Trias1|133512|e_gw1.3.1499.1	NIFTEDEIAIAETAER	16	0	1820.88	>jgi|TrireRUTC30_1|138899|estExt_fgenesh1_pm.C_250057;>jgi|Trias1|133512|e_gw1.3.1499.1	>jgi|TrireRUTC30_1|138899|estExt_fgenesh1_pm.C_250057	yes	no	2	0.19449	72.819
>jgi|TrireRUTC30_1|138899|estExt_fgenesh1_pm.C_250057;>jgi|Trias1|133512|e_gw1.3.1499.1	TWITNSPIADVIIVWAK	17	0	1926.06	>jgi|TrireRUTC30_1|138899|estExt_fgenesh1_pm.C_250057;>jgi|Trias1|133512|e_gw1.3.1499.1	>jgi|TrireRUTC30_1|138899|estExt_fgenesh1_pm.C_250057	yes	no	2,3	7.6232e-06	139
>jgi|TrireRUTC30_1|138931|estExt_fgenesh1_pm.C_250119	VVDAISETGVANVYNTIVK	19	0	1991.06	>jgi|TrireRUTC30_1|138931|estExt_fgenesh1_pm.C_250119	>jgi|TrireRUTC30_1|138931|estExt_fgenesh1_pm.C_250119	yes	yes	2	2.365e-10	159.79
>jgi|TrireRUTC30_1|138994|estExt_fgenesh1_pm.C_270010	DQGIDFFSSNVEIGPNGVEK	20	0	2151.01	>jgi|TrireRUTC30_1|138994|estExt_fgenesh1_pm.C_270010	>jgi|TrireRUTC30_1|138994|estExt_fgenesh1_pm.C_270010	yes	yes	2	3.5576e-29	199.01
>jgi|TrireRUTC30_1|138994|estExt_fgenesh1_pm.C_270010	GVAFVNENPGK	11	0	1130.57	>jgi|TrireRUTC30_1|138994|estExt_fgenesh1_pm.C_270010	>jgi|TrireRUTC30_1|138994|estExt_fgenesh1_pm.C_270010	yes	yes	2	0.050916	91.095
>jgi|TrireRUTC30_1|138994|estExt_fgenesh1_pm.C_270010	GVIEPTFVDSPIYK	14	0	1563.82	>jgi|TrireRUTC30_1|138994|estExt_fgenesh1_pm.C_270010	>jgi|TrireRUTC30_1|138994|estExt_fgenesh1_pm.C_270010	yes	yes	2	3.0586e-35	205.02
>jgi|TrireRUTC30_1|138994|estExt_fgenesh1_pm.C_270010	GYEATPSGIAAAIK	14	0	1347.7	>jgi|TrireRUTC30_1|138994|estExt_fgenesh1_pm.C_270010	>jgi|TrireRUTC30_1|138994|estExt_fgenesh1_pm.C_270010	yes	yes	2	1.518e-46	220.66
>jgi|TrireRUTC30_1|138994|estExt_fgenesh1_pm.C_270010	IIQACIGDIK	10	0	1129.62	>jgi|TrireRUTC30_1|138994|estExt_fgenesh1_pm.C_270010	>jgi|TrireRUTC30_1|138994|estExt_fgenesh1_pm.C_270010	yes	yes	2	1.7226e-14	163.88
>jgi|TrireRUTC30_1|139316|estExt_fgenesh1_pm.C_350015	AVAINPTDYK	10	0	1090.57	>jgi|TrireRUTC30_1|139316|estExt_fgenesh1_pm.C_350015	>jgi|TrireRUTC30_1|139316|estExt_fgenesh1_pm.C_350015	yes	yes	2	0.042031	90.696
>jgi|TrireRUTC30_1|139316|estExt_fgenesh1_pm.C_350015	AVIEDVPIPK	10	0	1079.62	>jgi|TrireRUTC30_1|139316|estExt_fgenesh1_pm.C_350015	>jgi|TrireRUTC30_1|139316|estExt_fgenesh1_pm.C_350015	yes	yes	2	0.053667	86.624
>jgi|TrireRUTC30_1|139316|estExt_fgenesh1_pm.C_350015	IAIPSDPIPTPEPIIIYGGSTASGIIGIQFAK	32	0	3235.77	>jgi|TrireRUTC30_1|139316|estExt_fgenesh1_pm.C_350015	>jgi|TrireRUTC30_1|139316|estExt_fgenesh1_pm.C_350015	yes	yes	3	7.5339e-05	96.052
>jgi|TrireRUTC30_1|139316|estExt_fgenesh1_pm.C_350015	SGCDFAGEVVAVGNGVDNFK	20	0	2040.92	>jgi|TrireRUTC30_1|139316|estExt_fgenesh1_pm.C_350015	>jgi|TrireRUTC30_1|139316|estExt_fgenesh1_pm.C_350015	yes	yes	2	3.9285e-51	221.13
>jgi|TrireRUTC30_1|139316|estExt_fgenesh1_pm.C_350015	SIGADAVFDYR	11	0	1212.58	>jgi|TrireRUTC30_1|139316|estExt_fgenesh1_pm.C_350015	>jgi|TrireRUTC30_1|139316|estExt_fgenesh1_pm.C_350015	yes	yes	2	1.0682e-10	164.43
>jgi|TrireRUTC30_1|139316|estExt_fgenesh1_pm.C_350015	SPTVVDDIR	9	0	1000.52	>jgi|TrireRUTC30_1|139316|estExt_fgenesh1_pm.C_350015	>jgi|TrireRUTC30_1|139316|estExt_fgenesh1_pm.C_350015	yes	yes	2	0.079455	83.168
>jgi|TrireRUTC30_1|139361|estExt_fgenesh1_pm.C_360042	IAIIDQIAAFQQR	13	0	1485.83	>jgi|TrireRUTC30_1|139361|estExt_fgenesh1_pm.C_360042	>jgi|TrireRUTC30_1|139361|estExt_fgenesh1_pm.C_360042	yes	yes	2	0.00030563	133.71
>jgi|TrireRUTC30_1|139407|estExt_fgenesh1_pm.C_380039	GISIDTFYAK	10	0	1113.57	>jgi|TrireRUTC30_1|139407|estExt_fgenesh1_pm.C_380039	>jgi|TrireRUTC30_1|139407|estExt_fgenesh1_pm.C_380039	yes	yes	2	0.151	71.425
>jgi|TrireRUTC30_1|139407|estExt_fgenesh1_pm.C_380039	IPFYIISPWTR	11	0	1391.76	>jgi|TrireRUTC30_1|139407|estExt_fgenesh1_pm.C_380039	>jgi|TrireRUTC30_1|139407|estExt_fgenesh1_pm.C_380039	yes	yes	2	0.0013691	128.91
>jgi|TrireRUTC30_1|139615|estExt_fgenesh1_pg.C_1_t10093	NAITNIAETVK	11	0	1172.64	>jgi|TrireRUTC30_1|139615|estExt_fgenesh1_pg.C_1_t10093	>jgi|TrireRUTC30_1|139615|estExt_fgenesh1_pg.C_1_t10093	yes	yes	2	0.11843	78.903
>jgi|TrireRUTC30_1|139631|estExt_fgenesh1_pg.C_1_t10122	NIHGIPYNVGTCTTQGFDAR	20	0	2220.04	>jgi|TrireRUTC30_1|139631|estExt_fgenesh1_pg.C_1_t10122	>jgi|TrireRUTC30_1|139631|estExt_fgenesh1_pg.C_1_t10122	yes	yes	2,3	4.1463e-98	272.12
>jgi|TrireRUTC30_1|139631|estExt_fgenesh1_pg.C_1_t10122	PAGFVCPSASK	11	0	1119.54	>jgi|TrireRUTC30_1|139631|estExt_fgenesh1_pg.C_1_t10122	>jgi|TrireRUTC30_1|139631|estExt_fgenesh1_pg.C_1_t10122	yes	yes	2	5.3898e-11	178.32
>jgi|TrireRUTC30_1|139631|estExt_fgenesh1_pg.C_1_t10122	QCPAIHVFGAR	11	0	1254.63	>jgi|TrireRUTC30_1|139631|estExt_fgenesh1_pg.C_1_t10122	>jgi|TrireRUTC30_1|139631|estExt_fgenesh1_pg.C_1_t10122	yes	yes	2	1.551e-10	166.97
>jgi|TrireRUTC30_1|139633|estExt_fgenesh1_pg.C_1_t10124	IPDNIAPGNYVIR	13	0	1440.77	>jgi|TrireRUTC30_1|139633|estExt_fgenesh1_pg.C_1_t10124	>jgi|TrireRUTC30_1|139633|estExt_fgenesh1_pg.C_1_t10124	yes	yes	2	2.4936e-25	191.23
>jgi|TrireRUTC30_1|139633|estExt_fgenesh1_pg.C_1_t10124	TTIEFFK	7	0	884.464	>jgi|TrireRUTC30_1|139633|estExt_fgenesh1_pg.C_1_t10124	>jgi|TrireRUTC30_1|139633|estExt_fgenesh1_pg.C_1_t10124	yes	yes	2	4.8542e-05	159.19
>jgi|TrireRUTC30_1|140438|estExt_fgenesh1_pg.C_3_t10167;>jgi|Trias1|28681|gm1.6650_g	AFIDYFEDK	9	0	1146.52	>jgi|TrireRUTC30_1|140438|estExt_fgenesh1_pg.C_3_t10167;>jgi|Trias1|28681|gm1.6650_g	>jgi|TrireRUTC30_1|140438|estExt_fgenesh1_pg.C_3_t10167	yes	no	2	0.089389	81.296
>jgi|TrireRUTC30_1|140609|estExt_fgenesh1_pg.C_40119	DDIVQWCR	8	0	1090.49	>jgi|TrireRUTC30_1|140609|estExt_fgenesh1_pg.C_40119	>jgi|TrireRUTC30_1|140609|estExt_fgenesh1_pg.C_40119	yes	yes	2	0.086597	97.431
>jgi|TrireRUTC30_1|140609|estExt_fgenesh1_pg.C_40119	EITTNEYSPCAWDPTVEPIDR	21	0	2492.12	>jgi|TrireRUTC30_1|140609|estExt_fgenesh1_pg.C_40119	>jgi|TrireRUTC30_1|140609|estExt_fgenesh1_pg.C_40119	yes	yes	2	3.3886e-39	207.05
>jgi|TrireRUTC30_1|140609|estExt_fgenesh1_pg.C_40119	NQGPSAAGIAAAGIPR	16	0	1449.77	>jgi|TrireRUTC30_1|140609|estExt_fgenesh1_pg.C_40119	>jgi|TrireRUTC30_1|140609|estExt_fgenesh1_pg.C_40119	yes	yes	2	1.3548e-27	199.84
>jgi|TrireRUTC30_1|140609|estExt_fgenesh1_pg.C_40119	NVAVQAYCPIVR	12	0	1388.72	>jgi|TrireRUTC30_1|140609|estExt_fgenesh1_pg.C_40119	>jgi|TrireRUTC30_1|140609|estExt_fgenesh1_pg.C_40119	yes	yes	2	0.00041642	131.12
>jgi|TrireRUTC30_1|140713|estExt_fgenesh1_pg.C_40340;>jgi|Trias1|42608|fgenesh1_pg.1_#_826	AGAVAPVDVWVPAGNTGMEPGK	22	0	2122.05	>jgi|TrireRUTC30_1|140713|estExt_fgenesh1_pg.C_40340;>jgi|Trias1|42608|fgenesh1_pg.1_#_826	>jgi|TrireRUTC30_1|140713|estExt_fgenesh1_pg.C_40340	yes	no	2	0.30449	80.59
>jgi|TrireRUTC30_1|140713|estExt_fgenesh1_pg.C_40340;>jgi|Trias1|42608|fgenesh1_pg.1_#_826	GTIEITTDIK	10	0	1089.59	>jgi|TrireRUTC30_1|140713|estExt_fgenesh1_pg.C_40340;>jgi|Trias1|42608|fgenesh1_pg.1_#_826	>jgi|TrireRUTC30_1|140713|estExt_fgenesh1_pg.C_40340	yes	no	2	1.6492e-08	117.53
>jgi|TrireRUTC30_1|140713|estExt_fgenesh1_pg.C_40340;>jgi|Trias1|42608|fgenesh1_pg.1_#_826	TFIVDTPEYER	11	0	1368.66	>jgi|TrireRUTC30_1|140713|estExt_fgenesh1_pg.C_40340;>jgi|Trias1|42608|fgenesh1_pg.1_#_826	>jgi|TrireRUTC30_1|140713|estExt_fgenesh1_pg.C_40340	yes	no	2	0.040236	94.297
>jgi|TrireRUTC30_1|140746|estExt_fgenesh1_pg.C_50028	ISIPIPVSAIAR	12	0	1235.76	>jgi|TrireRUTC30_1|140746|estExt_fgenesh1_pg.C_50028	>jgi|TrireRUTC30_1|140746|estExt_fgenesh1_pg.C_50028	yes	yes	2	4.7411e-69	248.09
>jgi|TrireRUTC30_1|140746|estExt_fgenesh1_pg.C_50028	IVTTQYPAEYVHQFPQNDMNIRPDGK	26	1	3060.48	>jgi|TrireRUTC30_1|140746|estExt_fgenesh1_pg.C_50028	>jgi|TrireRUTC30_1|140746|estExt_fgenesh1_pg.C_50028	yes	yes	3	0.071514	92.681
>jgi|TrireRUTC30_1|140746|estExt_fgenesh1_pg.C_50028	KSDAIIYIGGIDNTIEQEGADR	22	1	2377.18	>jgi|TrireRUTC30_1|140746|estExt_fgenesh1_pg.C_50028	>jgi|TrireRUTC30_1|140746|estExt_fgenesh1_pg.C_50028	yes	yes	3	7.3199e-64	246.68
>jgi|TrireRUTC30_1|140746|estExt_fgenesh1_pg.C_50028	NNIVCDSSAGYVER	14	0	1582.7	>jgi|TrireRUTC30_1|140746|estExt_fgenesh1_pg.C_50028	>jgi|TrireRUTC30_1|140746|estExt_fgenesh1_pg.C_50028	yes	yes	2,3	8.2801e-145	308.58
>jgi|TrireRUTC30_1|140746|estExt_fgenesh1_pg.C_50028	PVYEFGSGIFYTTFK	15	0	1754.86	>jgi|TrireRUTC30_1|140746|estExt_fgenesh1_pg.C_50028	>jgi|TrireRUTC30_1|140746|estExt_fgenesh1_pg.C_50028	yes	yes	2	2.3825e-60	237.41
>jgi|TrireRUTC30_1|140746|estExt_fgenesh1_pg.C_50028	QISEVGKPIVVIQMGGGQVDSSSIK	25	1	2555.36	>jgi|TrireRUTC30_1|140746|estExt_fgenesh1_pg.C_50028	>jgi|TrireRUTC30_1|140746|estExt_fgenesh1_pg.C_50028	yes	yes	2,3	1.0691e-180	327.7
>jgi|TrireRUTC30_1|140746|estExt_fgenesh1_pg.C_50028	SDAIIYIGGIDNTIEQEGADR	21	0	2249.08	>jgi|TrireRUTC30_1|140746|estExt_fgenesh1_pg.C_50028	>jgi|TrireRUTC30_1|140746|estExt_fgenesh1_pg.C_50028	yes	yes	2,3	3.159e-233	361.35
>jgi|TrireRUTC30_1|140746|estExt_fgenesh1_pg.C_50028	SNPGQTYIWYTGK	13	0	1513.72	>jgi|TrireRUTC30_1|140746|estExt_fgenesh1_pg.C_50028	>jgi|TrireRUTC30_1|140746|estExt_fgenesh1_pg.C_50028	yes	yes	2	4.9721e-145	318.57
>jgi|TrireRUTC30_1|140746|estExt_fgenesh1_pg.C_50028	TDIAWPGNQIDIIK	14	0	1582.84	>jgi|TrireRUTC30_1|140746|estExt_fgenesh1_pg.C_50028	>jgi|TrireRUTC30_1|140746|estExt_fgenesh1_pg.C_50028	yes	yes	2	1.2069e-106	288.61
>jgi|TrireRUTC30_1|140746|estExt_fgenesh1_pg.C_50028	TESPYTAMIFVR	12	0	1413.7	>jgi|TrireRUTC30_1|140746|estExt_fgenesh1_pg.C_50028	>jgi|TrireRUTC30_1|140746|estExt_fgenesh1_pg.C_50028	yes	yes	2	6.0903e-85	275.4
>jgi|TrireRUTC30_1|140746|estExt_fgenesh1_pg.C_50028	TSNAGPAPYPNK	12	0	1215.59	>jgi|TrireRUTC30_1|140746|estExt_fgenesh1_pg.C_50028	>jgi|TrireRUTC30_1|140746|estExt_fgenesh1_pg.C_50028	yes	yes	2	1.7571e-69	257.19
>jgi|TrireRUTC30_1|140746|estExt_fgenesh1_pg.C_50028	VNSIVWGGYPGQSGGVAIFDIISGK	25	0	2520.3	>jgi|TrireRUTC30_1|140746|estExt_fgenesh1_pg.C_50028	>jgi|TrireRUTC30_1|140746|estExt_fgenesh1_pg.C_50028	yes	yes	2	1.6589e-08	152.47
>jgi|TrireRUTC30_1|140746|estExt_fgenesh1_pg.C_50028	YEIAINTDESVK	12	0	1380.68	>jgi|TrireRUTC30_1|140746|estExt_fgenesh1_pg.C_50028	>jgi|TrireRUTC30_1|140746|estExt_fgenesh1_pg.C_50028	yes	yes	2	3.2337e-69	252.69
>jgi|TrireRUTC30_1|140746|estExt_fgenesh1_pg.C_50028	YGIDVYAPNVNGFR	14	0	1583.77	>jgi|TrireRUTC30_1|140746|estExt_fgenesh1_pg.C_50028	>jgi|TrireRUTC30_1|140746|estExt_fgenesh1_pg.C_50028	yes	yes	2	1.0437e-46	228.78
>jgi|TrireRUTC30_1|140781|estExt_fgenesh1_pg.C_50143	AGSDITIVSISR	12	0	1217.66	>jgi|TrireRUTC30_1|140781|estExt_fgenesh1_pg.C_50143	>jgi|TrireRUTC30_1|140781|estExt_fgenesh1_pg.C_50143	yes	yes	2	0.02	103.91
>jgi|TrireRUTC30_1|140781|estExt_fgenesh1_pg.C_50143	DAINEAIAEEIEANPK	16	0	1725.84	>jgi|TrireRUTC30_1|140781|estExt_fgenesh1_pg.C_50143	>jgi|TrireRUTC30_1|140781|estExt_fgenesh1_pg.C_50143	yes	yes	2,3	6.124e-15	174.59
>jgi|TrireRUTC30_1|140781|estExt_fgenesh1_pg.C_50143	IEEMSFPNEQIIEEFAAK	18	0	2124.01	>jgi|TrireRUTC30_1|140781|estExt_fgenesh1_pg.C_50143	>jgi|TrireRUTC30_1|140781|estExt_fgenesh1_pg.C_50143	yes	yes	2	1.7894e-29	197.15
>jgi|TrireRUTC30_1|140803|estExt_fgenesh1_pg.C_50197;>jgi|Trias1|130416|e_gw1.2.2496.1	IIDGAYCYGNEDEVGEGIK	19	0	2100.93	>jgi|TrireRUTC30_1|140803|estExt_fgenesh1_pg.C_50197;>jgi|Trias1|130416|e_gw1.2.2496.1	>jgi|TrireRUTC30_1|140803|estExt_fgenesh1_pg.C_50197	yes	no	2	1.0826e-115	280.69
>jgi|TrireRUTC30_1|140803|estExt_fgenesh1_pg.C_50197;>jgi|Trias1|130416|e_gw1.2.2496.1	YVYPPFGIDFGFPDK	15	0	1760.85	>jgi|TrireRUTC30_1|140803|estExt_fgenesh1_pg.C_50197;>jgi|Trias1|130416|e_gw1.2.2496.1	>jgi|TrireRUTC30_1|140803|estExt_fgenesh1_pg.C_50197	yes	no	2	3.4696e-05	135.02
>jgi|TrireRUTC30_1|140803|estExt_fgenesh1_pg.C_50197;>jgi|Trias1|130416|e_gw1.2.2496.1	YVYPPFGIDFGFPDKS	16	1	1847.88	>jgi|TrireRUTC30_1|140803|estExt_fgenesh1_pg.C_50197;>jgi|Trias1|130416|e_gw1.2.2496.1	>jgi|TrireRUTC30_1|140803|estExt_fgenesh1_pg.C_50197	yes	no	2	0.00049251	133.98
>jgi|TrireRUTC30_1|141046|estExt_fgenesh1_pg.C_70021	AGNFFSGISSYFEK	14	0	1552.72	>jgi|TrireRUTC30_1|141046|estExt_fgenesh1_pg.C_70021	>jgi|TrireRUTC30_1|141046|estExt_fgenesh1_pg.C_70021	yes	yes	2	1.7368e-18	185.9
>jgi|TrireRUTC30_1|141494|estExt_fgenesh1_pg.C_90257	FNIQQVTIPAGR	12	0	1342.74	>jgi|TrireRUTC30_1|141494|estExt_fgenesh1_pg.C_90257	>jgi|TrireRUTC30_1|141494|estExt_fgenesh1_pg.C_90257	yes	yes	2	0.021834	102.28
>jgi|TrireRUTC30_1|141494|estExt_fgenesh1_pg.C_90257	GANPIAWTGEISDNK	15	0	1571.76	>jgi|TrireRUTC30_1|141494|estExt_fgenesh1_pg.C_90257	>jgi|TrireRUTC30_1|141494|estExt_fgenesh1_pg.C_90257	yes	yes	2	9.3655e-19	175.01
>jgi|TrireRUTC30_1|141494|estExt_fgenesh1_pg.C_90257	IDSGAAQDFGYVSSSK	16	0	1630.75	>jgi|TrireRUTC30_1|141494|estExt_fgenesh1_pg.C_90257	>jgi|TrireRUTC30_1|141494|estExt_fgenesh1_pg.C_90257	yes	yes	2	9.9402e-61	233.62
>jgi|TrireRUTC30_1|141494|estExt_fgenesh1_pg.C_90257	IPSIVVSPAIGSR	13	0	1294.76	>jgi|TrireRUTC30_1|141494|estExt_fgenesh1_pg.C_90257	>jgi|TrireRUTC30_1|141494|estExt_fgenesh1_pg.C_90257	yes	yes	2	2.1189e-11	161.93
>jgi|TrireRUTC30_1|141494|estExt_fgenesh1_pg.C_90257	TGATWIAAIK	10	0	1030.58	>jgi|TrireRUTC30_1|141494|estExt_fgenesh1_pg.C_90257	>jgi|TrireRUTC30_1|141494|estExt_fgenesh1_pg.C_90257	yes	yes	2	5.3364e-07	157.99
>jgi|TrireRUTC30_1|141494|estExt_fgenesh1_pg.C_90257	TVTITITDPIESEK	14	0	1545.81	>jgi|TrireRUTC30_1|141494|estExt_fgenesh1_pg.C_90257	>jgi|TrireRUTC30_1|141494|estExt_fgenesh1_pg.C_90257	yes	yes	2	5.7573e-26	196.27
>jgi|TrireRUTC30_1|141494|estExt_fgenesh1_pg.C_90257	VIAVASVDNENIPSVISVASYK	22	0	2274.21	>jgi|TrireRUTC30_1|141494|estExt_fgenesh1_pg.C_90257	>jgi|TrireRUTC30_1|141494|estExt_fgenesh1_pg.C_90257	yes	yes	2	1.1588e-05	143.33
>jgi|TrireRUTC30_1|141570|estExt_fgenesh1_pg.C_100152	SPAAIGITNVAGSDK	15	0	1399.73	>jgi|TrireRUTC30_1|141570|estExt_fgenesh1_pg.C_100152	>jgi|TrireRUTC30_1|141570|estExt_fgenesh1_pg.C_100152	yes	yes	2	0.037816	99.668
>jgi|TrireRUTC30_1|141570|estExt_fgenesh1_pg.C_100152	VPSGIHNVIVDFITR	15	0	1665.92	>jgi|TrireRUTC30_1|141570|estExt_fgenesh1_pg.C_100152	>jgi|TrireRUTC30_1|141570|estExt_fgenesh1_pg.C_100152	yes	yes	3	0.11919	78.814
>jgi|TrireRUTC30_1|141603|estExt_fgenesh1_pg.C_100206;>jgi|Trias1|174084|estExt_Genewise1.C_11_t20376	IPIPGWVDTVK	11	0	1223.69	>jgi|TrireRUTC30_1|141603|estExt_fgenesh1_pg.C_100206;>jgi|Trias1|174084|estExt_Genewise1.C_11_t20376	>jgi|TrireRUTC30_1|141603|estExt_fgenesh1_pg.C_100206	yes	no	2	1.2227e-06	132.01
>jgi|TrireRUTC30_1|141719|estExt_fgenesh1_pg.C_110183	FEDIDYEIQNPTDR	14	0	1753.78	>jgi|TrireRUTC30_1|141719|estExt_fgenesh1_pg.C_110183	>jgi|TrireRUTC30_1|141719|estExt_fgenesh1_pg.C_110183	yes	yes	2	6.1784e-08	156.81
>jgi|TrireRUTC30_1|141719|estExt_fgenesh1_pg.C_110183	VIGTNFIDVATK	12	0	1276.7	>jgi|TrireRUTC30_1|141719|estExt_fgenesh1_pg.C_110183	>jgi|TrireRUTC30_1|141719|estExt_fgenesh1_pg.C_110183	yes	yes	2	1.8484e-69	256.92
>jgi|TrireRUTC30_1|141892|estExt_fgenesh1_pg.C_130071;>jgi|Trias1|139998|e_gw1.7.48.1	IIQNIAGGPNVVAIIDVVR	19	0	1960.15	>jgi|TrireRUTC30_1|141892|estExt_fgenesh1_pg.C_130071;>jgi|Trias1|139998|e_gw1.7.48.1	>jgi|TrireRUTC30_1|141892|estExt_fgenesh1_pg.C_130071	yes	no	2	1.2074e-09	158.17
>jgi|TrireRUTC30_1|141920|estExt_fgenesh1_pg.C_130115	FGTEIITDTVTTIDISSR	18	0	1968.01	>jgi|TrireRUTC30_1|141920|estExt_fgenesh1_pg.C_130115	>jgi|TrireRUTC30_1|141920|estExt_fgenesh1_pg.C_130115	yes	yes	2	1.7206e-14	165.36
>jgi|TrireRUTC30_1|141920|estExt_fgenesh1_pg.C_130115	NVVTGAEETIEANGIFYAVGHDPATGIVK	29	0	2971.49	>jgi|TrireRUTC30_1|141920|estExt_fgenesh1_pg.C_130115	>jgi|TrireRUTC30_1|141920|estExt_fgenesh1_pg.C_130115	yes	yes	3	0.092147	79.94
>jgi|TrireRUTC30_1|141993|estExt_fgenesh1_pg.C_140046	CFINQIQGIASR	12	0	1405.71	>jgi|TrireRUTC30_1|141993|estExt_fgenesh1_pg.C_140046	>jgi|TrireRUTC30_1|141993|estExt_fgenesh1_pg.C_140046	yes	yes	2	0.18417	77.387
>jgi|TrireRUTC30_1|141993|estExt_fgenesh1_pg.C_140046	IAGIPVESPTSFPVQSIIPK	20	0	2079.16	>jgi|TrireRUTC30_1|141993|estExt_fgenesh1_pg.C_140046	>jgi|TrireRUTC30_1|141993|estExt_fgenesh1_pg.C_140046	yes	yes	2	3.9442e-29	193.3
>jgi|TrireRUTC30_1|141993|estExt_fgenesh1_pg.C_140046	VVIIDNTSSQDVADAYPIAISR	22	0	2346.21	>jgi|TrireRUTC30_1|141993|estExt_fgenesh1_pg.C_140046	>jgi|TrireRUTC30_1|141993|estExt_fgenesh1_pg.C_140046	yes	yes	2	0.023018	101.61
>jgi|TrireRUTC30_1|142102|estExt_fgenesh1_pg.C_150050;>jgi|Trias1|277210|CE71114_27042	SIIGAIFGTGTNGAYIEK	18	0	1810.95	>jgi|TrireRUTC30_1|142102|estExt_fgenesh1_pg.C_150050;>jgi|Trias1|277210|CE71114_27042	>jgi|TrireRUTC30_1|142102|estExt_fgenesh1_pg.C_150050	yes	no	2	0.0041952	116
>jgi|TrireRUTC30_1|142356|estExt_fgenesh1_pg.C_180044;>jgi|Trias1|62401|fgenesh1_kg.17_#_138_#_Locus6864v1rpkm8.04	ISADIIFQMAK	11	0	1235.66	>jgi|TrireRUTC30_1|142356|estExt_fgenesh1_pg.C_180044;>jgi|Trias1|62401|fgenesh1_kg.17_#_138_#_Locus6864v1rpkm8.04	>jgi|TrireRUTC30_1|142356|estExt_fgenesh1_pg.C_180044	yes	no	2	0.00021279	142.71
>jgi|TrireRUTC30_1|142425|estExt_fgenesh1_pg.C_190040;>jgi|Trias1|31178|gm1.9147_g	HIIIIAEGR	9	0	1020.61	>jgi|TrireRUTC30_1|142425|estExt_fgenesh1_pg.C_190040;>jgi|Trias1|31178|gm1.9147_g	>jgi|TrireRUTC30_1|142425|estExt_fgenesh1_pg.C_190040	yes	no	2	0.072393	93.162
>jgi|TrireRUTC30_1|142425|estExt_fgenesh1_pg.C_190040;>jgi|Trias1|31178|gm1.9147_g	IIVPAINVNDSVTK	14	0	1481.85	>jgi|TrireRUTC30_1|142425|estExt_fgenesh1_pg.C_190040;>jgi|Trias1|31178|gm1.9147_g	>jgi|TrireRUTC30_1|142425|estExt_fgenesh1_pg.C_190040	yes	no	2	0.0023649	122.55
>jgi|TrireRUTC30_1|142425|estExt_fgenesh1_pg.C_190040;>jgi|Trias1|31178|gm1.9147_g	VADISIAAFGR	11	0	1118.61	>jgi|TrireRUTC30_1|142425|estExt_fgenesh1_pg.C_190040;>jgi|Trias1|31178|gm1.9147_g	>jgi|TrireRUTC30_1|142425|estExt_fgenesh1_pg.C_190040	yes	no	2	7.9549e-41	221.23
>jgi|TrireRUTC30_1|142425|estExt_fgenesh1_pg.C_190040;>jgi|Trias1|31178|gm1.9147_g	VAVVAGFGDVGK	12	0	1117.61	>jgi|TrireRUTC30_1|142425|estExt_fgenesh1_pg.C_190040;>jgi|Trias1|31178|gm1.9147_g	>jgi|TrireRUTC30_1|142425|estExt_fgenesh1_pg.C_190040	yes	no	2	0.0067665	115.7
>jgi|TrireRUTC30_1|142425|estExt_fgenesh1_pg.C_190040;>jgi|Trias1|31178|gm1.9147_g	YAADQPIAGAR	11	0	1131.57	>jgi|TrireRUTC30_1|142425|estExt_fgenesh1_pg.C_190040;>jgi|Trias1|31178|gm1.9147_g	>jgi|TrireRUTC30_1|142425|estExt_fgenesh1_pg.C_190040	yes	no	2	0.0083871	100.69
>jgi|TrireRUTC30_1|142965|estExt_fgenesh1_pg.C_280075	AFGTIFTTNDQPR	13	0	1466.72	>jgi|TrireRUTC30_1|142965|estExt_fgenesh1_pg.C_280075	>jgi|TrireRUTC30_1|142965|estExt_fgenesh1_pg.C_280075	yes	yes	2	9.0821e-09	159.99
>jgi|TrireRUTC30_1|142965|estExt_fgenesh1_pg.C_280075	GQDYIPVFDVAPDYESYEFTK	21	0	2482.12	>jgi|TrireRUTC30_1|142965|estExt_fgenesh1_pg.C_280075	>jgi|TrireRUTC30_1|142965|estExt_fgenesh1_pg.C_280075	yes	yes	2	2.0934e-20	180.08
>jgi|TrireRUTC30_1|142965|estExt_fgenesh1_pg.C_280075	ITIADIFSAPIINR	14	0	1542.88	>jgi|TrireRUTC30_1|142965|estExt_fgenesh1_pg.C_280075	>jgi|TrireRUTC30_1|142965|estExt_fgenesh1_pg.C_280075	yes	yes	2,3	0.058629	86.699
>jgi|TrireRUTC30_1|142965|estExt_fgenesh1_pg.C_280075	PAAEEEEPAAPK	12	0	1237.58	>jgi|TrireRUTC30_1|142965|estExt_fgenesh1_pg.C_280075	>jgi|TrireRUTC30_1|142965|estExt_fgenesh1_pg.C_280075	yes	yes	2	0.12219	80.979
>jgi|TrireRUTC30_1|142965|estExt_fgenesh1_pg.C_280075	VAFIDTPVITNTPPK	15	0	1611.89	>jgi|TrireRUTC30_1|142965|estExt_fgenesh1_pg.C_280075	>jgi|TrireRUTC30_1|142965|estExt_fgenesh1_pg.C_280075	yes	yes	2	1.9141e-08	153.81
>jgi|TrireRUTC30_1|142965|estExt_fgenesh1_pg.C_280075	WYETITNQPIYTAVAEK	17	0	2026	>jgi|TrireRUTC30_1|142965|estExt_fgenesh1_pg.C_280075	>jgi|TrireRUTC30_1|142965|estExt_fgenesh1_pg.C_280075	yes	yes	2	9.6279e-39	207.66
>jgi|TrireRUTC30_1|23314|estExt_Genemark1.C_1_t20002;>jgi|Trias1|35803|estExt_Genemark1.C_4_t20124	AINNEQVEGFPK	12	0	1344.67	>jgi|TrireRUTC30_1|23314|estExt_Genemark1.C_1_t20002;>jgi|Trias1|35803|estExt_Genemark1.C_4_t20124	>jgi|TrireRUTC30_1|23314|estExt_Genemark1.C_1_t20002	yes	no	2	1.8598e-46	155.47
>jgi|TrireRUTC30_1|23472|estExt_Genemark1.C_1_t20333	TFPDITNIEEVHGGSPWGAGTYAGPTGAR	29	0	2957.39	>jgi|TrireRUTC30_1|23472|estExt_Genemark1.C_1_t20333	>jgi|TrireRUTC30_1|23472|estExt_Genemark1.C_1_t20333	yes	yes	3	0.032342	82.216
>jgi|TrireRUTC30_1|23636|estExt_Genemark1.C_2_t10174	AETISAVIYPNDNIEQGK	18	0	1960.97	>jgi|TrireRUTC30_1|23636|estExt_Genemark1.C_2_t10174	>jgi|TrireRUTC30_1|23636|estExt_Genemark1.C_2_t10174	yes	yes	2	0.0015317	118.71
>jgi|TrireRUTC30_1|23753|estExt_Genemark1.C_2_t10410	IVIKPASTDEVSQIIK	16	1	1740	>jgi|TrireRUTC30_1|23753|estExt_Genemark1.C_2_t10410	>jgi|TrireRUTC30_1|23753|estExt_Genemark1.C_2_t10410	yes	yes	3	3.9835e-08	154.23
>jgi|TrireRUTC30_1|23960|estExt_Genemark1.C_3_t10134	TIDQGVIIVTGPFK	14	0	1486.84	>jgi|TrireRUTC30_1|23960|estExt_Genemark1.C_3_t10134	>jgi|TrireRUTC30_1|23960|estExt_Genemark1.C_3_t10134	yes	yes	2	9.8033e-61	247.32
>jgi|TrireRUTC30_1|23960|estExt_Genemark1.C_3_t10134	TIQPGTVIIIIAGR	14	0	1450.89	>jgi|TrireRUTC30_1|23960|estExt_Genemark1.C_3_t10134	>jgi|TrireRUTC30_1|23960|estExt_Genemark1.C_3_t10134	yes	yes	2	0.0061611	114.21
>jgi|TrireRUTC30_1|24008|estExt_Genemark1.C_3_t10237;>jgi|Trias1|62961|fgenesh1_kg.23_#_21_#_Locus976v1rpkm147.13	DIEGIVMDSK	10	0	1105.53	>jgi|TrireRUTC30_1|24008|estExt_Genemark1.C_3_t10237;>jgi|Trias1|62961|fgenesh1_kg.23_#_21_#_Locus976v1rpkm147.13	>jgi|TrireRUTC30_1|24008|estExt_Genemark1.C_3_t10237	yes	no	2	0.0047003	125.48
>jgi|TrireRUTC30_1|24008|estExt_Genemark1.C_3_t10237;>jgi|Trias1|62961|fgenesh1_kg.23_#_21_#_Locus976v1rpkm147.13	QAIIDFAESK	10	0	1120.58	>jgi|TrireRUTC30_1|24008|estExt_Genemark1.C_3_t10237;>jgi|Trias1|62961|fgenesh1_kg.23_#_21_#_Locus976v1rpkm147.13	>jgi|TrireRUTC30_1|24008|estExt_Genemark1.C_3_t10237	yes	no	2	0.055422	96.015
>jgi|TrireRUTC30_1|24053|estExt_Genemark1.C_3_t10350;>jgi|Trias1|436740|CE230644_44076	DQANPTAMIISGSMIIR	17	0	1816.92	>jgi|TrireRUTC30_1|24053|estExt_Genemark1.C_3_t10350;>jgi|Trias1|436740|CE230644_44076	>jgi|TrireRUTC30_1|24053|estExt_Genemark1.C_3_t10350	yes	no	2	0.046452	106.6
>jgi|TrireRUTC30_1|24053|estExt_Genemark1.C_3_t10350;>jgi|Trias1|436740|CE230644_44076	YTVTIIPGDGIGGEVAESVK	20	0	2004.04	>jgi|TrireRUTC30_1|24053|estExt_Genemark1.C_3_t10350;>jgi|Trias1|436740|CE230644_44076	>jgi|TrireRUTC30_1|24053|estExt_Genemark1.C_3_t10350	yes	no	2	2.3699e-40	217.32
>jgi|TrireRUTC30_1|24672|estExt_Genemark1.C_70138	CFTTTTDPSSVPIDTR	16	0	1796.83	>jgi|TrireRUTC30_1|24672|estExt_Genemark1.C_70138	>jgi|TrireRUTC30_1|24672|estExt_Genemark1.C_70138	yes	yes	2	1.2145e-08	149.32
>jgi|TrireRUTC30_1|24672|estExt_Genemark1.C_70138	DTNIVIGFPEQEHYVK	16	0	1887.94	>jgi|TrireRUTC30_1|24672|estExt_Genemark1.C_70138	>jgi|TrireRUTC30_1|24672|estExt_Genemark1.C_70138	yes	yes	2,3	3.5594e-15	174.68
>jgi|TrireRUTC30_1|24672|estExt_Genemark1.C_70138	EAIVIGIEYEAR	12	0	1361.72	>jgi|TrireRUTC30_1|24672|estExt_Genemark1.C_70138	>jgi|TrireRUTC30_1|24672|estExt_Genemark1.C_70138	yes	yes	2	2.5072e-74	193.3
>jgi|TrireRUTC30_1|24672|estExt_Genemark1.C_70138	FIPIGAIIQSFK	12	0	1332.78	>jgi|TrireRUTC30_1|24672|estExt_Genemark1.C_70138	>jgi|TrireRUTC30_1|24672|estExt_Genemark1.C_70138	yes	yes	2	0	229.73
>jgi|TrireRUTC30_1|24672|estExt_Genemark1.C_70138	GGESVEFAIR	10	0	1063.53	>jgi|TrireRUTC30_1|24672|estExt_Genemark1.C_70138	>jgi|TrireRUTC30_1|24672|estExt_Genemark1.C_70138	yes	yes	2	4.6286e-30	204.07
>jgi|TrireRUTC30_1|24672|estExt_Genemark1.C_70138	PFVIGPEEPK	10	0	1111.59	>jgi|TrireRUTC30_1|24672|estExt_Genemark1.C_70138	>jgi|TrireRUTC30_1|24672|estExt_Genemark1.C_70138	yes	yes	2	0.014063	104.17
>jgi|TrireRUTC30_1|24672|estExt_Genemark1.C_70138	QIPGVDGIR	9	0	953.529	>jgi|TrireRUTC30_1|24672|estExt_Genemark1.C_70138	>jgi|TrireRUTC30_1|24672|estExt_Genemark1.C_70138	yes	yes	2	0.35525	56.916
>jgi|TrireRUTC30_1|24672|estExt_Genemark1.C_70138	SEDGDEGYPGTVEAK	15	0	1552.65	>jgi|TrireRUTC30_1|24672|estExt_Genemark1.C_70138	>jgi|TrireRUTC30_1|24672|estExt_Genemark1.C_70138	yes	yes	2	7.8978e-75	249.75
>jgi|TrireRUTC30_1|24672|estExt_Genemark1.C_70138	SGIHIEVISTEPSFQFYTGDITNVPAAEGIPAR	33	0	3515.76	>jgi|TrireRUTC30_1|24672|estExt_Genemark1.C_70138	>jgi|TrireRUTC30_1|24672|estExt_Genemark1.C_70138	yes	yes	3	1.97e-06	105.84
>jgi|TrireRUTC30_1|24672|estExt_Genemark1.C_70138	SQPIAINISAFHPK	14	0	1521.83	>jgi|TrireRUTC30_1|24672|estExt_Genemark1.C_70138	>jgi|TrireRUTC30_1|24672|estExt_Genemark1.C_70138	yes	yes	3	0.00010773	136.01
>jgi|TrireRUTC30_1|24672|estExt_Genemark1.C_70138	SYAIAANDGPNHIHGGNEGWGK	22	0	2264.04	>jgi|TrireRUTC30_1|24672|estExt_Genemark1.C_70138	>jgi|TrireRUTC30_1|24672|estExt_Genemark1.C_70138	yes	yes	3	0.00097482	127.49
>jgi|TrireRUTC30_1|24672|estExt_Genemark1.C_70138	VVYTAGNQVVDGK	13	0	1348.7	>jgi|TrireRUTC30_1|24672|estExt_Genemark1.C_70138	>jgi|TrireRUTC30_1|24672|estExt_Genemark1.C_70138	yes	yes	2	1.0111e-88	263.57
>jgi|TrireRUTC30_1|24672|estExt_Genemark1.C_70138	WINACNVPEWR	11	0	1443.67	>jgi|TrireRUTC30_1|24672|estExt_Genemark1.C_70138	>jgi|TrireRUTC30_1|24672|estExt_Genemark1.C_70138	yes	yes	2	6.2951e-23	199.4
>jgi|TrireRUTC30_1|24672|estExt_Genemark1.C_70138	YNTAYFGETIGR	12	0	1390.65	>jgi|TrireRUTC30_1|24672|estExt_Genemark1.C_70138	>jgi|TrireRUTC30_1|24672|estExt_Genemark1.C_70138	yes	yes	2	1.7386e-140	313.05
>jgi|TrireRUTC30_1|24685|estExt_Genemark1.C_70172;>jgi|Trias1|161785|estExt_Genewise1.C_3_t40229	FVTVGAFPIGIDPEK	15	0	1588.85	>jgi|TrireRUTC30_1|24685|estExt_Genemark1.C_70172;>jgi|Trias1|161785|estExt_Genewise1.C_3_t40229	>jgi|TrireRUTC30_1|24685|estExt_Genemark1.C_70172	yes	no	2	1.8692e-05	139.89
>jgi|TrireRUTC30_1|24695|estExt_Genemark1.C_70189	INIIGSGYQSEIIK	14	0	1533.84	>jgi|TrireRUTC30_1|24695|estExt_Genemark1.C_70189	>jgi|TrireRUTC30_1|24695|estExt_Genemark1.C_70189	yes	yes	2	0.00013987	133.16
>jgi|TrireRUTC30_1|24696|estExt_Genemark1.C_70192	YYSVYDIGR	9	0	1134.53	>jgi|TrireRUTC30_1|24696|estExt_Genemark1.C_70192	>jgi|TrireRUTC30_1|24696|estExt_Genemark1.C_70192	yes	yes	2	0.13937	72.23
>jgi|TrireRUTC30_1|24798|estExt_Genemark1.C_70395	ADVQVQVSPTSDR	13	0	1400.69	>jgi|TrireRUTC30_1|24798|estExt_Genemark1.C_70395	>jgi|TrireRUTC30_1|24798|estExt_Genemark1.C_70395	yes	yes	2	4.8383e-07	149.96
>jgi|TrireRUTC30_1|24798|estExt_Genemark1.C_70395	AVFTVTPGSEQIR	13	0	1403.74	>jgi|TrireRUTC30_1|24798|estExt_Genemark1.C_70395	>jgi|TrireRUTC30_1|24798|estExt_Genemark1.C_70395	yes	yes	2	1.4858e-11	165.78
>jgi|TrireRUTC30_1|24798|estExt_Genemark1.C_70395	ENNWPEEIK	9	0	1157.54	>jgi|TrireRUTC30_1|24798|estExt_Genemark1.C_70395	>jgi|TrireRUTC30_1|24798|estExt_Genemark1.C_70395	yes	yes	2	0.17256	69.915
>jgi|TrireRUTC30_1|24798|estExt_Genemark1.C_70395	EVYDFISTACAK	12	0	1402.64	>jgi|TrireRUTC30_1|24798|estExt_Genemark1.C_70395	>jgi|TrireRUTC30_1|24798|estExt_Genemark1.C_70395	yes	yes	2	2.3955e-85	275.84
>jgi|TrireRUTC30_1|24798|estExt_Genemark1.C_70395	GHIDNISNNMIIGAINEANNEANK	24	0	2565.22	>jgi|TrireRUTC30_1|24798|estExt_Genemark1.C_70395	>jgi|TrireRUTC30_1|24798|estExt_Genemark1.C_70395	yes	yes	3	7.5278e-08	147.84
>jgi|TrireRUTC30_1|24798|estExt_Genemark1.C_70395	IQIIQPFAPWDGK	13	0	1511.81	>jgi|TrireRUTC30_1|24798|estExt_Genemark1.C_70395	>jgi|TrireRUTC30_1|24798|estExt_Genemark1.C_70395	yes	yes	2	1.0167e-17	181.66
>jgi|TrireRUTC30_1|24798|estExt_Genemark1.C_70395	QGMIPITFADPADYDK	16	0	1780.83	>jgi|TrireRUTC30_1|24798|estExt_Genemark1.C_70395	>jgi|TrireRUTC30_1|24798|estExt_Genemark1.C_70395	yes	yes	2	0.017196	105.19
>jgi|TrireRUTC30_1|24851|estExt_Genemark1.C_80073;>jgi|Trias1|86864|estExt_fgenesh1_pg.C_2_t20369	GVVVDGIDV	9	0	871.465	>jgi|TrireRUTC30_1|24851|estExt_Genemark1.C_80073;>jgi|Trias1|86864|estExt_fgenesh1_pg.C_2_t20369	>jgi|TrireRUTC30_1|24851|estExt_Genemark1.C_80073	yes	no	1	0.12745	86.113
>jgi|TrireRUTC30_1|25083|estExt_Genemark1.C_90252	TTIAPITQVIDNYAEGQK	18	0	1961.01	>jgi|TrireRUTC30_1|25083|estExt_Genemark1.C_90252	>jgi|TrireRUTC30_1|25083|estExt_Genemark1.C_90252	yes	yes	2	2.8439e-09	152.07
>jgi|TrireRUTC30_1|25097|estExt_Genemark1.C_100016	FSEQPIPEIGDSQVIVK	17	0	1884.98	>jgi|TrireRUTC30_1|25097|estExt_Genemark1.C_100016	>jgi|TrireRUTC30_1|25097|estExt_Genemark1.C_100016	yes	yes	2	0.0011983	117
>jgi|TrireRUTC30_1|25166|estExt_Genemark1.C_100168;>jgi|Trias1|53703|fgenesh1_kg.1_#_964_#_Locus315v1rpkm460.73	DIISAIVSGIITIGSR	16	0	1613.94	>jgi|TrireRUTC30_1|25166|estExt_Genemark1.C_100168;>jgi|Trias1|53703|fgenesh1_kg.1_#_964_#_Locus315v1rpkm460.73	>jgi|TrireRUTC30_1|25166|estExt_Genemark1.C_100168	yes	no	2	0.034845	105.78
>jgi|TrireRUTC30_1|25166|estExt_Genemark1.C_100168;>jgi|Trias1|53703|fgenesh1_kg.1_#_964_#_Locus315v1rpkm460.73	IPIDYSWAQEIGIIR	15	0	1772.95	>jgi|TrireRUTC30_1|25166|estExt_Genemark1.C_100168;>jgi|Trias1|53703|fgenesh1_kg.1_#_964_#_Locus315v1rpkm460.73	>jgi|TrireRUTC30_1|25166|estExt_Genemark1.C_100168	yes	no	2	0.00057685	127.36
>jgi|TrireRUTC30_1|25190|estExt_Genemark1.C_100210	ATIFSNYSQYNQPQK	15	0	1787.85	>jgi|TrireRUTC30_1|25190|estExt_Genemark1.C_100210	>jgi|TrireRUTC30_1|25190|estExt_Genemark1.C_100210	yes	yes	2	2.9723e-38	218.6
>jgi|TrireRUTC30_1|25190|estExt_Genemark1.C_100210	DGTGGIWIAVADTIPK	16	0	1612.85	>jgi|TrireRUTC30_1|25190|estExt_Genemark1.C_100210	>jgi|TrireRUTC30_1|25190|estExt_Genemark1.C_100210	yes	yes	2	1.2632e-93	174.95
>jgi|TrireRUTC30_1|25190|estExt_Genemark1.C_100210	PIDVENIIR	9	0	1067.6	>jgi|TrireRUTC30_1|25190|estExt_Genemark1.C_100210	>jgi|TrireRUTC30_1|25190|estExt_Genemark1.C_100210	yes	yes	2	0.0063263	119.21
>jgi|TrireRUTC30_1|25222|estExt_Genemark1.C_100274	FDETAGAEEVADDGFATVGK	20	0	2027.9	>jgi|TrireRUTC30_1|25222|estExt_Genemark1.C_100274	>jgi|TrireRUTC30_1|25222|estExt_Genemark1.C_100274	yes	yes	2	0.0010844	126.26
>jgi|TrireRUTC30_1|25303|estExt_Genemark1.C_110157	ADGIDMVVAAVGNITDAQTAR	21	0	2087.03	>jgi|TrireRUTC30_1|25303|estExt_Genemark1.C_110157	>jgi|TrireRUTC30_1|25303|estExt_Genemark1.C_110157	yes	yes	2	1.5425e-20	185.85
>jgi|TrireRUTC30_1|25468|estExt_Genemark1.C_130011	AGDDGSINIGNAVTNDIK	18	0	1772.85	>jgi|TrireRUTC30_1|25468|estExt_Genemark1.C_130011	>jgi|TrireRUTC30_1|25468|estExt_Genemark1.C_130011	yes	yes	2	2.0925e-50	223.52
>jgi|TrireRUTC30_1|25648|estExt_Genemark1.C_140129	DAGTIAGINVIR	12	0	1198.67	>jgi|TrireRUTC30_1|25648|estExt_Genemark1.C_140129	>jgi|TrireRUTC30_1|25648|estExt_Genemark1.C_140129	yes	yes	1,2	1.7097e-44	229.68
>jgi|TrireRUTC30_1|25648|estExt_Genemark1.C_140129	MYQGAGGSEDDGDFHDEI	18	0	1941.73	>jgi|TrireRUTC30_1|25648|estExt_Genemark1.C_140129	>jgi|TrireRUTC30_1|25648|estExt_Genemark1.C_140129	yes	yes	2	1.6401e-39	216.15
>jgi|TrireRUTC30_1|25648|estExt_Genemark1.C_140129	QFTPEEISAMIIGK	14	0	1562.8	>jgi|TrireRUTC30_1|25648|estExt_Genemark1.C_140129	>jgi|TrireRUTC30_1|25648|estExt_Genemark1.C_140129	yes	yes	2,3	9.4886e-26	197.38
>jgi|TrireRUTC30_1|25832|estExt_Genemark1.C_160115	AQVPVTIVDASEQAISK	17	0	1754.94	>jgi|TrireRUTC30_1|25832|estExt_Genemark1.C_160115	>jgi|TrireRUTC30_1|25832|estExt_Genemark1.C_160115	yes	yes	2	1.4338e-05	133.23
>jgi|TrireRUTC30_1|25878|estExt_Genemark1.C_160189	AVAEEYGVTGYPTIIFFPAGTK	22	0	2330.18	>jgi|TrireRUTC30_1|25878|estExt_Genemark1.C_160189	>jgi|TrireRUTC30_1|25878|estExt_Genemark1.C_160189	yes	yes	2	8.9697e-39	208.59
>jgi|TrireRUTC30_1|25878|estExt_Genemark1.C_160189	EAVDIITDAAETK	13	0	1374.69	>jgi|TrireRUTC30_1|25878|estExt_Genemark1.C_160189	>jgi|TrireRUTC30_1|25878|estExt_Genemark1.C_160189	yes	yes	2	0.28058	75.849
>jgi|TrireRUTC30_1|25878|estExt_Genemark1.C_160189	VANDFAGDENVVIAK	15	0	1560.78	>jgi|TrireRUTC30_1|25878|estExt_Genemark1.C_160189	>jgi|TrireRUTC30_1|25878|estExt_Genemark1.C_160189	yes	yes	2	1.3709e-26	191.01
>jgi|TrireRUTC30_1|25959|estExt_Genemark1.C_180011;>jgi|Trias1|151963|e_gw1.17.128.1	FAVEPVWYIPGVAER	15	0	1731.9	>jgi|TrireRUTC30_1|25959|estExt_Genemark1.C_180011;>jgi|Trias1|151963|e_gw1.17.128.1	>jgi|TrireRUTC30_1|25959|estExt_Genemark1.C_180011	yes	no	2	2.5291e-05	137.88
>jgi|TrireRUTC30_1|26187|estExt_Genemark1.C_200159	IIAISGGGGIDGAANIR	17	0	1553.85	>jgi|TrireRUTC30_1|26187|estExt_Genemark1.C_200159	>jgi|TrireRUTC30_1|26187|estExt_Genemark1.C_200159	yes	yes	2	7.681e-50	219.61
>jgi|TrireRUTC30_1|26187|estExt_Genemark1.C_200159	IYVVGGGSINPAITR	15	0	1515.84	>jgi|TrireRUTC30_1|26187|estExt_Genemark1.C_200159	>jgi|TrireRUTC30_1|26187|estExt_Genemark1.C_200159	yes	yes	2	3.1658e-27	201.04
>jgi|TrireRUTC30_1|26187|estExt_Genemark1.C_200159	VDFDQDFGPQYGIQK	15	0	1755.81	>jgi|TrireRUTC30_1|26187|estExt_Genemark1.C_200159	>jgi|TrireRUTC30_1|26187|estExt_Genemark1.C_200159	yes	yes	2	6.505e-48	230.26
>jgi|TrireRUTC30_1|26187|estExt_Genemark1.C_200159	VIGAFEEMER	10	0	1179.56	>jgi|TrireRUTC30_1|26187|estExt_Genemark1.C_200159	>jgi|TrireRUTC30_1|26187|estExt_Genemark1.C_200159	yes	yes	2	0.028759	96.034
>jgi|TrireRUTC30_1|26187|estExt_Genemark1.C_200159	VIGEVIGGADGVYK	14	0	1375.73	>jgi|TrireRUTC30_1|26187|estExt_Genemark1.C_200159	>jgi|TrireRUTC30_1|26187|estExt_Genemark1.C_200159	yes	yes	2	1.3868e-46	221.75
>jgi|TrireRUTC30_1|26328|estExt_Genemark1.C_220122	ADSVNYWHGEIEYGYDTIQAIFGEGAK	27	0	3032.38	>jgi|TrireRUTC30_1|26328|estExt_Genemark1.C_220122	>jgi|TrireRUTC30_1|26328|estExt_Genemark1.C_220122	yes	yes	3	0.0058838	94.259
>jgi|TrireRUTC30_1|26328|estExt_Genemark1.C_220122	AGITIIEVAIR	11	0	1154.7	>jgi|TrireRUTC30_1|26328|estExt_Genemark1.C_220122	>jgi|TrireRUTC30_1|26328|estExt_Genemark1.C_220122	yes	yes	2	1.3436e-129	198.25
>jgi|TrireRUTC30_1|26328|estExt_Genemark1.C_220122	DGNDGIIIGVSSVQQIEQNITDIEK	25	0	2684.35	>jgi|TrireRUTC30_1|26328|estExt_Genemark1.C_220122	>jgi|TrireRUTC30_1|26328|estExt_Genemark1.C_220122	yes	yes	2,3	5.8624e-06	144.18
>jgi|TrireRUTC30_1|26328|estExt_Genemark1.C_220122	FAGDTAQATNYR	12	0	1313.6	>jgi|TrireRUTC30_1|26328|estExt_Genemark1.C_220122	>jgi|TrireRUTC30_1|26328|estExt_Genemark1.C_220122	yes	yes	2	0	256.92
>jgi|TrireRUTC30_1|26328|estExt_Genemark1.C_220122	GPIPEEVVQAIDDAWR	16	0	1793.89	>jgi|TrireRUTC30_1|26328|estExt_Genemark1.C_220122	>jgi|TrireRUTC30_1|26328|estExt_Genemark1.C_220122	yes	yes	2,3	1.6353e-13	169.09
>jgi|TrireRUTC30_1|26328|estExt_Genemark1.C_220122	GVPFAETIEAVDR	13	0	1402.71	>jgi|TrireRUTC30_1|26328|estExt_Genemark1.C_220122	>jgi|TrireRUTC30_1|26328|estExt_Genemark1.C_220122	yes	yes	2	1.7719e-11	164.04
>jgi|TrireRUTC30_1|26328|estExt_Genemark1.C_220122	ITDIDTFNK	9	0	1065.53	>jgi|TrireRUTC30_1|26328|estExt_Genemark1.C_220122	>jgi|TrireRUTC30_1|26328|estExt_Genemark1.C_220122	yes	yes	2	0.079455	95.311
>jgi|TrireRUTC30_1|26328|estExt_Genemark1.C_220122	PTIYQGMYNAITR	13	0	1526.76	>jgi|TrireRUTC30_1|26328|estExt_Genemark1.C_220122	>jgi|TrireRUTC30_1|26328|estExt_Genemark1.C_220122	yes	yes	2	0.1558	90.156
>jgi|TrireRUTC30_1|26328|estExt_Genemark1.C_220122	VIIGIMTFGPSEDEGAR	17	0	1790.89	>jgi|TrireRUTC30_1|26328|estExt_Genemark1.C_220122	>jgi|TrireRUTC30_1|26328|estExt_Genemark1.C_220122	yes	yes	2	1.8291e-15	174.37
>jgi|TrireRUTC30_1|26328|estExt_Genemark1.C_220122	VQYPWAPGINTADK	14	0	1558.78	>jgi|TrireRUTC30_1|26328|estExt_Genemark1.C_220122	>jgi|TrireRUTC30_1|26328|estExt_Genemark1.C_220122	yes	yes	2	0.00015523	131.79
>jgi|TrireRUTC30_1|26328|estExt_Genemark1.C_220122	VYVGGAQEAFTR	12	0	1296.65	>jgi|TrireRUTC30_1|26328|estExt_Genemark1.C_220122	>jgi|TrireRUTC30_1|26328|estExt_Genemark1.C_220122	yes	yes	2	0.044044	95.618
>jgi|TrireRUTC30_1|26328|estExt_Genemark1.C_220122	YGIDIVVYNPIAGGIFSGK	19	0	1982.05	>jgi|TrireRUTC30_1|26328|estExt_Genemark1.C_220122	>jgi|TrireRUTC30_1|26328|estExt_Genemark1.C_220122	yes	yes	2	0.055463	95.554
>jgi|TrireRUTC30_1|26973|estExt_Genemark1.C_410042	YFNQATQQIDDNWTIIK	17	0	2097.02	>jgi|TrireRUTC30_1|26973|estExt_Genemark1.C_410042	>jgi|TrireRUTC30_1|26973|estExt_Genemark1.C_410042	yes	yes	2	0.0021269	110.78
>jgi|TrireRUTC30_1|31607|fgenesh1_pg.1_#_96	VITTSATGSSTTVTIEDIPSGTYNFK	26	0	2689.33	>jgi|TrireRUTC30_1|31607|fgenesh1_pg.1_#_96	>jgi|TrireRUTC30_1|31607|fgenesh1_pg.1_#_96	yes	yes	2	3.4825e-06	144.02
>jgi|TrireRUTC30_1|31971|fgenesh1_pg.1_#_460	TIADISINANSEQGQAIK	18	0	1871.96	>jgi|TrireRUTC30_1|31971|fgenesh1_pg.1_#_460	>jgi|TrireRUTC30_1|31971|fgenesh1_pg.1_#_460	yes	yes	2	0.0017267	117.13
>jgi|TrireRUTC30_1|31971|fgenesh1_pg.1_#_460	YTTGADENTAIICSFPR	17	0	1914.88	>jgi|TrireRUTC30_1|31971|fgenesh1_pg.1_#_460	>jgi|TrireRUTC30_1|31971|fgenesh1_pg.1_#_460	yes	yes	2	0.005991	110.57
>jgi|TrireRUTC30_1|33630|fgenesh1_pg.3_#_508;>jgi|Trias1|70244|fgenesh1_pm.9_#_4	EIGYIGIFAPK	11	0	1206.66	>jgi|TrireRUTC30_1|33630|fgenesh1_pg.3_#_508;>jgi|Trias1|70244|fgenesh1_pm.9_#_4	>jgi|TrireRUTC30_1|33630|fgenesh1_pg.3_#_508	yes	no	2	0.04073	107.45
>jgi|TrireRUTC30_1|36479|fgenesh1_pg.12_#_195	VGAGIQTFIEGK	12	0	1218.66	>jgi|TrireRUTC30_1|36479|fgenesh1_pg.12_#_195	>jgi|TrireRUTC30_1|36479|fgenesh1_pg.12_#_195	yes	yes	2	1.0367e-07	158.56
>jgi|TrireRUTC30_1|37157|fgenesh1_pg.16_#_32	NIDVAAQDGSIIIIGTISGGR	21	0	2069.11	>jgi|TrireRUTC30_1|37157|fgenesh1_pg.16_#_32	>jgi|TrireRUTC30_1|37157|fgenesh1_pg.16_#_32	yes	yes	2	0	252.58
>jgi|TrireRUTC30_1|37721|fgenesh1_pg.19_#_46	YIPQAIATAAGIDVEK	16	0	1658.89	>jgi|TrireRUTC30_1|37721|fgenesh1_pg.19_#_46	>jgi|TrireRUTC30_1|37721|fgenesh1_pg.19_#_46	yes	yes	2,3	0.0099784	103.67
>jgi|TrireRUTC30_1|38236|fgenesh1_pg.22_#_71	FQIDSIEIISSVNMQAIK	18	0	2035.07	>jgi|TrireRUTC30_1|38236|fgenesh1_pg.22_#_71	>jgi|TrireRUTC30_1|38236|fgenesh1_pg.22_#_71	yes	yes	2	0.083565	104.92
>jgi|TrireRUTC30_1|38236|fgenesh1_pg.22_#_71	GNFDTVEIPSIK	12	0	1318.68	>jgi|TrireRUTC30_1|38236|fgenesh1_pg.22_#_71	>jgi|TrireRUTC30_1|38236|fgenesh1_pg.22_#_71	yes	yes	2	7.6821e-07	148.18
>jgi|TrireRUTC30_1|38236|fgenesh1_pg.22_#_71	IETVAGGVIIR	11	0	1126.67	>jgi|TrireRUTC30_1|38236|fgenesh1_pg.22_#_71	>jgi|TrireRUTC30_1|38236|fgenesh1_pg.22_#_71	yes	yes	2	2.6195e-31	215.06
>jgi|TrireRUTC30_1|38418|fgenesh1_pg.24_#_2	GTVTSDGATYTIWENTR	17	0	1870.87	>jgi|TrireRUTC30_1|38418|fgenesh1_pg.24_#_2	>jgi|TrireRUTC30_1|38418|fgenesh1_pg.24_#_2	yes	yes	2,3	1.288e-284	383.98
>jgi|TrireRUTC30_1|38860|fgenesh1_pg.27_#_77	ATGEPIFSSHMIDISEEPVDWNIETTAK	28	0	3116.46	>jgi|TrireRUTC30_1|38860|fgenesh1_pg.27_#_77	>jgi|TrireRUTC30_1|38860|fgenesh1_pg.27_#_77	yes	yes	3	2.9547e-39	208.98
>jgi|TrireRUTC30_1|38860|fgenesh1_pg.27_#_77	SPIIIQMSQGGAAYFAGK	18	0	1837.94	>jgi|TrireRUTC30_1|38860|fgenesh1_pg.27_#_77	>jgi|TrireRUTC30_1|38860|fgenesh1_pg.27_#_77	yes	yes	2	5.7157e-112	281.86
>jgi|TrireRUTC30_1|38860|fgenesh1_pg.27_#_77	TGVIVGDDVIR	11	0	1142.63	>jgi|TrireRUTC30_1|38860|fgenesh1_pg.27_#_77	>jgi|TrireRUTC30_1|38860|fgenesh1_pg.27_#_77	yes	yes	2	7.9416e-11	167.09
>jgi|TrireRUTC30_1|38860|fgenesh1_pg.27_#_77	VNMDTDMQFAYICGIR	16	0	1932.85	>jgi|TrireRUTC30_1|38860|fgenesh1_pg.27_#_77	>jgi|TrireRUTC30_1|38860|fgenesh1_pg.27_#_77	yes	yes	2	1.8131e-109	283.34
>jgi|TrireRUTC30_1|39240|fgenesh1_pg.31_#_24	IVVEEPFGPIVPIIK	15	0	1648.98	>jgi|TrireRUTC30_1|39240|fgenesh1_pg.31_#_24	>jgi|TrireRUTC30_1|39240|fgenesh1_pg.31_#_24	yes	yes	2	0.00098803	130.15
>jgi|TrireRUTC30_1|39524|fgenesh1_pg.36_#_16	ATGVDFFSVPVEIGPEGVEK	20	0	2076.04	>jgi|TrireRUTC30_1|39524|fgenesh1_pg.36_#_16	>jgi|TrireRUTC30_1|39524|fgenesh1_pg.36_#_16	yes	yes	2	1.1602e-80	248.25
>jgi|TrireRUTC30_1|39524|fgenesh1_pg.36_#_16	GIVEPSYVYIPGVPGGEAIAK	21	0	2115.13	>jgi|TrireRUTC30_1|39524|fgenesh1_pg.36_#_16	>jgi|TrireRUTC30_1|39524|fgenesh1_pg.36_#_16	yes	yes	2	4.0412e-39	204.81
>jgi|TrireRUTC30_1|39524|fgenesh1_pg.36_#_16	ITIPVVGGHSGETIIPIFSK	20	0	2064.16	>jgi|TrireRUTC30_1|39524|fgenesh1_pg.36_#_16	>jgi|TrireRUTC30_1|39524|fgenesh1_pg.36_#_16	yes	yes	3	0.099136	88.951
>jgi|TrireRUTC30_1|4602|gm1.158_g	AVAYQVDVSEAEQVK	15	0	1634.82	>jgi|TrireRUTC30_1|4602|gm1.158_g	>jgi|TrireRUTC30_1|4602|gm1.158_g	yes	yes	2	0.0122	103.3
>jgi|TrireRUTC30_1|4602|gm1.158_g	PIIEQTIEEYQK	12	0	1489.77	>jgi|TrireRUTC30_1|4602|gm1.158_g	>jgi|TrireRUTC30_1|4602|gm1.158_g	yes	yes	2	8.3327e-34	208.63
>jgi|TrireRUTC30_1|5304|gm1.860_g	IYIIDSDGEYVMIK	14	0	1657.83	>jgi|TrireRUTC30_1|5304|gm1.860_g	>jgi|TrireRUTC30_1|5304|gm1.860_g	yes	yes	2	1.9015e-47	232.48
>jgi|TrireRUTC30_1|5304|gm1.860_g	KYQQNGVDIPSAQPGGDTISSCPSASAYGGIATMGK	36	1	3612.68	>jgi|TrireRUTC30_1|5304|gm1.860_g	>jgi|TrireRUTC30_1|5304|gm1.860_g	yes	yes	3	1.2611e-05	103.05
>jgi|TrireRUTC30_1|5304|gm1.860_g	SYYGPGDTVDTSK	13	0	1388.61	>jgi|TrireRUTC30_1|5304|gm1.860_g	>jgi|TrireRUTC30_1|5304|gm1.860_g	yes	yes	2	8.5642e-89	265.65
>jgi|TrireRUTC30_1|5304|gm1.860_g	TCTSGTTCQYSNDYYSQCI	19	0	2307.87	>jgi|TrireRUTC30_1|5304|gm1.860_g	>jgi|TrireRUTC30_1|5304|gm1.860_g	yes	yes	2	2.3671e-05	133.93
>jgi|TrireRUTC30_1|5334|gm1.890_g	FADGPFEGQPTFETAIVR	18	0	1980.96	>jgi|TrireRUTC30_1|5334|gm1.890_g	>jgi|TrireRUTC30_1|5334|gm1.890_g	yes	yes	2	1.6749e-39	213.71
>jgi|TrireRUTC30_1|5334|gm1.890_g	SDVPDIIIFNGNIAESQK	18	0	1958.99	>jgi|TrireRUTC30_1|5334|gm1.890_g	>jgi|TrireRUTC30_1|5334|gm1.890_g	yes	yes	2	0.10145	85.473
>jgi|TrireRUTC30_1|6247|gm1.1803_g	ESWISDDDVAATEIPIAR	18	0	1986.95	>jgi|TrireRUTC30_1|6247|gm1.1803_g	>jgi|TrireRUTC30_1|6247|gm1.1803_g	yes	yes	2	4.8742e-09	146.27
>jgi|TrireRUTC30_1|6312|gm1.1868_g	FAIQYPATVDR	11	0	1279.66	>jgi|TrireRUTC30_1|6312|gm1.1868_g	>jgi|TrireRUTC30_1|6312|gm1.1868_g	yes	yes	2	1.6162e-11	173.24
>jgi|TrireRUTC30_1|6312|gm1.1868_g	GVPYTSVDTNIAAEAAQTFDAIK	23	0	2381.18	>jgi|TrireRUTC30_1|6312|gm1.1868_g	>jgi|TrireRUTC30_1|6312|gm1.1868_g	yes	yes	2	9.7711e-30	203.64
>jgi|TrireRUTC30_1|6312|gm1.1868_g	VVAPDQVGFCK	11	0	1218.61	>jgi|TrireRUTC30_1|6312|gm1.1868_g	>jgi|TrireRUTC30_1|6312|gm1.1868_g	yes	yes	2	0.1893	70.1
>jgi|TrireRUTC30_1|66752|gw1.14.616.1;>jgi|Trias1|97006|gw1.4.223.1	APFIGYYK	8	0	957.496	>jgi|TrireRUTC30_1|66752|gw1.14.616.1;>jgi|Trias1|97006|gw1.4.223.1	>jgi|TrireRUTC30_1|66752|gw1.14.616.1	yes	no	2	0.00017381	150.02
>jgi|TrireRUTC30_1|66752|gw1.14.616.1;>jgi|Trias1|97006|gw1.4.223.1	DAPQGTVEWAGGYTDFSK	18	0	1927.86	>jgi|TrireRUTC30_1|66752|gw1.14.616.1;>jgi|Trias1|97006|gw1.4.223.1	>jgi|TrireRUTC30_1|66752|gw1.14.616.1	yes	no	2	0.0093615	109.67
>jgi|TrireRUTC30_1|66752|gw1.14.616.1;>jgi|Trias1|97006|gw1.4.223.1	EYIYSDHSGSWQSIK	15	0	1798.82	>jgi|TrireRUTC30_1|66752|gw1.14.616.1;>jgi|Trias1|97006|gw1.4.223.1	>jgi|TrireRUTC30_1|66752|gw1.14.616.1	yes	no	2	0.0021102	116.98
>jgi|TrireRUTC30_1|66752|gw1.14.616.1;>jgi|Trias1|97006|gw1.4.223.1	SISIVDYAGADAPTSK	16	0	1593.79	>jgi|TrireRUTC30_1|66752|gw1.14.616.1;>jgi|Trias1|97006|gw1.4.223.1	>jgi|TrireRUTC30_1|66752|gw1.14.616.1	yes	no	2	5.53e-130	285.58
>jgi|TrireRUTC30_1|67379|e_gw1.1.1972.1;>jgi|Trias1|82856|estExt_fgenesh1_pm.C_120276	NFGIWIR	7	0	904.492	>jgi|TrireRUTC30_1|67379|e_gw1.1.1972.1;>jgi|Trias1|82856|estExt_fgenesh1_pm.C_120276	>jgi|TrireRUTC30_1|67379|e_gw1.1.1972.1	yes	no	2	0.045042	115.46
>jgi|TrireRUTC30_1|67379|e_gw1.1.1972.1;>jgi|Trias1|82856|estExt_fgenesh1_pm.C_120276	TDAVESIYSDMAAR	14	0	1527.69	>jgi|TrireRUTC30_1|67379|e_gw1.1.1972.1;>jgi|Trias1|82856|estExt_fgenesh1_pm.C_120276	>jgi|TrireRUTC30_1|67379|e_gw1.1.1972.1	yes	no	2	0.095449	90.861
>jgi|TrireRUTC30_1|67432|e_gw1.1.629.1;>jgi|Trias1|148204|e_gw1.12.170.1	IIETDNMFIPER	12	0	1476.73	>jgi|TrireRUTC30_1|67432|e_gw1.1.629.1;>jgi|Trias1|148204|e_gw1.12.170.1	>jgi|TrireRUTC30_1|67432|e_gw1.1.629.1	yes	no	2	0.10027	93.345
>jgi|TrireRUTC30_1|67432|e_gw1.1.629.1;>jgi|Trias1|148204|e_gw1.12.170.1	YVDWPQPIK	9	0	1144.59	>jgi|TrireRUTC30_1|67432|e_gw1.1.629.1;>jgi|Trias1|148204|e_gw1.12.170.1	>jgi|TrireRUTC30_1|67432|e_gw1.1.629.1	yes	no	2	0.0059731	120.07
>jgi|TrireRUTC30_1|68234|e_gw1.1.1740.1	ETDWIVIGGGSGGIGAAR	18	0	1714.86	>jgi|TrireRUTC30_1|68234|e_gw1.1.1740.1	>jgi|TrireRUTC30_1|68234|e_gw1.1.1740.1	yes	yes	2	0.069058	91.355
>jgi|TrireRUTC30_1|68234|e_gw1.1.1740.1	IFGPPQFSNIK	11	0	1246.67	>jgi|TrireRUTC30_1|68234|e_gw1.1.1740.1	>jgi|TrireRUTC30_1|68234|e_gw1.1.1740.1	yes	yes	2	0.053695	90.263
>jgi|TrireRUTC30_1|68234|e_gw1.1.1740.1	ISYENIPSVVFSHPEVGAVGITEPQAVEK	29	0	3095.58	>jgi|TrireRUTC30_1|68234|e_gw1.1.1740.1	>jgi|TrireRUTC30_1|68234|e_gw1.1.1740.1	yes	yes	3	1.1547e-10	158.11
>jgi|TrireRUTC30_1|68976|e_gw1.1.1058.1;>jgi|Trias1|56620|fgenesh1_kg.4_#_815_#_Locus2079v1rpkm65.82	IDAHDGSCIWVYR	13	0	1590.72	>jgi|TrireRUTC30_1|68976|e_gw1.1.1058.1;>jgi|Trias1|56620|fgenesh1_kg.4_#_815_#_Locus2079v1rpkm65.82	>jgi|TrireRUTC30_1|68976|e_gw1.1.1058.1	yes	no	3	0.023094	105.17
>jgi|TrireRUTC30_1|69022|e_gw1.1.658.1	GDNDPIDVCEIGEIVGYPGQVK	22	0	2373.12	>jgi|TrireRUTC30_1|69022|e_gw1.1.658.1	>jgi|TrireRUTC30_1|69022|e_gw1.1.658.1	yes	yes	2	5.0677e-20	178.1
>jgi|TrireRUTC30_1|69546|e_gw1.1.162.1	ESMAVVQAIEATGR	14	0	1460.73	>jgi|TrireRUTC30_1|69546|e_gw1.1.162.1	>jgi|TrireRUTC30_1|69546|e_gw1.1.162.1	yes	yes	2	4.5281e-59	233.37
>jgi|TrireRUTC30_1|69546|e_gw1.1.162.1	HVVFGEVADK	10	0	1099.57	>jgi|TrireRUTC30_1|69546|e_gw1.1.162.1	>jgi|TrireRUTC30_1|69546|e_gw1.1.162.1	yes	yes	2	0.0096293	118.18
>jgi|TrireRUTC30_1|69546|e_gw1.1.162.1	INFNIFDDVVPK	12	0	1419.74	>jgi|TrireRUTC30_1|69546|e_gw1.1.162.1	>jgi|TrireRUTC30_1|69546|e_gw1.1.162.1	yes	yes	2	1.1501e-84	270.74
>jgi|TrireRUTC30_1|69546|e_gw1.1.162.1	VYFDIAWK	8	0	1040.53	>jgi|TrireRUTC30_1|69546|e_gw1.1.162.1	>jgi|TrireRUTC30_1|69546|e_gw1.1.162.1	yes	yes	2	0.038118	113.7
>jgi|TrireRUTC30_1|70348|e_gw1.2.503.1	TPIAWEPIDVTPIIK	15	0	1691.95	>jgi|TrireRUTC30_1|70348|e_gw1.2.503.1	>jgi|TrireRUTC30_1|70348|e_gw1.2.503.1	yes	yes	2	4.8241e-09	158.58
>jgi|TrireRUTC30_1|70348|e_gw1.2.503.1	TPYEGVDTVIIR	12	0	1361.72	>jgi|TrireRUTC30_1|70348|e_gw1.2.503.1	>jgi|TrireRUTC30_1|70348|e_gw1.2.503.1	yes	yes	2	1.5338e-17	185.18
>jgi|TrireRUTC30_1|7046|gm1.2602_g	DIPTFADAQAIADQIVIIPTEYTDVK	26	0	2846.46	>jgi|TrireRUTC30_1|7046|gm1.2602_g	>jgi|TrireRUTC30_1|7046|gm1.2602_g	yes	yes	3	0.0028182	110.14
>jgi|TrireRUTC30_1|7046|gm1.2602_g	EIQISFAGVGK	11	0	1147.62	>jgi|TrireRUTC30_1|7046|gm1.2602_g	>jgi|TrireRUTC30_1|7046|gm1.2602_g	yes	yes	2	0.071645	85.963
>jgi|TrireRUTC30_1|7046|gm1.2602_g	MYAEQPSGFDIVIIGEK	17	0	1895.93	>jgi|TrireRUTC30_1|7046|gm1.2602_g	>jgi|TrireRUTC30_1|7046|gm1.2602_g	yes	yes	2	0.090893	93.909
>jgi|TrireRUTC30_1|71638|e_gw1.2.1794.1;>jgi|Trias1|47755|fgenesh1_pg.8_#_88	SPIIIGNDIR	10	0	1096.62	>jgi|TrireRUTC30_1|71638|e_gw1.2.1794.1;>jgi|Trias1|47755|fgenesh1_pg.8_#_88	>jgi|TrireRUTC30_1|71638|e_gw1.2.1794.1	yes	no	2	1.7946e-15	182.16
>jgi|TrireRUTC30_1|72252|e_gw1.2.83.1	EGAIIIGIGGDNSNR	15	0	1484.76	>jgi|TrireRUTC30_1|72252|e_gw1.2.83.1	>jgi|TrireRUTC30_1|72252|e_gw1.2.83.1	yes	yes	2	0.0017164	128.61
>jgi|TrireRUTC30_1|72409|e_gw1.3.682.1	GAAWDVFAGTVR	12	0	1248.63	>jgi|TrireRUTC30_1|72409|e_gw1.3.682.1	>jgi|TrireRUTC30_1|72409|e_gw1.3.682.1	yes	yes	2	0.068986	88.596
>jgi|TrireRUTC30_1|72409|e_gw1.3.682.1	IQAIVQVPSVSYDDIGPVGQDER	23	0	2484.25	>jgi|TrireRUTC30_1|72409|e_gw1.3.682.1	>jgi|TrireRUTC30_1|72409|e_gw1.3.682.1	yes	yes	2	0.013963	105.96
>jgi|TrireRUTC30_1|72409|e_gw1.3.682.1	QGDIDGITQWIVR	13	0	1499.77	>jgi|TrireRUTC30_1|72409|e_gw1.3.682.1	>jgi|TrireRUTC30_1|72409|e_gw1.3.682.1	yes	yes	2	1.4099e-11	166.24
>jgi|TrireRUTC30_1|72489|e_gw1.3.1006.1	FAGVNIAGFDFGCTTDGTCVTSK	23	0	2424.07	>jgi|TrireRUTC30_1|72489|e_gw1.3.1006.1	>jgi|TrireRUTC30_1|72489|e_gw1.3.1006.1	yes	yes	2,3	1.9286e-50	222.44
>jgi|TrireRUTC30_1|72489|e_gw1.3.1006.1	IPVGWQYIVNNNIGGNIDSTSISK	24	0	2588.32	>jgi|TrireRUTC30_1|72489|e_gw1.3.1006.1	>jgi|TrireRUTC30_1|72489|e_gw1.3.1006.1	yes	yes	2,3	6.1509e-50	220.1
>jgi|TrireRUTC30_1|72489|e_gw1.3.1006.1	YIDSDNSGTHAECTTNNIDGAFSPIATWIR	30	0	3325.49	>jgi|TrireRUTC30_1|72489|e_gw1.3.1006.1	>jgi|TrireRUTC30_1|72489|e_gw1.3.1006.1	yes	yes	3	7.9694e-07	130.98
>jgi|TrireRUTC30_1|73300|e_gw1.3.1644.1	YITDAITPEEAVAMIR	16	0	1791.91	>jgi|TrireRUTC30_1|73300|e_gw1.3.1644.1	>jgi|TrireRUTC30_1|73300|e_gw1.3.1644.1	yes	yes	2	8.9074e-06	142.85
>jgi|TrireRUTC30_1|75405|e_gw1.5.314.1	GSNPFDIIGDVFIK	14	0	1520.79	>jgi|TrireRUTC30_1|75405|e_gw1.5.314.1	>jgi|TrireRUTC30_1|75405|e_gw1.5.314.1	yes	yes	2	0.0034949	118.24
>jgi|TrireRUTC30_1|76405|e_gw1.6.1158.1	EIIYFDYQAISPEK	14	0	1714.85	>jgi|TrireRUTC30_1|76405|e_gw1.6.1158.1	>jgi|TrireRUTC30_1|76405|e_gw1.6.1158.1	yes	yes	2	4.4456e-145	314.35
>jgi|TrireRUTC30_1|76405|e_gw1.6.1158.1	FDQEIVDAEVIITTPFHPGYITAER	25	0	2860.43	>jgi|TrireRUTC30_1|76405|e_gw1.6.1158.1	>jgi|TrireRUTC30_1|76405|e_gw1.6.1158.1	yes	yes	3	1.919e-28	195.18
>jgi|TrireRUTC30_1|76405|e_gw1.6.1158.1	GDWDVAAVAK	10	0	1030.51	>jgi|TrireRUTC30_1|76405|e_gw1.6.1158.1	>jgi|TrireRUTC30_1|76405|e_gw1.6.1158.1	yes	yes	2	1.6738e-15	182.65
>jgi|TrireRUTC30_1|76405|e_gw1.6.1158.1	HAEEVPAIIGTTQNEIGIR	19	0	2047.07	>jgi|TrireRUTC30_1|76405|e_gw1.6.1158.1	>jgi|TrireRUTC30_1|76405|e_gw1.6.1158.1	yes	yes	2,3	1.2889e-40	216.19
>jgi|TrireRUTC30_1|76405|e_gw1.6.1158.1	HDYRPEDIIVYQGDWATK	18	1	2205.05	>jgi|TrireRUTC30_1|76405|e_gw1.6.1158.1	>jgi|TrireRUTC30_1|76405|e_gw1.6.1158.1	yes	yes	3	0.056836	109.55
>jgi|TrireRUTC30_1|76405|e_gw1.6.1158.1	IAITAGIGSDHVDIVAANK	19	0	1864.01	>jgi|TrireRUTC30_1|76405|e_gw1.6.1158.1	>jgi|TrireRUTC30_1|76405|e_gw1.6.1158.1	yes	yes	2,3	7.016e-15	172.91
>jgi|TrireRUTC30_1|76405|e_gw1.6.1158.1	NFVPAHEQVAR	11	0	1266.65	>jgi|TrireRUTC30_1|76405|e_gw1.6.1158.1	>jgi|TrireRUTC30_1|76405|e_gw1.6.1158.1	yes	yes	3	0.29069	61.65
>jgi|TrireRUTC30_1|76405|e_gw1.6.1158.1	RVDSIEEMIAQCDVVTINCPIHEK	24	1	2855.36	>jgi|TrireRUTC30_1|76405|e_gw1.6.1158.1	>jgi|TrireRUTC30_1|76405|e_gw1.6.1158.1	yes	yes	3	0.002191	131.56
>jgi|TrireRUTC30_1|76405|e_gw1.6.1158.1	TAVNPFGYGNAMVPHMSGTSIDAQR	25	0	2620.22	>jgi|TrireRUTC30_1|76405|e_gw1.6.1158.1	>jgi|TrireRUTC30_1|76405|e_gw1.6.1158.1	yes	yes	3	0.0092195	118.76
>jgi|TrireRUTC30_1|76405|e_gw1.6.1158.1	TGHIAGYGGDVWFPQPAPR	19	0	2024.99	>jgi|TrireRUTC30_1|76405|e_gw1.6.1158.1	>jgi|TrireRUTC30_1|76405|e_gw1.6.1158.1	yes	yes	3	5.2225e-09	151.49
>jgi|TrireRUTC30_1|76405|e_gw1.6.1158.1	VDSIEEMIAQCDVVTINCPIHEK	23	0	2699.26	>jgi|TrireRUTC30_1|76405|e_gw1.6.1158.1	>jgi|TrireRUTC30_1|76405|e_gw1.6.1158.1	yes	yes	3	0.0045335	121.51
>jgi|TrireRUTC30_1|76405|e_gw1.6.1158.1	VIIVIYDGGK	10	0	1075.63	>jgi|TrireRUTC30_1|76405|e_gw1.6.1158.1	>jgi|TrireRUTC30_1|76405|e_gw1.6.1158.1	yes	yes	2	0.00058909	137.13
>jgi|TrireRUTC30_1|77115|e_gw1.6.363.1	AVGANFVQTDAFGNK	15	0	1537.75	>jgi|TrireRUTC30_1|77115|e_gw1.6.363.1	>jgi|TrireRUTC30_1|77115|e_gw1.6.363.1	yes	yes	2	1.4531e-47	226.51
>jgi|TrireRUTC30_1|77115|e_gw1.6.363.1	IIEEFYSAGK	10	0	1155.58	>jgi|TrireRUTC30_1|77115|e_gw1.6.363.1	>jgi|TrireRUTC30_1|77115|e_gw1.6.363.1	yes	yes	2	0.011391	114.39
>jgi|TrireRUTC30_1|77115|e_gw1.6.363.1	VVVDGTIITGQNPASATEIGEAIAK	25	0	2453.3	>jgi|TrireRUTC30_1|77115|e_gw1.6.363.1	>jgi|TrireRUTC30_1|77115|e_gw1.6.363.1	yes	yes	2	8.6869e-97	271.58
>jgi|TrireRUTC30_1|7812|gm1.3368_g	FDQTASEIEGICR	13	0	1524.69	>jgi|TrireRUTC30_1|7812|gm1.3368_g	>jgi|TrireRUTC30_1|7812|gm1.3368_g	yes	yes	2	0.04166	103.97
>jgi|TrireRUTC30_1|78299|e_gw1.7.589.1	NIIIATGSEATPFPGIQIDEK	21	0	2213.16	>jgi|TrireRUTC30_1|78299|e_gw1.7.589.1	>jgi|TrireRUTC30_1|78299|e_gw1.7.589.1	yes	yes	2	1.0319e-158	317.96
>jgi|TrireRUTC30_1|78299|e_gw1.7.589.1	VITSTGAIAIQK	12	0	1200.71	>jgi|TrireRUTC30_1|78299|e_gw1.7.589.1	>jgi|TrireRUTC30_1|78299|e_gw1.7.589.1	yes	yes	2	0.11029	82.494
>jgi|TrireRUTC30_1|78299|e_gw1.7.589.1	VQINDGGESVIR	12	0	1285.66	>jgi|TrireRUTC30_1|78299|e_gw1.7.589.1	>jgi|TrireRUTC30_1|78299|e_gw1.7.589.1	yes	yes	2	0.014304	108.98
>jgi|TrireRUTC30_1|79168|e_gw1.8.298.1	AEDIAAAIDDR	11	0	1158.55	>jgi|TrireRUTC30_1|79168|e_gw1.8.298.1	>jgi|TrireRUTC30_1|79168|e_gw1.8.298.1	yes	yes	2	0.014791	102.95
>jgi|TrireRUTC30_1|79168|e_gw1.8.298.1	FPQFIEPAEGYHGIK	15	0	1731.86	>jgi|TrireRUTC30_1|79168|e_gw1.8.298.1	>jgi|TrireRUTC30_1|79168|e_gw1.8.298.1	yes	yes	3	3.4586e-19	184.11
>jgi|TrireRUTC30_1|79168|e_gw1.8.298.1	GFGGVISFGVK	11	0	1066.58	>jgi|TrireRUTC30_1|79168|e_gw1.8.298.1	>jgi|TrireRUTC30_1|79168|e_gw1.8.298.1	yes	yes	2	0.00067155	130.66
>jgi|TrireRUTC30_1|79168|e_gw1.8.298.1	ISSGVTEDIIR	11	0	1188.63	>jgi|TrireRUTC30_1|79168|e_gw1.8.298.1	>jgi|TrireRUTC30_1|79168|e_gw1.8.298.1	yes	yes	2	7.336e-23	198.62
>jgi|TrireRUTC30_1|79570|e_gw1.9.72.1	FIIDPYIENPEHSK	14	0	1700.84	>jgi|TrireRUTC30_1|79570|e_gw1.9.72.1	>jgi|TrireRUTC30_1|79570|e_gw1.9.72.1	yes	yes	3	0.015596	105.03
>jgi|TrireRUTC30_1|7988|gm1.3544_g;>jgi|Trias1|186987|estExt_Genewise1Plus.C_3_t30413	ISAPPIAAIK	10	0	979.607	>jgi|TrireRUTC30_1|7988|gm1.3544_g;>jgi|Trias1|186987|estExt_Genewise1Plus.C_3_t30413	>jgi|TrireRUTC30_1|7988|gm1.3544_g	yes	no	2	0.19213	93.649
>jgi|TrireRUTC30_1|80225|e_gw1.9.734.1;>jgi|Trias1|28832|gm1.6801_g	AGAQIVMVFDSWAGEIGPASFK	22	0	2280.12	>jgi|TrireRUTC30_1|80225|e_gw1.9.734.1;>jgi|Trias1|28832|gm1.6801_g	>jgi|TrireRUTC30_1|80225|e_gw1.9.734.1	yes	no	2	0.0039185	123.43
>jgi|TrireRUTC30_1|80225|e_gw1.9.734.1;>jgi|Trias1|28832|gm1.6801_g	DAEVASTITIQPVER	15	0	1627.84	>jgi|TrireRUTC30_1|80225|e_gw1.9.734.1;>jgi|Trias1|28832|gm1.6801_g	>jgi|TrireRUTC30_1|80225|e_gw1.9.734.1	yes	no	2	0.22906	74.29
>jgi|TrireRUTC30_1|81500|e_gw1.11.694.1;>jgi|Trias1|56938|fgenesh1_kg.5_#_227_#_Locus3415v1rpkm35.26	QGVAEVVDEIISR	13	0	1413.75	>jgi|TrireRUTC30_1|81500|e_gw1.11.694.1;>jgi|Trias1|56938|fgenesh1_kg.5_#_227_#_Locus3415v1rpkm35.26	>jgi|TrireRUTC30_1|81500|e_gw1.11.694.1	yes	no	2	0.18788	74.537
>jgi|TrireRUTC30_1|8189|gm1.3745_g	GPIGIVINIIER	12	0	1292.78	>jgi|TrireRUTC30_1|8189|gm1.3745_g	>jgi|TrireRUTC30_1|8189|gm1.3745_g	yes	yes	2	0.00039621	131.82
>jgi|TrireRUTC30_1|81893|e_gw1.11.804.1	AAYDCGVNFFDCAEAYAAGESEIVMGEAIK	30	0	3257.4	>jgi|TrireRUTC30_1|81893|e_gw1.11.804.1	>jgi|TrireRUTC30_1|81893|e_gw1.11.804.1	yes	yes	3	2e-06	128.33
>jgi|TrireRUTC30_1|81893|e_gw1.11.804.1	IYWGQNFGTNPVNNVGISR	19	0	2135.05	>jgi|TrireRUTC30_1|81893|e_gw1.11.804.1	>jgi|TrireRUTC30_1|81893|e_gw1.11.804.1	yes	yes	2	1.0219e-40	216.71
>jgi|TrireRUTC30_1|81893|e_gw1.11.804.1	QSAIAIGWVIK	11	0	1184.69	>jgi|TrireRUTC30_1|81893|e_gw1.11.804.1	>jgi|TrireRUTC30_1|81893|e_gw1.11.804.1	yes	yes	2	1.7769e-67	262.07
>jgi|TrireRUTC30_1|82006|e_gw1.12.570.1	ASITEDVIEEDPTTAAK	17	0	1788.86	>jgi|TrireRUTC30_1|82006|e_gw1.12.570.1	>jgi|TrireRUTC30_1|82006|e_gw1.12.570.1	yes	yes	2	0.0009762	119.62
>jgi|TrireRUTC30_1|82175|e_gw1.12.575.1;>jgi|Trias1|160556|estExt_Genewise1.C_3_t10393	IYEIGAGTSEIR	12	0	1307.67	>jgi|TrireRUTC30_1|82175|e_gw1.12.575.1;>jgi|Trias1|160556|estExt_Genewise1.C_3_t10393	>jgi|TrireRUTC30_1|82175|e_gw1.12.575.1	yes	no	2	0.05113	106.16
>jgi|TrireRUTC30_1|83512|e_gw1.14.108.1;>jgi|Trias1|188272|estExt_Genewise1Plus.C_4_t10403	DDPWIATDTVFAVK	14	0	1576.78	>jgi|TrireRUTC30_1|83512|e_gw1.14.108.1;>jgi|Trias1|188272|estExt_Genewise1Plus.C_4_t10403	>jgi|TrireRUTC30_1|83512|e_gw1.14.108.1	yes	no	2	6.5642e-13	173.76
>jgi|TrireRUTC30_1|83512|e_gw1.14.108.1;>jgi|Trias1|188272|estExt_Genewise1Plus.C_4_t10403	VSDVIGIESIVDEIANK	17	0	1799.95	>jgi|TrireRUTC30_1|83512|e_gw1.14.108.1;>jgi|Trias1|188272|estExt_Genewise1Plus.C_4_t10403	>jgi|TrireRUTC30_1|83512|e_gw1.14.108.1	yes	no	2,3	1.0962e-63	246.63
>jgi|TrireRUTC30_1|83821|e_gw1.14.150.1	ATIVNITGIAGSANVTGDDQK	21	0	2044.04	>jgi|TrireRUTC30_1|83821|e_gw1.14.150.1	>jgi|TrireRUTC30_1|83821|e_gw1.14.150.1	yes	yes	2	2.6669e-42	186.45
>jgi|TrireRUTC30_1|83902|e_gw1.14.589.1;>jgi|Trias1|135183|e_gw1.4.2229.1	ATAEGIDAVAASIIK	15	0	1428.78	>jgi|TrireRUTC30_1|83902|e_gw1.14.589.1;>jgi|Trias1|135183|e_gw1.4.2229.1	>jgi|TrireRUTC30_1|83902|e_gw1.14.589.1	yes	no	2	0.02636	97.273
>jgi|TrireRUTC30_1|83902|e_gw1.14.589.1;>jgi|Trias1|135183|e_gw1.4.2229.1	IIEPGIAIIAPVIDR	15	0	1588.96	>jgi|TrireRUTC30_1|83902|e_gw1.14.589.1;>jgi|Trias1|135183|e_gw1.4.2229.1	>jgi|TrireRUTC30_1|83902|e_gw1.14.589.1	yes	no	2	0.0021102	116.98
>jgi|TrireRUTC30_1|84507|e_gw1.15.466.1	AIGAFFGEFPPPK	13	0	1376.71	>jgi|TrireRUTC30_1|84507|e_gw1.15.466.1	>jgi|TrireRUTC30_1|84507|e_gw1.15.466.1	yes	yes	2	0.027167	102.4
>jgi|TrireRUTC30_1|84507|e_gw1.15.466.1	AIIEFFGK	8	0	923.512	>jgi|TrireRUTC30_1|84507|e_gw1.15.466.1	>jgi|TrireRUTC30_1|84507|e_gw1.15.466.1	yes	yes	2	0.0051044	136.11
>jgi|TrireRUTC30_1|84507|e_gw1.15.466.1	IAGIVPAYVDAVK	13	0	1314.75	>jgi|TrireRUTC30_1|84507|e_gw1.15.466.1	>jgi|TrireRUTC30_1|84507|e_gw1.15.466.1	yes	yes	2	0.03819	98.754
>jgi|TrireRUTC30_1|85314|e_gw1.17.342.1	DTPGGVEQYIEIGFASR	17	0	1837.88	>jgi|TrireRUTC30_1|85314|e_gw1.17.342.1	>jgi|TrireRUTC30_1|85314|e_gw1.17.342.1	yes	yes	2	1.3259e-09	156
>jgi|TrireRUTC30_1|85314|e_gw1.17.342.1	EVIGWVPEVAEEEWEK	16	0	1927.92	>jgi|TrireRUTC30_1|85314|e_gw1.17.342.1	>jgi|TrireRUTC30_1|85314|e_gw1.17.342.1	yes	yes	2	0.0060065	109.47
>jgi|TrireRUTC30_1|85314|e_gw1.17.342.1	GFAEEIEAAVK	11	0	1162.59	>jgi|TrireRUTC30_1|85314|e_gw1.17.342.1	>jgi|TrireRUTC30_1|85314|e_gw1.17.342.1	yes	yes	2	8.1262e-22	164.97
>jgi|TrireRUTC30_1|85314|e_gw1.17.342.1	IYTEEDAPFEFNDK	14	0	1716.75	>jgi|TrireRUTC30_1|85314|e_gw1.17.342.1	>jgi|TrireRUTC30_1|85314|e_gw1.17.342.1	yes	yes	2	1.7671e-90	276.47
>jgi|TrireRUTC30_1|85314|e_gw1.17.342.1	MYEIIIEK	8	0	1037.55	>jgi|TrireRUTC30_1|85314|e_gw1.17.342.1	>jgi|TrireRUTC30_1|85314|e_gw1.17.342.1	yes	yes	2	1.3264e-09	108.46
>jgi|TrireRUTC30_1|85314|e_gw1.17.342.1	NITYTVIVR	9	0	1077.62	>jgi|TrireRUTC30_1|85314|e_gw1.17.342.1	>jgi|TrireRUTC30_1|85314|e_gw1.17.342.1	yes	yes	2	0.030702	81.163
>jgi|TrireRUTC30_1|85314|e_gw1.17.342.1	PVIFENIDQVDIIK	14	0	1641.9	>jgi|TrireRUTC30_1|85314|e_gw1.17.342.1	>jgi|TrireRUTC30_1|85314|e_gw1.17.342.1	yes	yes	2	0.0019978	123.95
>jgi|TrireRUTC30_1|85314|e_gw1.17.342.1	TCDVTVVQAGEEFNVPTYIIMHPTIYGTGK	30	0	3339.62	>jgi|TrireRUTC30_1|85314|e_gw1.17.342.1	>jgi|TrireRUTC30_1|85314|e_gw1.17.342.1	yes	yes	3	6.3516e-10	145.83
>jgi|TrireRUTC30_1|85314|e_gw1.17.342.1	TQDIYAYEIK	10	0	1242.61	>jgi|TrireRUTC30_1|85314|e_gw1.17.342.1	>jgi|TrireRUTC30_1|85314|e_gw1.17.342.1	yes	yes	2	0.14976	71.524
>jgi|TrireRUTC30_1|85314|e_gw1.17.342.1	VIITGATGYIGGSVITR	17	0	1676.95	>jgi|TrireRUTC30_1|85314|e_gw1.17.342.1	>jgi|TrireRUTC30_1|85314|e_gw1.17.342.1	yes	yes	2	0.16381	97.45
>jgi|TrireRUTC30_1|86299|e_gw1.19.207.1	AAFQNHEEIIEAAFK	15	0	1716.85	>jgi|TrireRUTC30_1|86299|e_gw1.19.207.1	>jgi|TrireRUTC30_1|86299|e_gw1.19.207.1	yes	yes	2	0.00059958	127.03
>jgi|TrireRUTC30_1|86458|e_gw1.19.30.1	ISPEIEEGAEYVDFETIIR	19	0	2209.08	>jgi|TrireRUTC30_1|86458|e_gw1.19.30.1	>jgi|TrireRUTC30_1|86458|e_gw1.19.30.1	yes	yes	2	0	257.54
>jgi|TrireRUTC30_1|8750|gm1.4306_g	WQIQQGTYK	9	0	1150.58	>jgi|TrireRUTC30_1|8750|gm1.4306_g	>jgi|TrireRUTC30_1|8750|gm1.4306_g	yes	yes	2	0.00045225	134.26
>jgi|TrireRUTC30_1|88293|e_gw1.23.97.1	AIMIGSGFVTK	11	0	1122.61	>jgi|TrireRUTC30_1|88293|e_gw1.23.97.1	>jgi|TrireRUTC30_1|88293|e_gw1.23.97.1	yes	yes	2	1.3473e-06	153.97
>jgi|TrireRUTC30_1|88293|e_gw1.23.97.1	GNPIDTICATIEEK	14	0	1559.75	>jgi|TrireRUTC30_1|88293|e_gw1.23.97.1	>jgi|TrireRUTC30_1|88293|e_gw1.23.97.1	yes	yes	2	1.4998e-190	341.72
>jgi|TrireRUTC30_1|88293|e_gw1.23.97.1	IINAPSSSEADIVAAVSSK	19	0	1857.97	>jgi|TrireRUTC30_1|88293|e_gw1.23.97.1	>jgi|TrireRUTC30_1|88293|e_gw1.23.97.1	yes	yes	2	1.8762e-05	136.34
>jgi|TrireRUTC30_1|88293|e_gw1.23.97.1	IVNVAGPDIMATAK	14	0	1398.75	>jgi|TrireRUTC30_1|88293|e_gw1.23.97.1	>jgi|TrireRUTC30_1|88293|e_gw1.23.97.1	yes	yes	2	0.058336	97.69
>jgi|TrireRUTC30_1|88293|e_gw1.23.97.1	QIIDGTISEK	10	0	1102.59	>jgi|TrireRUTC30_1|88293|e_gw1.23.97.1	>jgi|TrireRUTC30_1|88293|e_gw1.23.97.1	yes	yes	2	0.12644	74.424
>jgi|TrireRUTC30_1|88293|e_gw1.23.97.1	SFCGGIPAPENSDNPIGYK	19	0	2021.92	>jgi|TrireRUTC30_1|88293|e_gw1.23.97.1	>jgi|TrireRUTC30_1|88293|e_gw1.23.97.1	yes	yes	2	2.3654e-81	255.21
>jgi|TrireRUTC30_1|88293|e_gw1.23.97.1	VIVDTGFINDEEQDYFK	17	0	2030.95	>jgi|TrireRUTC30_1|88293|e_gw1.23.97.1	>jgi|TrireRUTC30_1|88293|e_gw1.23.97.1	yes	yes	2	0	296.44
>jgi|TrireRUTC30_1|88293|e_gw1.23.97.1	WIGIFSDATITPR	13	0	1475.78	>jgi|TrireRUTC30_1|88293|e_gw1.23.97.1	>jgi|TrireRUTC30_1|88293|e_gw1.23.97.1	yes	yes	2	8.7897e-47	230.41
>jgi|TrireRUTC30_1|88293|e_gw1.23.97.1	YAGFPEFIK	9	0	1070.54	>jgi|TrireRUTC30_1|88293|e_gw1.23.97.1	>jgi|TrireRUTC30_1|88293|e_gw1.23.97.1	yes	yes	2	0.042227	94.114
>jgi|TrireRUTC30_1|88463|e_gw1.23.78.1	AATAIPTRPIGR	12	1	1222.71	>jgi|TrireRUTC30_1|88463|e_gw1.23.78.1	>jgi|TrireRUTC30_1|88463|e_gw1.23.78.1	yes	yes	2	0.07448	86.189
>jgi|TrireRUTC30_1|88463|e_gw1.23.78.1	YIEENIGAVNVTITK	15	0	1662.88	>jgi|TrireRUTC30_1|88463|e_gw1.23.78.1	>jgi|TrireRUTC30_1|88463|e_gw1.23.78.1	yes	yes	2	6.4133e-19	179.56
>jgi|TrireRUTC30_1|88887|e_gw1.24.392.1;>jgi|Trias1|181272|estExt_Genewise1Plus.C_1_t20143	QCPGIHVFGAR	11	0	1240.61	>jgi|TrireRUTC30_1|88887|e_gw1.24.392.1;>jgi|Trias1|181272|estExt_Genewise1Plus.C_1_t20143	>jgi|TrireRUTC30_1|88887|e_gw1.24.392.1	yes	no	2	1.5805e-15	175.86
>jgi|TrireRUTC30_1|89404|e_gw1.26.377.1	DIFQEIYDTQYK	12	0	1561.73	>jgi|TrireRUTC30_1|89404|e_gw1.26.377.1	>jgi|TrireRUTC30_1|89404|e_gw1.26.377.1	yes	yes	2	2.287e-25	201.66
>jgi|TrireRUTC30_1|89482|e_gw1.26.148.1;>jgi|Trias1|58476|fgenesh1_kg.7_#_496_#_Locus4006v1rpkm27.58	DIFAGFQIINIK	12	0	1377.77	>jgi|TrireRUTC30_1|89482|e_gw1.26.148.1;>jgi|Trias1|58476|fgenesh1_kg.7_#_496_#_Locus4006v1rpkm27.58	>jgi|TrireRUTC30_1|89482|e_gw1.26.148.1	yes	no	2	0.011453	111.52
>jgi|TrireRUTC30_1|90302|e_gw1.28.118.1	AFASNPSAPVR	11	0	1115.57	>jgi|TrireRUTC30_1|90302|e_gw1.28.118.1	>jgi|TrireRUTC30_1|90302|e_gw1.28.118.1	yes	yes	2	0.00027695	138.36
>jgi|TrireRUTC30_1|90302|e_gw1.28.118.1	ANAAVDFFK	9	0	981.492	>jgi|TrireRUTC30_1|90302|e_gw1.28.118.1	>jgi|TrireRUTC30_1|90302|e_gw1.28.118.1	yes	yes	2	3.0392e-38	220.71
>jgi|TrireRUTC30_1|90302|e_gw1.28.118.1	DIISGEVFGHK	11	0	1200.61	>jgi|TrireRUTC30_1|90302|e_gw1.28.118.1	>jgi|TrireRUTC30_1|90302|e_gw1.28.118.1	yes	yes	2	0.0042021	121.8
>jgi|TrireRUTC30_1|90302|e_gw1.28.118.1	DVVSTIADMSIK	12	0	1277.65	>jgi|TrireRUTC30_1|90302|e_gw1.28.118.1	>jgi|TrireRUTC30_1|90302|e_gw1.28.118.1	yes	yes	2	1.6964e-11	171.92
>jgi|TrireRUTC30_1|90302|e_gw1.28.118.1	EPASPIFANIPK	12	0	1282.69	>jgi|TrireRUTC30_1|90302|e_gw1.28.118.1	>jgi|TrireRUTC30_1|90302|e_gw1.28.118.1	yes	yes	2	8.625e-07	146.71
>jgi|TrireRUTC30_1|90302|e_gw1.28.118.1	GIIGIDIDVSSR	12	0	1243.68	>jgi|TrireRUTC30_1|90302|e_gw1.28.118.1	>jgi|TrireRUTC30_1|90302|e_gw1.28.118.1	yes	yes	2	2.0361e-17	160.36
>jgi|TrireRUTC30_1|90302|e_gw1.28.118.1	GYGGPSIFFENGIIK	15	0	1597.81	>jgi|TrireRUTC30_1|90302|e_gw1.28.118.1	>jgi|TrireRUTC30_1|90302|e_gw1.28.118.1	yes	yes	2	3.3042e-19	184.34
>jgi|TrireRUTC30_1|90302|e_gw1.28.118.1	TIAEGANIFAK	11	0	1133.61	>jgi|TrireRUTC30_1|90302|e_gw1.28.118.1	>jgi|TrireRUTC30_1|90302|e_gw1.28.118.1	yes	yes	2	1.4754e-23	202.96
>jgi|TrireRUTC30_1|90302|e_gw1.28.118.1	YGPIDFQVR	9	0	1093.56	>jgi|TrireRUTC30_1|90302|e_gw1.28.118.1	>jgi|TrireRUTC30_1|90302|e_gw1.28.118.1	yes	yes	2	0.006685	118.33
>jgi|TrireRUTC30_1|90446|e_gw1.29.171.1	MIQTIIR	7	0	873.511	>jgi|TrireRUTC30_1|90446|e_gw1.29.171.1	>jgi|TrireRUTC30_1|90446|e_gw1.29.171.1	yes	yes	2	2.1454e-14	167.24
>jgi|TrireRUTC30_1|90709|e_gw1.30.86.1	ANMFGFESWVGGR	13	0	1456.66	>jgi|TrireRUTC30_1|90709|e_gw1.30.86.1	>jgi|TrireRUTC30_1|90709|e_gw1.30.86.1	yes	yes	2	0.065628	124.38
>jgi|TrireRUTC30_1|90709|e_gw1.30.86.1	APTNTIPAWSEIQAHR	16	0	1790.91	>jgi|TrireRUTC30_1|90709|e_gw1.30.86.1	>jgi|TrireRUTC30_1|90709|e_gw1.30.86.1	yes	yes	3	3.5696e-13	162.32
>jgi|TrireRUTC30_1|90709|e_gw1.30.86.1	SGEWVGYTGK	10	0	1082.5	>jgi|TrireRUTC30_1|90709|e_gw1.30.86.1	>jgi|TrireRUTC30_1|90709|e_gw1.30.86.1	yes	yes	2	0.01173	113.1
>jgi|TrireRUTC30_1|90847|e_gw1.30.20.1	IGATSDVENVYVTAYVNK	18	0	1941.97	>jgi|TrireRUTC30_1|90847|e_gw1.30.20.1	>jgi|TrireRUTC30_1|90847|e_gw1.30.20.1	yes	yes	2	5.2534e-06	141.86
>jgi|TrireRUTC30_1|90847|e_gw1.30.20.1	NDIGSSPGTTIIPTCPATPQDK	22	0	2269.09	>jgi|TrireRUTC30_1|90847|e_gw1.30.20.1	>jgi|TrireRUTC30_1|90847|e_gw1.30.20.1	yes	yes	2	1.3603e-28	194.77
>jgi|TrireRUTC30_1|90847|e_gw1.30.20.1	NIIYEIQQAGGER	13	0	1489.75	>jgi|TrireRUTC30_1|90847|e_gw1.30.20.1	>jgi|TrireRUTC30_1|90847|e_gw1.30.20.1	yes	yes	2	8.1028e-89	266.28
>jgi|TrireRUTC30_1|90847|e_gw1.30.20.1	YFDIATWHNYQSNPER	16	0	2039.91	>jgi|TrireRUTC30_1|90847|e_gw1.30.20.1	>jgi|TrireRUTC30_1|90847|e_gw1.30.20.1	yes	yes	3	0.041176	93.649
>jgi|TrireRUTC30_1|90847|e_gw1.30.20.1	YNPNIYVYADAWSAPGCMK	19	0	2218.98	>jgi|TrireRUTC30_1|90847|e_gw1.30.20.1	>jgi|TrireRUTC30_1|90847|e_gw1.30.20.1	yes	yes	2	4.5845e-09	156.22
>jgi|TrireRUTC30_1|93498|e_gw1.54.21.1	FQQIDGFGFSQAFGR	15	0	1703.81	>jgi|TrireRUTC30_1|93498|e_gw1.54.21.1	>jgi|TrireRUTC30_1|93498|e_gw1.54.21.1	yes	yes	3	2.7876e-05	137.09
>jgi|TrireRUTC30_1|93498|e_gw1.54.21.1	TWYSNGGTNEGFTWANK	17	0	1931.84	>jgi|TrireRUTC30_1|93498|e_gw1.54.21.1	>jgi|TrireRUTC30_1|93498|e_gw1.54.21.1	yes	yes	2	8.3138e-50	225.6
>jgi|TrireRUTC30_1|93498|e_gw1.54.21.1	VATSGSISNVIIGAFQNTDR	20	0	2049.05	>jgi|TrireRUTC30_1|93498|e_gw1.54.21.1	>jgi|TrireRUTC30_1|93498|e_gw1.54.21.1	yes	yes	2,3	2.3894e-205	341.78
>jgi|TrireRUTC30_1|93498|e_gw1.54.21.1	WNTEGGPSTPFVK	13	0	1418.68	>jgi|TrireRUTC30_1|93498|e_gw1.54.21.1	>jgi|TrireRUTC30_1|93498|e_gw1.54.21.1	yes	yes	2	9.8868e-36	216.97
>jgi|TrireRUTC30_1|93755|estExt_Genewise1Plus.C_1_t10132;>jgi|Trias1|78766|estExt_fgenesh1_pm.C_5_t10075	EGEIPSIVAGSNIAGFVK	18	0	1786.95	>jgi|TrireRUTC30_1|93755|estExt_Genewise1Plus.C_1_t10132;>jgi|Trias1|78766|estExt_fgenesh1_pm.C_5_t10075	>jgi|TrireRUTC30_1|93755|estExt_Genewise1Plus.C_1_t10132	yes	no	2	3.891e-94	265.64
>jgi|TrireRUTC30_1|93755|estExt_Genewise1Plus.C_1_t10132;>jgi|Trias1|78766|estExt_fgenesh1_pm.C_5_t10075	FIGFEQIFK	9	0	1127.6	>jgi|TrireRUTC30_1|93755|estExt_Genewise1Plus.C_1_t10132;>jgi|Trias1|78766|estExt_fgenesh1_pm.C_5_t10075	>jgi|TrireRUTC30_1|93755|estExt_Genewise1Plus.C_1_t10132	yes	no	2	0.00089875	137.13
>jgi|TrireRUTC30_1|93755|estExt_Genewise1Plus.C_1_t10132;>jgi|Trias1|78766|estExt_fgenesh1_pm.C_5_t10075	HIGADTDVPAGDIGVSGR	18	0	1735.85	>jgi|TrireRUTC30_1|93755|estExt_Genewise1Plus.C_1_t10132;>jgi|Trias1|78766|estExt_fgenesh1_pm.C_5_t10075	>jgi|TrireRUTC30_1|93755|estExt_Genewise1Plus.C_1_t10132	yes	no	2	0.0097206	118.21
>jgi|TrireRUTC30_1|93755|estExt_Genewise1Plus.C_1_t10132;>jgi|Trias1|78766|estExt_fgenesh1_pm.C_5_t10075	NAITGISMGGGK	12	0	1104.56	>jgi|TrireRUTC30_1|93755|estExt_Genewise1Plus.C_1_t10132;>jgi|Trias1|78766|estExt_fgenesh1_pm.C_5_t10075	>jgi|TrireRUTC30_1|93755|estExt_Genewise1Plus.C_1_t10132	yes	no	2	0.2392	84.31
>jgi|TrireRUTC30_1|93755|estExt_Genewise1Plus.C_1_t10132;>jgi|Trias1|78766|estExt_fgenesh1_pm.C_5_t10075	VAISGSGNVAQYAAIK	16	0	1547.83	>jgi|TrireRUTC30_1|93755|estExt_Genewise1Plus.C_1_t10132;>jgi|Trias1|78766|estExt_fgenesh1_pm.C_5_t10075	>jgi|TrireRUTC30_1|93755|estExt_Genewise1Plus.C_1_t10132	yes	no	2	1.0861e-19	184.02
>jgi|TrireRUTC30_1|94100|estExt_Genewise1Plus.C_1_t20350	TQVAEIIEYSNETK	14	0	1623.8	>jgi|TrireRUTC30_1|94100|estExt_Genewise1Plus.C_1_t20350	>jgi|TrireRUTC30_1|94100|estExt_Genewise1Plus.C_1_t20350	yes	yes	2	3.3819e-12	169.4
>jgi|TrireRUTC30_1|94118|estExt_Genewise1Plus.C_1_t20371	ANDAVIAEPHQIGIYEDIINNYDAK	25	0	2785.36	>jgi|TrireRUTC30_1|94118|estExt_Genewise1Plus.C_1_t20371	>jgi|TrireRUTC30_1|94118|estExt_Genewise1Plus.C_1_t20371	yes	yes	3	0.27368	64.522
>jgi|TrireRUTC30_1|94118|estExt_Genewise1Plus.C_1_t20371	GAQYIIPANSVVYFGGVGDDK	21	0	2169.07	>jgi|TrireRUTC30_1|94118|estExt_Genewise1Plus.C_1_t20371	>jgi|TrireRUTC30_1|94118|estExt_Genewise1Plus.C_1_t20371	yes	yes	2	1.4683e-39	213.64
>jgi|TrireRUTC30_1|94118|estExt_Genewise1Plus.C_1_t20371	VAIITQGTEPTIVAIQGEDEVK	22	0	2310.23	>jgi|TrireRUTC30_1|94118|estExt_Genewise1Plus.C_1_t20371	>jgi|TrireRUTC30_1|94118|estExt_Genewise1Plus.C_1_t20371	yes	yes	2,3	1.3235e-236	364
>jgi|TrireRUTC30_1|94199|estExt_Genewise1Plus.C_1_t30032	IFDAGEGIPCSIVNEAAGDR	20	0	2089.97	>jgi|TrireRUTC30_1|94199|estExt_Genewise1Plus.C_1_t30032	>jgi|TrireRUTC30_1|94199|estExt_Genewise1Plus.C_1_t30032	yes	yes	2	3.0714e-180	324.35
>jgi|TrireRUTC30_1|94199|estExt_Genewise1Plus.C_1_t30032	TIAQAIIAPSSGPGDVVDFTK	21	0	2086.09	>jgi|TrireRUTC30_1|94199|estExt_Genewise1Plus.C_1_t30032	>jgi|TrireRUTC30_1|94199|estExt_Genewise1Plus.C_1_t30032	yes	yes	2	1.7672e-08	150.47
>jgi|TrireRUTC30_1|94199|estExt_Genewise1Plus.C_1_t30032	TQPNIYAFPGTDAIAQAIR	19	0	2046.05	>jgi|TrireRUTC30_1|94199|estExt_Genewise1Plus.C_1_t30032	>jgi|TrireRUTC30_1|94199|estExt_Genewise1Plus.C_1_t30032	yes	yes	2	5.9272e-21	177.01
>jgi|TrireRUTC30_1|94665|estExt_Genewise1Plus.C_1_t50047	YIFQGSVPGAIDDEAPK	17	0	1805.88	>jgi|TrireRUTC30_1|94665|estExt_Genewise1Plus.C_1_t50047	>jgi|TrireRUTC30_1|94665|estExt_Genewise1Plus.C_1_t50047	yes	yes	2	1.9209e-14	165.93
>jgi|TrireRUTC30_1|94809|estExt_Genewise1Plus.C_1_t50314	FNKPTNYFSANK	12	1	1429.7	>jgi|TrireRUTC30_1|94809|estExt_Genewise1Plus.C_1_t50314	>jgi|TrireRUTC30_1|94809|estExt_Genewise1Plus.C_1_t50314	yes	yes	2,3	5.3241e-33	207.95
>jgi|TrireRUTC30_1|94809|estExt_Genewise1Plus.C_1_t50314	IADMDINIR	9	0	1059.54	>jgi|TrireRUTC30_1|94809|estExt_Genewise1Plus.C_1_t50314	>jgi|TrireRUTC30_1|94809|estExt_Genewise1Plus.C_1_t50314	yes	yes	2	6.5691e-38	211.85
>jgi|TrireRUTC30_1|94809|estExt_Genewise1Plus.C_1_t50314	INSGYDMPQVGFGIWK	16	0	1810.87	>jgi|TrireRUTC30_1|94809|estExt_Genewise1Plus.C_1_t50314	>jgi|TrireRUTC30_1|94809|estExt_Genewise1Plus.C_1_t50314	yes	yes	2,3	1.0426e-152	320.99
>jgi|TrireRUTC30_1|94809|estExt_Genewise1Plus.C_1_t50314	QIADWQIDYFDIFIVHFPAAIEYVDPSVR	29	0	3466.72	>jgi|TrireRUTC30_1|94809|estExt_Genewise1Plus.C_1_t50314	>jgi|TrireRUTC30_1|94809|estExt_Genewise1Plus.C_1_t50314	yes	yes	3	2.0617e-05	117.62
>jgi|TrireRUTC30_1|94809|estExt_Genewise1Plus.C_1_t50314	SIGVSNYQAQSVYDAIIYAR	20	0	2217.11	>jgi|TrireRUTC30_1|94809|estExt_Genewise1Plus.C_1_t50314	>jgi|TrireRUTC30_1|94809|estExt_Genewise1Plus.C_1_t50314	yes	yes	2,3	0	394.38
>jgi|TrireRUTC30_1|94809|estExt_Genewise1Plus.C_1_t50314	SVAPIMDSPVIK	12	0	1255.68	>jgi|TrireRUTC30_1|94809|estExt_Genewise1Plus.C_1_t50314	>jgi|TrireRUTC30_1|94809|estExt_Genewise1Plus.C_1_t50314	yes	yes	2	2.6932e-07	155.98
>jgi|TrireRUTC30_1|94809|estExt_Genewise1Plus.C_1_t50314	TSRPEVMAQNIDNTSFDIDSEDIAK	25	1	2795.29	>jgi|TrireRUTC30_1|94809|estExt_Genewise1Plus.C_1_t50314	>jgi|TrireRUTC30_1|94809|estExt_Genewise1Plus.C_1_t50314	yes	yes	3	5.0742e-79	260.67
>jgi|TrireRUTC30_1|94809|estExt_Genewise1Plus.C_1_t50314	TTTIQQTWGAMER	13	0	1521.72	>jgi|TrireRUTC30_1|94809|estExt_Genewise1Plus.C_1_t50314	>jgi|TrireRUTC30_1|94809|estExt_Genewise1Plus.C_1_t50314	yes	yes	2	2.9279e-89	273.24
>jgi|TrireRUTC30_1|94809|estExt_Genewise1Plus.C_1_t50314	VDNAVCADTVYNAIK	15	0	1651.79	>jgi|TrireRUTC30_1|94809|estExt_Genewise1Plus.C_1_t50314	>jgi|TrireRUTC30_1|94809|estExt_Genewise1Plus.C_1_t50314	yes	yes	2	2.4608e-248	369.03
>jgi|TrireRUTC30_1|94809|estExt_Genewise1Plus.C_1_t50314	YPPGWFYDGK	10	0	1228.56	>jgi|TrireRUTC30_1|94809|estExt_Genewise1Plus.C_1_t50314	>jgi|TrireRUTC30_1|94809|estExt_Genewise1Plus.C_1_t50314	yes	yes	2	2.1122e-15	180.87
>jgi|TrireRUTC30_1|95009|estExt_Genewise1Plus.C_1_t60290	IIVSPDIAVDEITTAIAGQDAVIAAFPIGQGDQHIR	36	0	3713.96	>jgi|TrireRUTC30_1|95009|estExt_Genewise1Plus.C_1_t60290	>jgi|TrireRUTC30_1|95009|estExt_Genewise1Plus.C_1_t60290	yes	yes	3	1.0948e-07	101.93
>jgi|TrireRUTC30_1|95306|estExt_Genewise1Plus.C_2_t10498;>jgi|Trias1|323728|CE117632_35586	YNIISNVIAPIAASR	15	0	1600.89	>jgi|TrireRUTC30_1|95306|estExt_Genewise1Plus.C_2_t10498;>jgi|Trias1|323728|CE117632_35586	>jgi|TrireRUTC30_1|95306|estExt_Genewise1Plus.C_2_t10498	yes	no	2	4.7025e-07	145.43
>jgi|TrireRUTC30_1|95352|estExt_Genewise1Plus.C_2_t20090	SWQAFVDTSIVATGHVAK	18	0	1915.98	>jgi|TrireRUTC30_1|95352|estExt_Genewise1Plus.C_2_t20090	>jgi|TrireRUTC30_1|95352|estExt_Genewise1Plus.C_2_t20090	yes	yes	2	5.7702e-09	151.62
>jgi|TrireRUTC30_1|95352|estExt_Genewise1Plus.C_2_t20090	VIADIVSGNEAASDK	15	0	1487.75	>jgi|TrireRUTC30_1|95352|estExt_Genewise1Plus.C_2_t20090	>jgi|TrireRUTC30_1|95352|estExt_Genewise1Plus.C_2_t20090	yes	yes	2	0.0021218	116.9
>jgi|TrireRUTC30_1|95680|estExt_Genewise1Plus.C_2_t30239	ITIVGNIADTPEASASQSSDK	21	0	2103.03	>jgi|TrireRUTC30_1|95680|estExt_Genewise1Plus.C_2_t30239	>jgi|TrireRUTC30_1|95680|estExt_Genewise1Plus.C_2_t30239	yes	yes	2	1.6825e-09	159.26
>jgi|TrireRUTC30_1|95725|estExt_Genewise1Plus.C_2_t30329;>jgi|Trias1|156322|estExt_Genewise1.C_1_t30244	YIIPIQQVIITR	12	0	1455.88	>jgi|TrireRUTC30_1|95725|estExt_Genewise1Plus.C_2_t30329;>jgi|Trias1|156322|estExt_Genewise1.C_1_t30244	>jgi|TrireRUTC30_1|95725|estExt_Genewise1Plus.C_2_t30329	yes	no	2	1.854e-17	160.77
>jgi|TrireRUTC30_1|96123|estExt_Genewise1Plus.C_3_t10112	AIEIYFPSQYVEQSEIEK	18	0	2172.06	>jgi|TrireRUTC30_1|96123|estExt_Genewise1Plus.C_3_t10112	>jgi|TrireRUTC30_1|96123|estExt_Genewise1Plus.C_3_t10112	yes	yes	2	1.7827e-29	190.82
>jgi|TrireRUTC30_1|96384|estExt_Genewise1Plus.C_3_t20174	THEAPSAGFNIYFIGYPGEQGVPQDGK	27	0	2878.36	>jgi|TrireRUTC30_1|96384|estExt_Genewise1Plus.C_3_t20174	>jgi|TrireRUTC30_1|96384|estExt_Genewise1Plus.C_3_t20174	yes	yes	3	0.025325	84.108
>jgi|TrireRUTC30_1|96506|estExt_Genewise1Plus.C_3_t20475	AGADDNENDVTIVVPDSK	18	0	1857.86	>jgi|TrireRUTC30_1|96506|estExt_Genewise1Plus.C_3_t20475	>jgi|TrireRUTC30_1|96506|estExt_Genewise1Plus.C_3_t20475	yes	yes	2	9.8008e-30	196.78
>jgi|TrireRUTC30_1|96800|estExt_Genewise1Plus.C_4_t10261	ASPDYIQFPCIPPGGPINR	19	0	2098.03	>jgi|TrireRUTC30_1|96800|estExt_Genewise1Plus.C_4_t10261	>jgi|TrireRUTC30_1|96800|estExt_Genewise1Plus.C_4_t10261	yes	yes	2	2.2705e-14	168.68
>jgi|TrireRUTC30_1|96800|estExt_Genewise1Plus.C_4_t10261	TIAENVADWPSIEPGQQIIR	20	0	2236.15	>jgi|TrireRUTC30_1|96800|estExt_Genewise1Plus.C_4_t10261	>jgi|TrireRUTC30_1|96800|estExt_Genewise1Plus.C_4_t10261	yes	yes	2	1.6499e-39	209.23
>jgi|TrireRUTC30_1|97005|estExt_Genewise1Plus.C_4_t20303	IIAAASQDKPEDPFSEVAYIQK	22	1	2419.23	>jgi|TrireRUTC30_1|97005|estExt_Genewise1Plus.C_4_t20303	>jgi|TrireRUTC30_1|97005|estExt_Genewise1Plus.C_4_t20303	yes	yes	3	0.007511	126.42
>jgi|TrireRUTC30_1|97005|estExt_Genewise1Plus.C_4_t20303	NVGSYSEIFGIIR	13	0	1453.76	>jgi|TrireRUTC30_1|97005|estExt_Genewise1Plus.C_4_t20303	>jgi|TrireRUTC30_1|97005|estExt_Genewise1Plus.C_4_t20303	yes	yes	2	1.5373e-25	196.15
>jgi|TrireRUTC30_1|97005|estExt_Genewise1Plus.C_4_t20303	VIAGESVIAITIDNADAIATAIR	23	0	2296.26	>jgi|TrireRUTC30_1|97005|estExt_Genewise1Plus.C_4_t20303	>jgi|TrireRUTC30_1|97005|estExt_Genewise1Plus.C_4_t20303	yes	yes	3	5.1051e-29	201.9
>jgi|TrireRUTC30_1|97180|estExt_Genewise1Plus.C_4_t30101	QITKEAIQGIR	11	1	1255.72	>jgi|TrireRUTC30_1|97180|estExt_Genewise1Plus.C_4_t30101	>jgi|TrireRUTC30_1|97180|estExt_Genewise1Plus.C_4_t30101	yes	yes	2	0.0044257	135.56
>jgi|TrireRUTC30_1|97186|estExt_Genewise1Plus.C_4_t30114	IDASPEMISIIQSIR	15	0	1671.89	>jgi|TrireRUTC30_1|97186|estExt_Genewise1Plus.C_4_t30114	>jgi|TrireRUTC30_1|97186|estExt_Genewise1Plus.C_4_t30114	yes	yes	2	9.5892e-19	181.76
>jgi|TrireRUTC30_1|97186|estExt_Genewise1Plus.C_4_t30114	NGMINVSPVGR	11	0	1142.59	>jgi|TrireRUTC30_1|97186|estExt_Genewise1Plus.C_4_t30114	>jgi|TrireRUTC30_1|97186|estExt_Genewise1Plus.C_4_t30114	yes	yes	2	6.8244e-13	125.68
>jgi|TrireRUTC30_1|97186|estExt_Genewise1Plus.C_4_t30114	TFEGGNDWEIFNDPR	15	0	1795.78	>jgi|TrireRUTC30_1|97186|estExt_Genewise1Plus.C_4_t30114	>jgi|TrireRUTC30_1|97186|estExt_Genewise1Plus.C_4_t30114	yes	yes	2	1.1096e-12	162.32
>jgi|TrireRUTC30_1|97934|estExt_Genewise1Plus.C_6_t20251;>jgi|Trias1|67880|fgenesh1_pm.5_#_414	DGQQINFEQVVMEIER	16	0	1933.92	>jgi|TrireRUTC30_1|97934|estExt_Genewise1Plus.C_6_t20251;>jgi|Trias1|67880|fgenesh1_pm.5_#_414	>jgi|TrireRUTC30_1|97934|estExt_Genewise1Plus.C_6_t20251	yes	no	2	1.9537e-08	151.1
>jgi|TrireRUTC30_1|98010|estExt_Genewise1Plus.C_6_t20403	EIIAGVIGAFVDR	13	0	1358.76	>jgi|TrireRUTC30_1|98010|estExt_Genewise1Plus.C_6_t20403	>jgi|TrireRUTC30_1|98010|estExt_Genewise1Plus.C_6_t20403	yes	yes	2	1.2849e-05	145.09
>jgi|TrireRUTC30_1|98018|estExt_Genewise1Plus.C_6_t20451	DEVTYFGAGPAIIPTSVIEK	20	0	2106.09	>jgi|TrireRUTC30_1|98018|estExt_Genewise1Plus.C_6_t20451	>jgi|TrireRUTC30_1|98018|estExt_Genewise1Plus.C_6_t20451	yes	yes	2	6.7652e-98	268.93
>jgi|TrireRUTC30_1|98018|estExt_Genewise1Plus.C_6_t20451	FGIIPDESTWK	11	0	1291.64	>jgi|TrireRUTC30_1|98018|estExt_Genewise1Plus.C_6_t20451	>jgi|TrireRUTC30_1|98018|estExt_Genewise1Plus.C_6_t20451	yes	yes	2	0.054209	90.108
>jgi|TrireRUTC30_1|98018|estExt_Genewise1Plus.C_6_t20451	IAQFITDFAK	10	0	1152.62	>jgi|TrireRUTC30_1|98018|estExt_Genewise1Plus.C_6_t20451	>jgi|TrireRUTC30_1|98018|estExt_Genewise1Plus.C_6_t20451	yes	yes	2	0.011389	114.4
>jgi|TrireRUTC30_1|98018|estExt_Genewise1Plus.C_6_t20451	NIIAPVSEQPSAAMMR	16	0	1713.85	>jgi|TrireRUTC30_1|98018|estExt_Genewise1Plus.C_6_t20451	>jgi|TrireRUTC30_1|98018|estExt_Genewise1Plus.C_6_t20451	yes	yes	2	0.003671	122.93
>jgi|TrireRUTC30_1|98251|estExt_Genewise1Plus.C_7_t10263	VETVIEQINIACNK	14	0	1629.84	>jgi|TrireRUTC30_1|98251|estExt_Genewise1Plus.C_7_t10263	>jgi|TrireRUTC30_1|98251|estExt_Genewise1Plus.C_7_t10263	yes	yes	2	1.7e-59	237.41
>jgi|TrireRUTC30_1|98284|estExt_Genewise1Plus.C_7_t10344	DGDAIAAAETPVMDEISK	18	0	1831.85	>jgi|TrireRUTC30_1|98284|estExt_Genewise1Plus.C_7_t10344	>jgi|TrireRUTC30_1|98284|estExt_Genewise1Plus.C_7_t10344	yes	yes	2	0.01284	106.6
>jgi|TrireRUTC30_1|98284|estExt_Genewise1Plus.C_7_t10344	EIGIGQIATVVGR	13	0	1311.75	>jgi|TrireRUTC30_1|98284|estExt_Genewise1Plus.C_7_t10344	>jgi|TrireRUTC30_1|98284|estExt_Genewise1Plus.C_7_t10344	yes	yes	2	9.5256e-106	283.44
>jgi|TrireRUTC30_1|98284|estExt_Genewise1Plus.C_7_t10344	SGAGYMQEIVDFIK	14	0	1556.75	>jgi|TrireRUTC30_1|98284|estExt_Genewise1Plus.C_7_t10344	>jgi|TrireRUTC30_1|98284|estExt_Genewise1Plus.C_7_t10344	yes	yes	2	1.1415e-59	244.26
>jgi|TrireRUTC30_1|98284|estExt_Genewise1Plus.C_7_t10344	SVATYDQAPEMSADGVADQVVK	22	0	2280.06	>jgi|TrireRUTC30_1|98284|estExt_Genewise1Plus.C_7_t10344	>jgi|TrireRUTC30_1|98284|estExt_Genewise1Plus.C_7_t10344	yes	yes	2	0.0011504	128.94
>jgi|TrireRUTC30_1|98284|estExt_Genewise1Plus.C_7_t10344	VPFIMANAPEGWSIK	15	0	1658.85	>jgi|TrireRUTC30_1|98284|estExt_Genewise1Plus.C_7_t10344	>jgi|TrireRUTC30_1|98284|estExt_Genewise1Plus.C_7_t10344	yes	yes	2	0.051783	97.084
>jgi|TrireRUTC30_1|98386|estExt_Genewise1Plus.C_7_t20072;>jgi|Trias1|24682|gm1.2651_g	ICIAITEPDAGSDVANITCEAK	22	0	2347.1	>jgi|TrireRUTC30_1|98386|estExt_Genewise1Plus.C_7_t20072;>jgi|Trias1|24682|gm1.2651_g	>jgi|TrireRUTC30_1|98386|estExt_Genewise1Plus.C_7_t20072	yes	no	2	0.26227	70.413
>jgi|TrireRUTC30_1|98386|estExt_Genewise1Plus.C_7_t20072;>jgi|Trias1|24682|gm1.2651_g	TGGPGMNGVSIIIIER	16	0	1612.86	>jgi|TrireRUTC30_1|98386|estExt_Genewise1Plus.C_7_t20072;>jgi|Trias1|24682|gm1.2651_g	>jgi|TrireRUTC30_1|98386|estExt_Genewise1Plus.C_7_t20072	yes	no	2	0.11718	98.439
>jgi|TrireRUTC30_1|98500|estExt_Genewise1Plus.C_7_t20369	YVNVVDIFK	9	0	1095.6	>jgi|TrireRUTC30_1|98500|estExt_Genewise1Plus.C_7_t20369	>jgi|TrireRUTC30_1|98500|estExt_Genewise1Plus.C_7_t20369	yes	yes	2	0.010625	113.62
>jgi|TrireRUTC30_1|9896|gm1.5452_g	EAVSDIIR	8	0	901.487	>jgi|TrireRUTC30_1|9896|gm1.5452_g	>jgi|TrireRUTC30_1|9896|gm1.5452_g	yes	yes	2	0.011415	83.265
>jgi|TrireRUTC30_1|99341|estExt_Genewise1Plus.C_9_t10403	SGEIVHPTIQDGWFR	15	0	1740.86	>jgi|TrireRUTC30_1|99341|estExt_Genewise1Plus.C_9_t10403	>jgi|TrireRUTC30_1|99341|estExt_Genewise1Plus.C_9_t10403	yes	yes	2	2.8969e-19	187.11
>jgi|TrireRUTC30_1|99341|estExt_Genewise1Plus.C_9_t10403	STDYGNVIVIDNVVQATER	19	0	2092.04	>jgi|TrireRUTC30_1|99341|estExt_Genewise1Plus.C_9_t10403	>jgi|TrireRUTC30_1|99341|estExt_Genewise1Plus.C_9_t10403	yes	yes	2	0.014265	124.77
>jgi|TrireRUTC30_1|99368|estExt_Genewise1Plus.C_9_t10455;>jgi|Trias1|128920|e_gw1.1.2821.1	FIVAIDVGEK	10	0	1089.61	>jgi|TrireRUTC30_1|99368|estExt_Genewise1Plus.C_9_t10455;>jgi|Trias1|128920|e_gw1.1.2821.1	>jgi|TrireRUTC30_1|99368|estExt_Genewise1Plus.C_9_t10455	yes	no	2	0.0013024	98.033
>jgi|TrireRUTC30_1|99673|estExt_Genewise1Plus.C_10_t10324;>jgi|Trias1|42106|fgenesh1_pg.1_#_324	FFVGGNFK	8	0	914.465	>jgi|TrireRUTC30_1|99673|estExt_Genewise1Plus.C_10_t10324;>jgi|Trias1|42106|fgenesh1_pg.1_#_324	>jgi|TrireRUTC30_1|99673|estExt_Genewise1Plus.C_10_t10324	yes	no	2	0.066095	101.69
>jgi|TrireRUTC30_1|99673|estExt_Genewise1Plus.C_10_t10324;>jgi|Trias1|42106|fgenesh1_pg.1_#_324	IIYGGSVNEK	10	0	1078.57	>jgi|TrireRUTC30_1|99673|estExt_Genewise1Plus.C_10_t10324;>jgi|Trias1|42106|fgenesh1_pg.1_#_324	>jgi|TrireRUTC30_1|99673|estExt_Genewise1Plus.C_10_t10324	yes	no	2	0.040615	91.265
>jgi|TrireRUTC30_1|99673|estExt_Genewise1Plus.C_10_t10324;>jgi|Trias1|42106|fgenesh1_pg.1_#_324	IVIAYEPIWAIGTGK	15	0	1629.91	>jgi|TrireRUTC30_1|99673|estExt_Genewise1Plus.C_10_t10324;>jgi|Trias1|42106|fgenesh1_pg.1_#_324	>jgi|TrireRUTC30_1|99673|estExt_Genewise1Plus.C_10_t10324	yes	no	2,3	7.406e-76	169.62
>jgi|TrireRUTC30_1|99673|estExt_Genewise1Plus.C_10_t10324;>jgi|Trias1|42106|fgenesh1_pg.1_#_324	QPDIDGFIVGGASIK	15	0	1515.79	>jgi|TrireRUTC30_1|99673|estExt_Genewise1Plus.C_10_t10324;>jgi|Trias1|42106|fgenesh1_pg.1_#_324	>jgi|TrireRUTC30_1|99673|estExt_Genewise1Plus.C_10_t10324	yes	no	2	0.27688	75.574
>jgi|TrireRUTC30_1|99673|estExt_Genewise1Plus.C_10_t10324;>jgi|Trias1|42106|fgenesh1_pg.1_#_324	VATTEQAQEVHK	12	0	1339.67	>jgi|TrireRUTC30_1|99673|estExt_Genewise1Plus.C_10_t10324;>jgi|Trias1|42106|fgenesh1_pg.1_#_324	>jgi|TrireRUTC30_1|99673|estExt_Genewise1Plus.C_10_t10324	yes	no	3	0.012729	110.39
>jgi|TrireRUTC30_1|99715|estExt_Genewise1Plus.C_10_t10411;>jgi|Trias1|53062|fgenesh1_kg.1_#_323_#_Locus264v1rpkm527.44	APANIPSIFNATSQDIEMIIAAQCHIGSK	29	0	3096.54	>jgi|TrireRUTC30_1|99715|estExt_Genewise1Plus.C_10_t10411;>jgi|Trias1|53062|fgenesh1_kg.1_#_323_#_Locus264v1rpkm527.44	>jgi|TrireRUTC30_1|99715|estExt_Genewise1Plus.C_10_t10411	yes	no	3	0.0094677	87.457
>jgi|TrireRUTC30_1|99772|estExt_Genewise1Plus.C_10_t20032	GVAGAGVISIYDQIQIIIFGK	21	0	2161.21	>jgi|TrireRUTC30_1|99772|estExt_Genewise1Plus.C_10_t20032	>jgi|TrireRUTC30_1|99772|estExt_Genewise1Plus.C_10_t20032	yes	yes	2,3	4.5631e-14	171.72
>jgi|TrireRUTC30_1|99772|estExt_Genewise1Plus.C_10_t20032	YAGITDCFK	9	0	1073.49	>jgi|TrireRUTC30_1|99772|estExt_Genewise1Plus.C_10_t20032	>jgi|TrireRUTC30_1|99772|estExt_Genewise1Plus.C_10_t20032	yes	yes	2	0.022276	103.56
>jgi|TrireRUTC30_1|99829|estExt_Genewise1Plus.C_10_t20124	IDAVEATQIAANEIDK	16	0	1699.86	>jgi|TrireRUTC30_1|99829|estExt_Genewise1Plus.C_10_t20124	>jgi|TrireRUTC30_1|99829|estExt_Genewise1Plus.C_10_t20124	yes	yes	2	1.9804e-19	179.56
>jgi|TrireRUTC30_1|99943|estExt_Genewise1Plus.C_11_t10033	EVFEVFIGK	9	0	1066.57	>jgi|TrireRUTC30_1|99943|estExt_Genewise1Plus.C_11_t10033	>jgi|TrireRUTC30_1|99943|estExt_Genewise1Plus.C_11_t10033	yes	yes	2	0.0049736	122.52
