# Supplementary material for: Comparative secretome analysis of Trichoderma asperellum S4F8 and Trichoderma reesei Rut C30 during solid-state fermentation on sugarcane bagasse
Source: Biotechnol Biofuels. 2013 Nov 29;6:172. doi: 10.1186/1754-6834-6-172 (PMC4177139; doi:10.1186/1754-6834-6-172)
Supplement: Additional file 2: Table S2 — All the proteins detected with posterior error probability (PEP) < 0.01 in SCB SSF secretomes of Trichoderma asperellum S4F8 and Trichoderma reesei Rut C30 grown in sugarcane bagasse (SCB) solid-state fermentation (SSF). Raw data from liquid chromatography tandem mass spectrometry analysis. [file 1754-6834-6-172-S2.xlsx]

## Sheet: proteins
Table S2: All the proteins detected with PEP < 0.01 in SCB SSF secretomes of T. asperellum S4F8 and T. reesei Rut C30
Protein IDs	Peptide Counts (unique)	Proteins	Unique Peptides	Unique Sequence Coverage [%]	Mol. Weight [kDa]	PEP
>jgi|Trias1|127736|e_gw1.1.598.1	2	1	2	18.3	29.545	0
>jgi|Trias1|135494|e_gw1.4.252.1;>jgi|TrireRUTC30_1|94562|estExt_Genewise1Plus.C_1_t40343	11;5	2	11	17	88.829	0
>jgi|Trias1|139832|e_gw1.6.781.1	9	1	9	28.4	51.724	0
>jgi|Trias1|140270|e_gw1.7.1499.1	6	1	6	12.1	83.575	0
>jgi|Trias1|150723|e_gw1.15.378.1	2	1	2	16.5	24.386	0
>jgi|Trias1|152723|e_gw1.18.87.1	8	1	8	28.9	52.29	0
>jgi|Trias1|176963|estExt_Genewise1.C_14_t20353	6	1	6	19.4	54.437	0
>jgi|Trias1|179571|estExt_Genewise1.C_210051	2	1	2	14.8	24.405	0
>jgi|Trias1|183737|estExt_Genewise1Plus.C_2_t10275	2	1	2	11.5	41.088	0
>jgi|Trias1|188291|estExt_Genewise1Plus.C_4_t10422	2	1	2	4.4	72.428	0
>jgi|Trias1|193120|estExt_Genewise1Plus.C_6_t40094	3	1	3	11.8	51.886	0
>jgi|Trias1|199741|estExt_Genewise1Plus.C_11_t30178	10	1	10	51.2	34.299	0
>jgi|Trias1|230645|CE24549_81706	5	1	5	13.1	74.972	0
>jgi|Trias1|23916|gm1.1885_g	11	1	11	21.4	83.932	0
>jgi|Trias1|244563|CE38467_45299	4	1	4	22	29.362	0
>jgi|Trias1|24699|gm1.2668_g	13	1	13	23.7	89.377	0
>jgi|Trias1|30111|gm1.8080_g	7	1	7	34.5	36.338	0
>jgi|Trias1|30912|gm1.8881_g	3	1	3	16.5	30.422	0
>jgi|Trias1|30995|gm1.8964_g	9	1	9	29	35.411	0
>jgi|Trias1|328757|CE122661_10877	11	1	11	17.1	93.41	0
>jgi|Trias1|33605|estExt_Genemark1.C_1_t30048	9	1	9	22.1	57.289	0
>jgi|Trias1|369646|CE163550_89726;>jgi|TrireRUTC30_1|70058|e_gw1.1.434.1	10;2	2	10	39.1	56.34	0
>jgi|Trias1|37394|estExt_Genemark1.C_7_t10281;>jgi|TrireRUTC30_1|26280|estExt_Genemark1.C_220031	2;1	2	2	10.5	38.584	0
>jgi|Trias1|383934|CE177838_78084	3	1	3	36.5	17.915	0
>jgi|Trias1|46985|fgenesh1_pg.6_#_587	9	1	9	25.8	53.244	0
>jgi|Trias1|51088|fgenesh1_pg.15_#_50	15	1	15	22.9	111.05	0
>jgi|Trias1|56409|fgenesh1_kg.4_#_604_#_Locus18v1rpkm3174.55	7	1	7	37	36.194	0
>jgi|Trias1|57919|fgenesh1_kg.6_#_511_#_Locus1103v1rpkm132.39	3	1	3	7.4	60.62	0
>jgi|Trias1|59307|fgenesh1_kg.9_#_106_#_Locus2256v1rpkm60.00	3	1	3	5.3	94.153	0
>jgi|Trias1|59499|fgenesh1_kg.9_#_298_#_Locus1609v1rpkm89.28;>jgi|TrireRUTC30_1|6433|gm1.1989_g	8;2	2	8	31.4	47.478	0
>jgi|Trias1|59908|fgenesh1_kg.10_#_134_#_Locus263v1rpkm530.61	5	1	5	20.6	35.083	0
>jgi|Trias1|62211|fgenesh1_kg.16_#_94_#_Locus429v1rpkm347.33	12	1	12	27	87.034	0
>jgi|Trias1|64264|fgenesh1_pm.1_#_1030	11	1	11	17.1	85.605	0
>jgi|Trias1|70828|fgenesh1_pm.9_#_588	6	1	6	23.3	47.298	0
>jgi|Trias1|83211|estExt_fgenesh1_pm.C_130244;>jgi|TrireRUTC30_1|134945|fgenesh1_pm.43_#_21	1;0	2	1	6.7	23.987	0
>jgi|Trias1|83653|estExt_fgenesh1_pm.C_150014	1	1	1	5.1	54.86	0
>jgi|Trias1|84972|estExt_fgenesh1_pm.C_300013	7	1	7	23.4	49.384	0
>jgi|Trias1|90115|estExt_fgenesh1_pg.C_7_t20095	2	1	2	17	24.204	0
>jgi|TrireRUTC30_1|101392|estExt_Genewise1Plus.C_15_t10241	11	1	11	33.6	35.605	0
>jgi|TrireRUTC30_1|102517|estExt_Genewise1Plus.C_19_t20059	11	1	11	40.8	51.115	0
>jgi|TrireRUTC30_1|103650|estExt_Genewise1Plus.C_260224	7	1	7	14.6	83.049	0
>jgi|TrireRUTC30_1|106850|estExt_Genewise1.C_2_t10334	10	1	10	13.9	93.373	0
>jgi|TrireRUTC30_1|107747|estExt_Genewise1.C_3_t10144	5	1	5	13.6	54.364	0
>jgi|TrireRUTC30_1|108381|estExt_Genewise1.C_4_t10192;>jgi|Trias1|146486|e_gw1.11.746.1	8;3	2	8	11.1	110.7	0
>jgi|TrireRUTC30_1|108701|estExt_Genewise1.C_4_t20444	2	1	2	12.5	29.569	0
>jgi|TrireRUTC30_1|110941|estExt_Genewise1.C_9_t10367	5	1	5	10.4	75.155	0
>jgi|TrireRUTC30_1|111778|estExt_Genewise1.C_11_t10468	7	1	7	18.7	54.698	0
>jgi|TrireRUTC30_1|111943|estExt_Genewise1.C_11_t20268	19	1	19	43	87.131	0
>jgi|TrireRUTC30_1|118070|fgenesh2_kg.4_#_2_#_AAP57750.1	4	1	4	21.7	34.776	0
>jgi|TrireRUTC30_1|119802|fgenesh2_kg.15_#_35_#_gi|30116281|gb|CB901623.1|CB901623	1	1	1	6.2	17.831	0
>jgi|TrireRUTC30_1|121593|estExt_fgenesh2_kg.C_1_t10208	8	1	8	41.6	36.269	0
>jgi|TrireRUTC30_1|122470|estExt_fgenesh2_kg.C_30202	9	1	9	24.2	49.653	0
>jgi|TrireRUTC30_1|122917|estExt_fgenesh2_kg.C_60127	5	1	5	41.6	16.887	0
>jgi|TrireRUTC30_1|123337|estExt_fgenesh2_kg.C_90019	5	1	5	19.4	47.315	0
>jgi|TrireRUTC30_1|123681|estExt_fgenesh2_kg.C_110092;REV__>jgi|TrireRUTC30_1|84514|e_gw1.15.301.1	4;0	2	4	26.8	30.367	0
>jgi|TrireRUTC30_1|124069|estExt_fgenesh2_kg.C_150007	1	1	1	3.7	54.874	0
>jgi|TrireRUTC30_1|124931|estExt_fgenesh2_kg.C_260030	2	1	2	20.6	24.069	0
>jgi|TrireRUTC30_1|125125|estExt_fgenesh2_kg.C_300009	4	1	4	12.5	54.111	0
>jgi|TrireRUTC30_1|127115|fgenesh1_pm.2_#_440;>jgi|Trias1|55643|fgenesh1_kg.3_#_720_#_Locus378v1rpkm396.11;>jgi|TrireRUTC30_1|77989|e_gw1.7.911.1	6;0;0	3	6	18	52.24	0
>jgi|TrireRUTC30_1|127981|fgenesh1_pm.3_#_570	7	1	7	33.5	37.246	0
>jgi|TrireRUTC30_1|136373|estExt_fgenesh1_pm.C_40101	8	1	8	42.3	36.291	0
>jgi|TrireRUTC30_1|137482|estExt_fgenesh1_pm.C_100171	7	1	7	11	85.673	0
>jgi|TrireRUTC30_1|138994|estExt_fgenesh1_pm.C_270010	5	1	5	20.6	35.14	0
>jgi|TrireRUTC30_1|140746|estExt_fgenesh1_pg.C_50028	14	1	14	27.1	87.19	0
>jgi|TrireRUTC30_1|140781|estExt_fgenesh1_pg.C_50143	3	1	3	12	41.23	0
>jgi|TrireRUTC30_1|24672|estExt_Genemark1.C_70138	14	1	14	59.9	37.074	0
>jgi|TrireRUTC30_1|25648|estExt_Genemark1.C_140129	3	1	3	6.6	72.59	0
>jgi|TrireRUTC30_1|26328|estExt_Genemark1.C_220122	12	1	12	53.7	38.915	0
>jgi|TrireRUTC30_1|37157|fgenesh1_pg.16_#_32	1	1	1	6.2	36.37	0
>jgi|TrireRUTC30_1|38418|fgenesh1_pg.24_#_2	1	1	1	7.4	24.583	0
>jgi|TrireRUTC30_1|38860|fgenesh1_pg.27_#_77	4	1	4	20.2	39.649	0
>jgi|TrireRUTC30_1|39524|fgenesh1_pg.36_#_16	3	1	3	18.5	34.391	0
>jgi|TrireRUTC30_1|76405|e_gw1.6.1158.1	12	1	12	50.3	42.346	0
>jgi|TrireRUTC30_1|86458|e_gw1.19.30.1	1	1	1	5.7	35.976	0
>jgi|TrireRUTC30_1|88293|e_gw1.23.97.1	9	1	9	28	48.812	0
>jgi|TrireRUTC30_1|90847|e_gw1.30.20.1	5	1	5	18.9	52	0
>jgi|TrireRUTC30_1|93498|e_gw1.54.21.1	4	1	4	14.2	48.518	0
>jgi|TrireRUTC30_1|94118|estExt_Genewise1Plus.C_1_t20371	3	1	3	19.5	37.549	0
>jgi|TrireRUTC30_1|94809|estExt_Genewise1Plus.C_1_t50314	10	1	10	49.7	36.564	0
>jgi|Trias1|143705|e_gw1.9.1696.1	9	1	9	16.5	99.083	2.474e-303
>jgi|Trias1|25945|gm1.3914_g	8	1	8	26.5	47.197	5.1483e-303
>jgi|Trias1|161840|estExt_Genewise1.C_3_t40289	2	1	2	9.6	42.294	7.5665e-300
>jgi|TrireRUTC30_1|24696|estExt_Genemark1.C_70192	1	1	1	2.3	42.43	6.7725e-298
>jgi|Trias1|233323|CE27227_16462	6	1	6	21.2	56.073	1.8832e-296
>jgi|TrireRUTC30_1|66752|gw1.14.616.1;>jgi|Trias1|97006|gw1.4.223.1	7;4	2	7	39.3	29.142	1.1011e-295
>jgi|Trias1|49060|fgenesh1_pg.10_#_164	4	1	4	21.1	39.269	2.0445e-295
>jgi|Trias1|57959|fgenesh1_kg.6_#_551_#_Locus607v1rpkm230.45	3	1	3	9.9	52.038	1.5197e-291
>jgi|Trias1|177701|estExt_Genewise1.C_15_t20286	4	1	4	19.2	24.998	7.3877e-282
>jgi|Trias1|63953|fgenesh1_pm.1_#_719	7	1	7	25.6	48.148	8.6531e-276
>jgi|TrireRUTC30_1|69022|e_gw1.1.658.1	1	1	1	7.6	32.747	1.2183e-270
>jgi|Trias1|134470|e_gw1.4.237.1	1	1	1	7.6	32.553	1.4963e-270
>jgi|TrireRUTC30_1|98284|estExt_Genewise1Plus.C_7_t10344	5	1	5	15.4	58.466	1.0615e-269
>jgi|Trias1|54925|fgenesh1_kg.3_#_2_#_Locus1753v1rpkm80.79	8	1	8	17.5	87.619	1.4762e-265
>jgi|Trias1|53918|fgenesh1_kg.2_#_18_#_Locus2222v1rpkm61.03	6	1	6	18.8	34.826	2.2916e-265
>jgi|TrireRUTC30_1|138647|estExt_fgenesh1_pm.C_210077	7	1	7	32.6	37.661	2.4668e-260
>jgi|TrireRUTC30_1|24798|estExt_Genemark1.C_70395	7	1	7	12.7	85.85	4.9888e-260
>jgi|TrireRUTC30_1|110457|estExt_Genewise1.C_8_t10244;>jgi|Trias1|32885|estExt_Genemark1.C_1_t10258	9;1	2	9	36.2	38.675	8.4945e-253
>jgi|TrireRUTC30_1|125268|estExt_fgenesh2_kg.C_340019	11	1	11	17.4	90.973	2.2732e-239
>jgi|TrireRUTC30_1|122310|estExt_fgenesh2_kg.C_30028	3	1	3	7.3	59.355	5.0194e-237
>jgi|TrireRUTC30_1|107609|estExt_Genewise1.C_2_t40340	7	1	7	18.8	59.995	3.2487e-235
>jgi|TrireRUTC30_1|133383|fgenesh1_pm.24_#_4	4	1	4	19	38.342	6.1704e-235
>jgi|Trias1|55799|fgenesh1_kg.3_#_876_#_Locus466v1rpkm320.45	8	1	8	13.3	85.669	1.7969e-227
>jgi|Trias1|57926|fgenesh1_kg.6_#_518_#_Locus59v1rpkm1392.73	2	1	2	11.6	48.095	2.4593e-227
>jgi|Trias1|193619|estExt_Genewise1Plus.C_7_t10494	7	1	7	17.3	63.145	1.5484e-220
>jgi|Trias1|142536|e_gw1.8.1538.1;>jgi|TrireRUTC30_1|24878|estExt_Genemark1.C_80122	10;1	2	10	27.1	54.434	4.0938e-220
>jgi|Trias1|356270|CE150174_66385	6	1	6	36.4	44.104	7.442e-214
>jgi|TrireRUTC30_1|114383|estExt_Genewise1.C_210064	8	1	8	23.1	46.812	1.8219e-213
>jgi|TrireRUTC30_1|90709|e_gw1.30.86.1	3	1	3	7	61.082	1.6942e-211
>jgi|TrireRUTC30_1|94199|estExt_Genewise1Plus.C_1_t30032	3	1	3	23	28.224	5.3107e-209
>jgi|TrireRUTC30_1|121926|estExt_fgenesh2_kg.C_20043	1	1	1	2.1	71.373	9.9359e-204
>jgi|Trias1|135222|e_gw1.4.2488.1	7	1	7	19.5	66.872	1.234e-199
>jgi|TrireRUTC30_1|99673|estExt_Genewise1Plus.C_10_t10324;>jgi|Trias1|42106|fgenesh1_pg.1_#_324	8;5	2	8	42.3	27.189	7.2938e-185
>jgi|TrireRUTC30_1|69546|e_gw1.1.162.1	4	1	4	19.4	25.168	3.1554e-184
>jgi|TrireRUTC30_1|140803|estExt_fgenesh1_pg.C_50197;>jgi|Trias1|130416|e_gw1.2.2496.1	7;3	2	7	34	33.997	1.6127e-181
>jgi|Trias1|80694|estExt_fgenesh1_pm.C_8_t10095	1	1	1	3.7	70.997	4.4963e-180
>jgi|TrireRUTC30_1|104220|estExt_Genewise1Plus.C_300040	3	1	3	10.1	51.524	6.3535e-179
>jgi|Trias1|204961|estExt_Genewise1Plus.C_210046	1	1	1	2.9	38.38	5.0076e-177
>jgi|TrireRUTC30_1|78299|e_gw1.7.589.1	3	1	3	9	53.637	1.1049e-174
>jgi|TrireRUTC30_1|135904|estExt_fgenesh1_pm.C_2_t10379;>jgi|Trias1|131441|e_gw1.2.1621.1	6;3	2	6	23.2	45.7	1.2287e-173
>jgi|TrireRUTC30_1|26187|estExt_Genemark1.C_200159	5	1	5	12.3	62.802	6.3088e-171
>jgi|TrireRUTC30_1|122704|estExt_fgenesh2_kg.C_50070	3	1	3	8.7	49.816	3.9601e-169
>jgi|Trias1|349381|CE143285_46387	3	1	3	8.4	54.38	1.4317e-168
>jgi|TrireRUTC30_1|113012|estExt_Genewise1.C_15_t10236	3	1	3	42.9	15.82	3.8265e-168
>jgi|Trias1|50742|fgenesh1_pg.14_#_21	4	1	4	11.8	46.721	8.2854e-165
>jgi|TrireRUTC30_1|25190|estExt_Genemark1.C_100210	3	1	3	7.8	57.658	5.3907e-153
>jgi|Trias1|132074|e_gw1.3.1248.1	4	1	4	6.9	101.49	7.1152e-153
>jgi|Trias1|141300|e_gw1.7.520.1	5	1	5	13.4	76.739	2.3269e-152
>jgi|TrireRUTC30_1|121449|estExt_fgenesh2_kg.C_1_t10058	3	1	3	20.3	32.932	3.3256e-148
>jgi|Trias1|63733|fgenesh1_pm.1_#_499;>jgi|TrireRUTC30_1|107342|estExt_Genewise1.C_2_t30354	4;4	2	4	18.8	35.682	1.7801e-147
>jgi|TrireRUTC30_1|85314|e_gw1.17.342.1	10	1	10	41.1	39.346	1.4497e-146
>jgi|TrireRUTC30_1|77115|e_gw1.6.363.1	3	1	3	21.8	24.514	1.4379e-145
>jgi|TrireRUTC30_1|5304|gm1.860_g	4	1	4	17.9	48.207	4.8615e-145
>jgi|Trias1|29463|gm1.7432_g	3	1	3	16.3	36.024	1.0466e-143
>jgi|Trias1|65584|fgenesh1_pm.3_#_39	3	1	3	4.9	91.094	1.2359e-142
>jgi|TrireRUTC30_1|99772|estExt_Genewise1Plus.C_10_t20032	2	1	2	9.5	34.08	1.2821e-140
>jgi|Trias1|141352|e_gw1.7.1426.1	6	1	6	17.1	41.436	7.1088e-140
>jgi|Trias1|148087|e_gw1.12.829.1	1	1	1	5.3	25.231	7.3236e-140
>jgi|Trias1|134641|e_gw1.4.1054.1;>jgi|TrireRUTC30_1|135423|estExt_fgenesh1_pm.C_1_t10422	2;2	2	2	5.3	61.269	1.2072e-132
>jgi|Trias1|298103|CE92007_95622	4	1	4	9	69.739	9.1962e-132
>jgi|Trias1|32758|estExt_Genemark1.C_1_t10115;>jgi|TrireRUTC30_1|111063|estExt_Genewise1.C_9_t20115	3;1	2	3	10	55.061	6.6884e-131
>jgi|Trias1|33660|estExt_Genemark1.C_2_t10003	6	1	6	11.2	63.822	1.2099e-130
>jgi|Trias1|53680|fgenesh1_kg.1_#_941_#_Locus38v1rpkm1870.14;>jgi|TrireRUTC30_1|73138|e_gw1.3.667.1;>jgi|Trias1|143914|e_gw1.9.1364.1	1;0;0	3	1	6.7	33.892	2.9934e-128
>jgi|TrireRUTC30_1|141494|estExt_fgenesh1_pg.C_90257	7	1	7	11.6	93.38	1.5333e-127
>jgi|TrireRUTC30_1|139631|estExt_fgenesh1_pg.C_1_t10122	3	1	3	13.9	30.754	6.2497e-126
>jgi|TrireRUTC30_1|93755|estExt_Genewise1Plus.C_1_t10132;>jgi|Trias1|78766|estExt_fgenesh1_pm.C_5_t10075	8;5	2	8	24.1	48.934	7.5804e-125
>jgi|Trias1|150025|e_gw1.14.677.1	5	1	5	18.4	37.386	2.672e-124
>jgi|TrireRUTC30_1|90302|e_gw1.28.118.1	9	1	9	12	93.423	4.3074e-122
>jgi|TrireRUTC30_1|108286|estExt_Genewise1.C_3_t30457	12	1	12	19.5	98.892	1.1163e-121
>jgi|Trias1|44614|fgenesh1_pg.3_#_727;>jgi|TrireRUTC30_1|123057|estExt_fgenesh2_kg.C_70091	3;2	2	3	14.6	38.507	4.2094e-119
>jgi|Trias1|25000|gm1.2969_g	2	1	2	10.9	37.29	6.7736e-119
>jgi|Trias1|149192|e_gw1.13.632.1	2	1	2	28.1	16.05	4.855e-118
>jgi|TrireRUTC30_1|134448|fgenesh1_pm.33_#_16	5	1	5	9.6	86.259	1.2456e-117
>jgi|TrireRUTC30_1|100098|estExt_Genewise1Plus.C_11_t10391;>jgi|Trias1|60248|fgenesh1_kg.10_#_474_#_Locus663v1rpkm212.81	3;2	2	3	9.5	29.95	9.8905e-114
>jgi|TrireRUTC30_1|81893|e_gw1.11.804.1	3	1	3	17.3	38.805	3.6317e-113
>jgi|Trias1|182641|estExt_Genewise1Plus.C_1_t50111	1	1	1	5.6	29.999	5.5687e-112
>jgi|Trias1|62460|fgenesh1_kg.18_#_9_#_Locus131v1rpkm831.53	4	1	4	17.1	57.533	1.5962e-110
>jgi|TrireRUTC30_1|83512|e_gw1.14.108.1;>jgi|Trias1|188272|estExt_Genewise1Plus.C_4_t10403	6;2	2	6	25.8	34.902	2.4125e-110
>jgi|Trias1|65412|fgenesh1_pm.2_#_936	2	1	2	4.2	91.867	3.8328e-109
>jgi|Trias1|56334|fgenesh1_kg.4_#_529_#_Locus337v2rpkm308.28	1	1	1	6	37.659	2.3525e-106
>jgi|TrireRUTC30_1|124452|estExt_fgenesh2_kg.C_190046	5	1	5	19.6	58.036	7.3108e-106
>jgi|TrireRUTC30_1|72489|e_gw1.3.1006.1	3	1	3	18.4	44.154	9.4536e-106
>jgi|Trias1|58369|fgenesh1_kg.7_#_389_#_Locus1234v2rpkm25.82	1	1	1	4.5	28.901	9.8591e-106
>jgi|TrireRUTC30_1|98018|estExt_Genewise1Plus.C_6_t20451	4	1	4	13.3	46.343	1.5333e-103
>jgi|Trias1|132823|e_gw1.3.1828.1	4	1	4	13.8	52.895	4.3554e-103
>jgi|Trias1|152105|e_gw1.17.6.1	2	1	2	4.9	78.579	1.349e-102
>jgi|Trias1|127755|e_gw1.1.1666.1	4	1	4	24	33.331	3.3035e-102
>jgi|Trias1|59637|fgenesh1_kg.9_#_436_#_Locus711v1rpkm198.22	3	1	3	5.8	84.205	3.8135e-102
>jgi|Trias1|54227|fgenesh1_kg.2_#_327_#_Locus862v1rpkm166.88;>jgi|TrireRUTC30_1|76204|e_gw1.5.56.1	1;1	2	1	2.2	100.92	5.1663e-102
>jgi|TrireRUTC30_1|6312|gm1.1868_g	3	1	3	13.1	37.1	9.8604e-101
>jgi|Trias1|194740|estExt_Genewise1Plus.C_7_t40240	1	1	1	3.2	48.976	1.9346e-100
>jgi|TrireRUTC30_1|109243|estExt_Genewise1.C_5_t30024	3	1	3	7.6	59.563	2.7343e-100
>jgi|TrireRUTC30_1|101375|estExt_Genewise1Plus.C_15_t10206;>jgi|Trias1|150697|e_gw1.15.305.1	2;2	2	2	12.4	23.9	1.0507e-98
>jgi|Trias1|144967|e_gw1.10.93.1	5	1	5	13.2	69.256	2.5483e-97
>jgi|Trias1|150477|e_gw1.14.675.1	2	1	2	7.8	46.644	1.5114e-96
>jgi|Trias1|61451|fgenesh1_kg.14_#_51_#_Locus296v1rpkm479.32	4	1	4	19.8	44.652	6.1313e-95
>jgi|TrireRUTC30_1|110693|estExt_Genewise1.C_8_t20217	8	1	8	10.4	113.86	4.0959e-94
>jgi|TrireRUTC30_1|12566|gm1.8122_g;>jgi|Trias1|179128|estExt_Genewise1.C_190225	6;2	2	6	10.3	82.091	2.5899e-92
>jgi|Trias1|53621|fgenesh1_kg.1_#_882_#_Locus761v1rpkm188.42;>jgi|TrireRUTC30_1|97043|estExt_Genewise1Plus.C_4_t20373	2;2	2	2	9.8	31.282	1.1657e-91
>jgi|TrireRUTC30_1|136423|estExt_fgenesh1_pm.C_40230	2	1	2	7.7	47.726	2.0366e-90
>jgi|TrireRUTC30_1|101346|estExt_Genewise1Plus.C_15_t10124	1	1	1	1.1	111.37	6.3239e-90
>jgi|Trias1|50229|fgenesh1_pg.12_#_301;>jgi|TrireRUTC30_1|121785|estExt_fgenesh2_kg.C_1_t10408	3;3	2	3	15.6	28.591	9.8122e-90
>jgi|TrireRUTC30_1|141719|estExt_fgenesh1_pg.C_110183	2	1	2	2.2	129.42	1.3083e-89
>jgi|Trias1|73190|fgenesh1_pm.15_#_95	2	1	2	23.4	15.858	1.3978e-89
>jgi|TrireRUTC30_1|136163|estExt_fgenesh1_pm.C_3_t10141	2	1	2	4.8	78.609	5.2859e-86
>jgi|Trias1|72134|fgenesh1_pm.12_#_211;>jgi|TrireRUTC30_1|94961|estExt_Genewise1Plus.C_1_t60186	3;3	2	3	8.5	59.37	2.5523e-85
>jgi|Trias1|137568|e_gw1.5.2011.1	3	1	3	12.7	35.88	1.1839e-84
>jgi|Trias1|140208|e_gw1.7.1497.1;>jgi|TrireRUTC30_1|26315|estExt_Genemark1.C_220090	2;2	2	2	18.1	25.388	2.6765e-84
>jgi|Trias1|203210|estExt_Genewise1Plus.C_160046	3	1	3	6	92.784	8.3301e-83
>jgi|Trias1|132912|e_gw1.3.768.1	5	1	5	25.8	36.869	1.3543e-82
>jgi|Trias1|72398|fgenesh1_pm.13_#_40	3	1	3	8.8	62.38	1.3862e-82
>jgi|Trias1|52795|fgenesh1_kg.1_#_56_#_Locus951v1rpkm150.47	4	1	4	16.4	51.492	3.6764e-81
>jgi|Trias1|153859|e_gw1.23.36.1;>jgi|TrireRUTC30_1|105247|estExt_Genewise1Plus.C_500041	5;4	2	5	16.3	46.717	4.4887e-81
>jgi|Trias1|151867|e_gw1.17.356.1;>jgi|TrireRUTC30_1|102117|estExt_Genewise1Plus.C_18_t10152	2;1	2	2	4.7	61.032	6.8006e-81
>jgi|Trias1|92066|estExt_fgenesh1_pg.C_120064	3	1	3	7.8	48.891	3.2979e-80
>jgi|TrireRUTC30_1|67432|e_gw1.1.629.1;>jgi|Trias1|148204|e_gw1.12.170.1	7;2	2	7	10.3	97.436	4.9331e-80
>jgi|Trias1|127630|e_gw1.1.609.1;>jgi|TrireRUTC30_1|25104|estExt_Genemark1.C_100031	3;2	2	3	6.6	81.843	3.3834e-79
>jgi|TrireRUTC30_1|142965|estExt_fgenesh1_pg.C_280075	6	1	6	22.4	45.897	2.4755e-78
>jgi|Trias1|29046|gm1.7015_g;>jgi|TrireRUTC30_1|142900|estExt_fgenesh1_pg.C_270048	4;2	2	4	18.4	44.492	2.6702e-76
>jgi|Trias1|131997|e_gw1.3.237.1;>jgi|TrireRUTC30_1|131409|fgenesh1_pm.13_#_216	2;1	2	2	4.1	79.217	2.1454e-74
>jgi|Trias1|61606|fgenesh1_kg.14_#_206_#_Locus327v1rpkm447.31	5	1	5	38.9	17.903	1.6163e-73
>jgi|Trias1|25266|gm1.3235_g	3	1	3	15.3	25.525	6.3043e-73
>jgi|Trias1|158395|estExt_Genewise1.C_2_t10463	2	1	2	4.1	49.743	3.0469e-71
>jgi|Trias1|156557|estExt_Genewise1.C_1_t40007;>jgi|TrireRUTC30_1|95652|estExt_Genewise1Plus.C_2_t30194	3;3	2	3	14.5	29.248	6.0095e-71
>jgi|TrireRUTC30_1|140609|estExt_fgenesh1_pg.C_40119	4	1	4	19.3	32.559	1.6556e-70
>jgi|TrireRUTC30_1|137739|estExt_fgenesh1_pm.C_120092	2	1	2	4.9	66.624	6.8707e-70
>jgi|TrireRUTC30_1|25878|estExt_Genemark1.C_160189	3	1	3	13.6	40.209	4.1277e-69
>jgi|TrireRUTC30_1|139316|estExt_fgenesh1_pm.C_350015	6	1	6	26.1	37.742	5.6661e-69
>jgi|Trias1|393413|CE187317_5489	2	1	2	7.5	71.116	2.1246e-68
>jgi|Trias1|134384|e_gw1.4.1481.1	2	1	2	5.4	62.273	3.8883e-68
>jgi|Trias1|140277|e_gw1.7.1504.1	2	1	2	5.2	66.667	4.8772e-68
>jgi|Trias1|186713|estExt_Genewise1Plus.C_3_t30114	1	1	1	6.2	35.051	7.4719e-66
>jgi|Trias1|47798|fgenesh1_pg.8_#_131	3	1	3	4.4	102.26	8.2874e-66
>jgi|Trias1|59611|fgenesh1_kg.9_#_410_#_Locus2002v1rpkm68.62	3	1	3	15.7	37.306	8.9464e-66
>jgi|TrireRUTC30_1|98251|estExt_Genewise1Plus.C_7_t10263	1	1	1	2.9	52.91	8.0327e-65
>jgi|Trias1|132853|e_gw1.3.223.1;>jgi|TrireRUTC30_1|123189|estExt_fgenesh2_kg.C_70226	3;3	2	3	25.5	14.817	1.5255e-63
>jgi|Trias1|25947|gm1.3916_g	3	1	3	8.3	60.551	4.1289e-63
>jgi|TrireRUTC30_1|23960|estExt_Genemark1.C_3_t10134	2	1	2	14	22.175	6.0399e-63
>jgi|Trias1|41471|estExt_Genemark1.C_220040	6	1	6	20.3	40.382	1.0375e-62
>jgi|TrireRUTC30_1|97186|estExt_Genewise1Plus.C_4_t30114	3	1	3	15.3	30.121	8.0705e-62
>jgi|TrireRUTC30_1|102467|estExt_Genewise1Plus.C_19_t10434	2	1	2	12.8	29.961	4.6203e-61
>jgi|TrireRUTC30_1|24053|estExt_Genemark1.C_3_t10350;>jgi|Trias1|436740|CE230644_44076	3;2	2	3	15.6	41.224	5.6755e-61
>jgi|Trias1|177059|estExt_Genewise1.C_15_t10073	1	1	1	2.6	57.004	1.6674e-58
>jgi|TrireRUTC30_1|23314|estExt_Genemark1.C_1_t20002;>jgi|Trias1|35803|estExt_Genemark1.C_4_t20124	2;1	2	2	2.4	118.5	8.8147e-58
>jgi|Trias1|59053|fgenesh1_kg.8_#_432_#_Locus283v1rpkm500.56	2	1	2	8.6	25.262	2.9807e-57
>jgi|TrireRUTC30_1|97005|estExt_Genewise1Plus.C_4_t20303	3	1	3	6.1	103.38	5.8947e-56
>jgi|Trias1|63022|fgenesh1_kg.26_#_19_#_Locus1219v1rpkm118.35	7	1	7	17.3	69.19	2.4209e-55
>jgi|Trias1|127329|e_gw1.1.1104.1;>jgi|TrireRUTC30_1|99701|estExt_Genewise1Plus.C_10_t10397	1;1	2	1	5.4	37.927	5.1932e-55
>jgi|Trias1|139899|e_gw1.7.1005.1	2	1	2	7.5	46.469	9.0824e-55
>jgi|TrireRUTC30_1|79570|e_gw1.9.72.1	1	1	1	3	51.342	9.1462e-55
>jgi|TrireRUTC30_1|24851|estExt_Genemark1.C_80073;>jgi|Trias1|86864|estExt_fgenesh1_pg.C_2_t20369	3;1	2	3	12.8	31.476	1.4832e-54
>jgi|TrireRUTC30_1|142425|estExt_fgenesh1_pg.C_190040;>jgi|Trias1|31178|gm1.9147_g	7;5	2	7	18.3	48.776	3.0599e-54
>jgi|TrireRUTC30_1|96800|estExt_Genewise1Plus.C_4_t10261	2	1	2	6.4	64.752	3.746e-53
>jgi|Trias1|182283|estExt_Genewise1Plus.C_1_t40227	2	1	2	5.1	59.553	4.9187e-53
>jgi|TrireRUTC30_1|12995|gm1.8551_g;>jgi|Trias1|28108|gm1.6077_g	1;1	2	1	2.1	58.607	1.0064e-52
>jgi|Trias1|59705|fgenesh1_kg.9_#_504_#_Locus137v1rpkm815.51	2	1	2	5.3	59.502	2.3489e-52
>jgi|Trias1|138627|e_gw1.6.1774.1	3	1	3	8.6	40.398	2.4556e-52
>jgi|TrireRUTC30_1|70348|e_gw1.2.503.1	2	1	2	7.1	40.97	4.3252e-52
>jgi|TrireRUTC30_1|79168|e_gw1.8.298.1	4	1	4	11.1	46.622	5.1505e-52
>jgi|Trias1|64847|fgenesh1_pm.2_#_371;>jgi|TrireRUTC30_1|109205|estExt_Genewise1.C_5_t20439	5;3	2	5	14.7	60.921	5.5854e-52
>jgi|Trias1|63437|fgenesh1_pm.1_#_203;>jgi|TrireRUTC30_1|25095|estExt_Genemark1.C_100013	2;1	2	2	3.7	94.718	9.3946e-52
>jgi|TrireRUTC30_1|10865|gm1.6421_g;>jgi|Trias1|62326|fgenesh1_kg.17_#_63_#_Locus1749v1rpkm80.95	4;2	2	4	21.4	28.865	2.4454e-51
>jgi|Trias1|27897|gm1.5866_g;>jgi|TrireRUTC30_1|24912|estExt_Genemark1.C_80190;>jgi|Trias1|62888|fgenesh1_kg.22_#_6_#_Locus1167v1rpkm125.08	6;5;1	3	6	15.1	54.878	5.1803e-51
>jgi|Trias1|62792|fgenesh1_kg.20_#_68_#_Locus164v1rpkm725.75	3	1	3	19.3	22.777	1.1035e-50
>jgi|TrireRUTC30_1|25468|estExt_Genemark1.C_130011	1	1	1	8.3	24.206	2.0925e-50
>jgi|Trias1|63798|fgenesh1_pm.1_#_564	3	1	3	8.6	52.784	7.4685e-50
>jgi|TrireRUTC30_1|113180|estExt_Genewise1.C_16_t10048	6	1	6	17.3	44.407	1.991e-49
>jgi|Trias1|159955|estExt_Genewise1.C_2_t50144	5	1	5	10.4	86.305	1.0184e-48
>jgi|Trias1|153644|e_gw1.21.2.1	1	1	1	2.4	67.972	2.8689e-47
>jgi|Trias1|58857|fgenesh1_kg.8_#_236_#_Locus1471v1rpkm97.26	3	1	3	9.5	45.946	3.0459e-47
>jgi|Trias1|157368|estExt_Genewise1.C_1_t50386;>jgi|TrireRUTC30_1|136457|estExt_fgenesh1_pm.C_40307	2;1	2	2	12.8	17.885	1.613e-46
>jgi|TrireRUTC30_1|105163|estExt_Genewise1Plus.C_450044	1	1	1	2	71.764	3.0661e-46
>jgi|Trias1|172130|estExt_Genewise1.C_10_t10075;>jgi|TrireRUTC30_1|26797|estExt_Genemark1.C_330044	3;3	2	3	16.3	27.852	5.8977e-46
>jgi|TrireRUTC30_1|102206|estExt_Genewise1Plus.C_18_t10329	4	1	4	8.5	80.061	3.0903e-45
>jgi|Trias1|56575|fgenesh1_kg.4_#_770_#_Locus1779v2rpkm3.00_PRE	1	1	1	7.9	30.889	9.4172e-44
>jgi|TrireRUTC30_1|83821|e_gw1.14.150.1	1	1	1	6.2	37.442	2.6669e-42
>jgi|Trias1|44780|fgenesh1_pg.3_#_893	1	1	1	4.1	54.032	5.6936e-42
>jgi|TrireRUTC30_1|7812|gm1.3368_g	1	1	1	2	73.998	1.5689e-41
>jgi|Trias1|57019|fgenesh1_kg.5_#_308_#_Locus3223v1rpkm38.29	1	1	1	2	73.514	4.3732e-41
>jgi|TrireRUTC30_1|11892|gm1.7448_g	2	1	2	7	48.884	7.8874e-41
>jgi|TrireRUTC30_1|5334|gm1.890_g	2	1	2	9.4	41.559	1.6992e-40
>jgi|TrireRUTC30_1|135660|estExt_fgenesh1_pm.C_1_t20449	1	1	1	1.8	119.92	4.7651e-40
>jgi|Trias1|157721|estExt_Genewise1.C_1_t60278;>jgi|TrireRUTC30_1|99285|estExt_Genewise1Plus.C_9_t10299	4;1	2	4	12.4	64.522	7.7024e-40
>jgi|Trias1|70945|fgenesh1_pm.10_#_79	3	1	3	30	27.11	2.9339e-39
>jgi|TrireRUTC30_1|129298|fgenesh1_pm.6_#_432	2	1	2	7.3	54.906	5.3144e-39
>jgi|Trias1|148598|e_gw1.12.450.1;>jgi|TrireRUTC30_1|70202|e_gw1.1.1853.1	3;2	2	3	18.1	30.923	9.9523e-39
>jgi|Trias1|148765|e_gw1.13.1023.1	1	1	1	5.4	41.889	1.0622e-38
>jgi|TrireRUTC30_1|38236|fgenesh1_pg.22_#_71	3	1	3	10.3	41.829	1.6816e-38
>jgi|TrireRUTC30_1|138519|estExt_fgenesh1_pm.C_190177	4	1	4	10.4	62.31	6.0934e-38
>jgi|Trias1|152923|e_gw1.19.336.1;>jgi|TrireRUTC30_1|12549|gm1.8105_g	6;1	2	6	8.1	104.85	1.0677e-37
>jgi|Trias1|67372|fgenesh1_pm.4_#_854	2	1	2	9.6	42.419	1.7218e-37
>jgi|Trias1|186223|estExt_Genewise1Plus.C_3_t20080	2	1	2	2.3	111.69	1.7647e-37
>jgi|TrireRUTC30_1|137197|estExt_fgenesh1_pm.C_80189;>jgi|Trias1|58848|fgenesh1_kg.8_#_227_#_Locus207v1rpkm623.37	3;1	2	3	5.2	99.81	5.127e-37
>jgi|TrireRUTC30_1|141993|estExt_fgenesh1_pg.C_140046	3	1	3	14.8	38.523	1.091e-36
>jgi|Trias1|136142|e_gw1.4.2261.1	4	1	4	29.9	28.195	1.2689e-36
>jgi|TrireRUTC30_1|103003|estExt_Genewise1Plus.C_220131;>jgi|Trias1|47333|fgenesh1_pg.7_#_313	5;3	2	5	18.6	44.776	1.4037e-36
>jgi|Trias1|74014|fgenesh1_pm.18_#_166	1	1	1	2.8	50.353	3.1441e-36
>jgi|TrireRUTC30_1|103899|estExt_Genewise1Plus.C_280058	2	1	2	5.5	56.497	4.5016e-36
>jgi|Trias1|56700|fgenesh1_kg.4_#_895_#_Locus4105v1rpkm26.38	3	1	3	8.6	49.683	6.9419e-36
>jgi|Trias1|200927|estExt_Genewise1Plus.C_13_t10170;>jgi|TrireRUTC30_1|11095|gm1.6651_g	4;3	2	4	10.5	52.311	9.3025e-36
>jgi|TrireRUTC30_1|4602|gm1.158_g	2	1	2	9.8	29.712	1.0166e-35
>jgi|Trias1|56963|fgenesh1_kg.5_#_252_#_Locus2071v1rpkm66.17	2	1	2	15.4	24.6	9.598e-35
>jgi|Trias1|144383|e_gw1.9.171.1;>jgi|TrireRUTC30_1|107876|estExt_Genewise1.C_3_t10406	3;3	2	3	24.6	20.934	4.1103e-33
>jgi|TrireRUTC30_1|115937|estExt_Genewise1.C_300307	5	1	5	22	31.914	1.0058e-32
>jgi|TrireRUTC30_1|89404|e_gw1.26.377.1	1	1	1	2.9	46.707	1.0648e-32
>jgi|TrireRUTC30_1|94665|estExt_Genewise1Plus.C_1_t50047	1	1	1	3.8	50.282	1.1617e-32
>jgi|Trias1|56344|fgenesh1_kg.4_#_539_#_Locus1069v1rpkm136.41	2	1	2	7	50.329	3.2563e-32
>jgi|TrireRUTC30_1|101389|estExt_Genewise1Plus.C_15_t10238	2	1	2	3.5	97.762	1.8894e-31
>jgi|Trias1|130313|e_gw1.2.1539.1	1	1	1	4	40.975	1.9662e-30
>jgi|Trias1|22916|gm1.885_g	3	1	3	11.3	57.115	2.5932e-30
>jgi|TrireRUTC30_1|96506|estExt_Genewise1Plus.C_3_t20475	1	1	1	4.5	43.009	9.8008e-30
>jgi|TrireRUTC30_1|139633|estExt_fgenesh1_pg.C_1_t10124	2	1	2	5.8	35.51	1.2105e-29
>jgi|Trias1|171821|estExt_Genewise1.C_9_t30351	1	1	1	7.3	28.4	1.2396e-29
>jgi|TrireRUTC30_1|96123|estExt_Genewise1Plus.C_3_t10112	1	1	1	4	49.932	1.7827e-29
>jgi|TrireRUTC30_1|109892|estExt_Genewise1.C_7_t10329	1	1	1	6.7	33.06	1.8265e-29
>jgi|Trias1|126651|e_gw1.1.3112.1	1	1	1	17.1	13.298	4.0331e-29
>jgi|Trias1|193774|estExt_Genewise1Plus.C_7_t20159	1	1	1	6.1	41.116	1.0543e-28
>jgi|Trias1|139215|e_gw1.6.860.1	4	1	4	17.8	44.258	1.4596e-28
>jgi|TrireRUTC30_1|23472|estExt_Genemark1.C_1_t20333	1	1	1	14.4	21.197	2.1151e-28
>jgi|TrireRUTC30_1|125544|estExt_fgenesh2_kg.C_470007	2	1	2	16.4	18.684	6.1791e-28
>jgi|Trias1|150918|e_gw1.15.122.1	1	1	1	8.8	16.827	7.4743e-28
>jgi|Trias1|148481|e_gw1.12.226.1	1	1	1	7.5	21.543	1.1193e-27
>jgi|TrireRUTC30_1|136770|estExt_fgenesh1_pm.C_60197	4	1	4	12.6	39.145	3.6987e-27
>jgi|TrireRUTC30_1|101907|estExt_Genewise1Plus.C_17_t10102;>jgi|Trias1|61273|fgenesh1_kg.13_#_183_#_Locus381v1rpkm394.30	4;1	2	4	31	25.006	5.3323e-27
>jgi|TrireRUTC30_1|138899|estExt_fgenesh1_pm.C_250057;>jgi|Trias1|133512|e_gw1.3.1499.1	3;2	2	3	9.6	60.709	7.0473e-27
>jgi|TrireRUTC30_1|129898|fgenesh1_pm.8_#_141	4	1	4	14.2	37.652	9.7614e-27
>jgi|TrireRUTC30_1|23636|estExt_Genemark1.C_2_t10174	1	1	1	2	100.59	1.8618e-26
>jgi|TrireRUTC30_1|10410|gm1.5966_g	2	1	2	4.4	64.463	2.1635e-26
>jgi|Trias1|198209|estExt_Genewise1Plus.C_10_t20338	1	1	1	3.5	45.425	9.3229e-26
>jgi|Trias1|145205|e_gw1.10.1417.1	1	1	1	10.8	31.188	1.2536e-25
>jgi|Trias1|323214|CE117118_369999	1	1	1	3	90.016	5.1029e-25
>jgi|Trias1|150534|e_gw1.15.273.1	2	1	2	10.8	35.918	5.9057e-25
>jgi|Trias1|149286|e_gw1.13.295.1;>jgi|TrireRUTC30_1|113508|estExt_Genewise1.C_17_t10045	5;5	2	5	28.5	30.172	1.8363e-24
>jgi|Trias1|93117|estExt_fgenesh1_pg.C_150204;>jgi|TrireRUTC30_1|101508|estExt_Genewise1Plus.C_15_t20008	5;5	2	5	16.1	45.425	4.3963e-24
>jgi|Trias1|37813|estExt_Genemark1.C_8_t10121;>jgi|TrireRUTC30_1|95874|estExt_Genewise1Plus.C_2_t40099;>jgi|TrireRUTC30_1|140705|estExt_fgenesh1_pg.C_40326	3;3;1	3	3	10.2	50.7	8.4792e-24
>jgi|TrireRUTC30_1|88887|e_gw1.24.392.1;>jgi|Trias1|181272|estExt_Genewise1Plus.C_1_t20143	1;1	2	1	5.2	21.921	2.8496e-23
>jgi|Trias1|45620|fgenesh1_pg.4_#_813	2	1	2	13.9	28.301	9.5926e-23
>jgi|Trias1|78007|estExt_fgenesh1_pm.C_4_t10188;>jgi|TrireRUTC30_1|68160|e_gw1.1.955.1	5;3	2	5	18.5	42.366	1.4851e-22
>jgi|TrireRUTC30_1|99341|estExt_Genewise1Plus.C_9_t10403	2	1	2	11.6	33.215	1.6456e-22
>jgi|TrireRUTC30_1|137317|estExt_fgenesh1_pm.C_90129;>jgi|Trias1|53763|fgenesh1_kg.1_#_1024_#_Locus1138v1rpkm128.74	2;1	2	2	15.6	22.414	1.6633e-22
>jgi|Trias1|61558|fgenesh1_kg.14_#_158_#_Locus893v1rpkm160.03	2	1	2	13.4	25.112	2.6164e-22
>jgi|Trias1|131173|e_gw1.2.1100.1	2	1	2	30.7	17.781	4.8811e-21
>jgi|Trias1|47666|fgenesh1_pg.7_#_646	1	1	1	5.7	32.261	5.2172e-21
>jgi|TrireRUTC30_1|7988|gm1.3544_g;>jgi|Trias1|186987|estExt_Genewise1Plus.C_3_t30413	5;1	2	5	15.9	45.052	5.3062e-21
>jgi|TrireRUTC30_1|100447|estExt_Genewise1Plus.C_12_t10264	5	1	5	27.7	38.24	5.4242e-21
>jgi|Trias1|197271|estExt_Genewise1Plus.C_9_t30379;>jgi|TrireRUTC30_1|73038|e_gw1.3.399.1	1;1	2	1	2.3	76.84	1.3054e-20
>jgi|TrireRUTC30_1|25303|estExt_Genemark1.C_110157	1	1	1	5.1	45.603	1.5425e-20
>jgi|TrireRUTC30_1|122518|estExt_fgenesh2_kg.C_40049	2	1	2	14.9	26.8	2.8849e-20
>jgi|Trias1|55906|fgenesh1_kg.4_#_101_#_Locus1033v1rpkm140.13	1	1	1	5.5	38.531	3.6291e-20
>jgi|TrireRUTC30_1|71638|e_gw1.2.1794.1;>jgi|Trias1|47755|fgenesh1_pg.8_#_88	3;1	2	3	6.2	54.33	4.5382e-20
>jgi|TrireRUTC30_1|88463|e_gw1.23.78.1	2	1	2	7.8	37.72	4.7767e-20
>jgi|TrireRUTC30_1|137356|estExt_fgenesh1_pm.C_90192	4	1	4	13.4	52.345	5.3185e-20
>jgi|Trias1|22667|gm1.636_g;>jgi|TrireRUTC30_1|67561|e_gw1.1.458.1	4;1	2	4	15.3	47.303	1.2085e-19
>jgi|Trias1|200675|estExt_Genewise1Plus.C_12_t20483	1	1	1	3.1	50.15	1.2956e-19
>jgi|TrireRUTC30_1|99829|estExt_Genewise1Plus.C_10_t20124	1	1	1	1.4	131.01	1.9804e-19
>jgi|Trias1|150926|e_gw1.15.752.1	3	1	3	22	27.891	5.8705e-19
>jgi|Trias1|152776|e_gw1.19.360.1	2	1	2	4.6	57.062	6.7533e-19
>jgi|Trias1|149185|e_gw1.13.1014.1	1	1	1	6.7	24.403	7.3262e-19
>jgi|TrireRUTC30_1|141046|estExt_fgenesh1_pg.C_70021	1	1	1	4.9	31.129	1.7368e-18
>jgi|Trias1|136443|e_gw1.5.1804.1;>jgi|TrireRUTC30_1|98078|estExt_Genewise1Plus.C_6_t30072	2;1	2	2	7.4	46.509	3.4194e-18
>jgi|Trias1|134737|e_gw1.4.1868.1;>jgi|TrireRUTC30_1|94039|estExt_Genewise1Plus.C_1_t20224	4;3	2	4	8.1	73.391	3.9713e-18
>jgi|Trias1|156883|estExt_Genewise1.C_1_t40367;>jgi|TrireRUTC30_1|107648|estExt_Genewise1.C_2_t40451	2;1	2	2	10.8	26.145	4.2712e-18
>jgi|TrireRUTC30_1|124330|estExt_fgenesh2_kg.C_170050	1	1	1	8.1	43.237	4.9365e-18
>jgi|Trias1|62751|fgenesh1_kg.20_#_27_#_Locus84v1rpkm1084.66	3	1	3	12	45.609	5.5819e-18
>jgi|Trias1|24131|gm1.2100_g;>jgi|TrireRUTC30_1|13308|gm1.8864_g	2;1	2	2	21.1	24.39	7.8575e-18
>jgi|TrireRUTC30_1|95725|estExt_Genewise1Plus.C_2_t30329;>jgi|Trias1|156322|estExt_Genewise1.C_1_t30244	1;1	2	1	1.1	123.52	1.854e-17
>jgi|Trias1|151383|e_gw1.16.542.1	3	1	3	5.6	76.67	2.777e-17
>jgi|TrireRUTC30_1|113858|estExt_Genewise1.C_18_t10386	1	1	1	2.2	57.329	3.3326e-17
>jgi|TrireRUTC30_1|11580|gm1.7136_g	2	1	2	4	52.368	5.1735e-17
>jgi|Trias1|24475|gm1.2444_g;>jgi|TrireRUTC30_1|116359|estExt_Genewise1.C_370047	2;2	2	2	7.9	31.457	1.2066e-16
>jgi|TrireRUTC30_1|125575|estExt_fgenesh2_kg.C_540002	3	1	3	9.1	48.296	5.8584e-16
>jgi|TrireRUTC30_1|111938|estExt_Genewise1.C_11_t20260;>jgi|Trias1|83522|estExt_fgenesh1_pm.C_140224	2;1	2	2	11.7	29.19	9.9172e-16
>jgi|Trias1|164953|estExt_Genewise1.C_5_t10421;>jgi|TrireRUTC30_1|10456|gm1.6012_g	2;1	2	2	13.8	22.422	1.0696e-15
>jgi|Trias1|44995|fgenesh1_pg.4_#_188;>jgi|TrireRUTC30_1|93788|estExt_Genewise1Plus.C_1_t10218	2;2	2	2	10.2	31.852	1.3817e-15
>jgi|TrireRUTC30_1|135283|estExt_fgenesh1_pm.C_1_t10169	1	1	1	2.9	61.904	1.5628e-15
>jgi|TrireRUTC30_1|141920|estExt_fgenesh1_pg.C_130115	2	1	2	14.8	33.936	1.5855e-15
>jgi|Trias1|81479|estExt_fgenesh1_pm.C_9_t10398;>jgi|TrireRUTC30_1|127630|fgenesh1_pm.3_#_219	1;1	2	1	4	27.17	2.3746e-15
>jgi|Trias1|57384|fgenesh1_kg.5_#_673_#_Locus9115v1rpkm2.56	1	1	1	2.9	36.378	2.9777e-15
>jgi|TrireRUTC30_1|130737|fgenesh1_pm.11_#_70;>jgi|Trias1|49325|fgenesh1_pg.10_#_429	5;2	2	5	11.4	68.195	3.3261e-15
>jgi|Trias1|62474|fgenesh1_kg.18_#_23_#_Locus1183v1rpkm122.62	2	1	2	7.3	42.47	3.404e-15
>jgi|Trias1|149942|e_gw1.14.548.1	1	1	1	0.9	128.27	8.6604e-15
>jgi|Trias1|127372|e_gw1.1.1178.1;>jgi|TrireRUTC30_1|107551|estExt_Genewise1.C_2_t40253	1;1	2	1	5.4	42.614	9.733e-15
>jgi|TrireRUTC30_1|72409|e_gw1.3.682.1	3	1	3	8.4	63.161	1.3581e-14
>jgi|TrireRUTC30_1|90446|e_gw1.29.171.1	1	1	1	1.1	72.207	2.1454e-14
>jgi|Trias1|131647|e_gw1.3.1716.1	1	1	1	5.8	33.31	2.2415e-14
>jgi|TrireRUTC30_1|106991|estExt_Genewise1.C_2_t20162	1	1	1	4.2	48.962	3.37e-14
>jgi|Trias1|61111|fgenesh1_kg.13_#_21_#_Locus941v1rpkm152.42	1	1	1	6.6	32.093	3.6266e-14
>jgi|Trias1|295023|CE88927_18091	1	1	1	4.5	40.007	3.6959e-14
>jgi|TrireRUTC30_1|128637|fgenesh1_pm.5_#_175;>jgi|Trias1|168167|estExt_Genewise1.C_7_t10492;>jgi|Trias1|158274|estExt_Genewise1.C_2_t10323	2;1;1	3	2	7.8	46.02	3.9176e-14
>jgi|Trias1|142555|e_gw1.8.1063.1	2	1	2	3.4	99.732	5.0912e-14
>jgi|TrireRUTC30_1|68234|e_gw1.1.1740.1	3	1	3	12.4	51.054	6.7965e-14
>jgi|TrireRUTC30_1|100322|estExt_Genewise1Plus.C_11_t20272	2	1	2	13.5	21.963	3.3155e-13
>jgi|Trias1|153953|e_gw1.24.33.1;>jgi|TrireRUTC30_1|91527|e_gw1.33.29.1	2;1	2	2	5.8	60.195	3.6016e-13
>jgi|Trias1|65803|fgenesh1_pm.3_#_258	1	1	1	9.5	16.165	3.6299e-13
>jgi|Trias1|78773|estExt_fgenesh1_pm.C_5_t10082	1	1	1	4.6	40.176	4.315e-13
>jgi|TrireRUTC30_1|136547|estExt_fgenesh1_pm.C_50031	2	1	2	4.4	78.432	7.7375e-13
>jgi|TrireRUTC30_1|80225|e_gw1.9.734.1;>jgi|Trias1|28832|gm1.6801_g	3;2	2	3	14.8	40.586	8.0002e-13
>jgi|TrireRUTC30_1|102919|estExt_Genewise1Plus.C_210423;>jgi|Trias1|61557|fgenesh1_kg.14_#_157_#_Locus1490v1rpkm95.73	3;2	2	3	7.1	58.882	9.5858e-13
>jgi|TrireRUTC30_1|135482|estExt_fgenesh1_pm.C_1_t20061	3	1	3	12.5	40.618	1.8634e-12
>jgi|Trias1|60642|fgenesh1_kg.11_#_367_#_Locus194v1rpkm649.79;>jgi|TrireRUTC30_1|125330|estExt_fgenesh2_kg.C_360042	2;1	2	2	16.5	18.803	2.1853e-12
>jgi|Trias1|45332|fgenesh1_pg.4_#_525;>jgi|TrireRUTC30_1|121587|estExt_fgenesh2_kg.C_1_t10200	4;2	2	4	39.4	17.409	2.2649e-12
>jgi|TrireRUTC30_1|94100|estExt_Genewise1Plus.C_1_t20350	1	1	1	6.5	24.131	3.3819e-12
>jgi|Trias1|25909|gm1.3878_g	1	1	1	2.9	40.242	3.4328e-12
>jgi|Trias1|33388|estExt_Genemark1.C_1_t20306;>jgi|TrireRUTC30_1|108682|estExt_Genewise1.C_4_t20425	2;2	2	2	5.8	44.688	3.5643e-12
>jgi|Trias1|148946|e_gw1.13.164.1	2	1	2	10.2	36.667	5.3527e-12
>jgi|Trias1|41777|estExt_Genemark1.C_610001	2	1	2	7.2	38.794	5.6131e-12
>jgi|Trias1|128828|e_gw1.1.996.1	2	1	2	3.8	84.145	5.7372e-12
>jgi|Trias1|90947|estExt_fgenesh1_pg.C_9_t10371	2	1	2	16.2	36.727	7.8048e-12
>jgi|TrireRUTC30_1|112529|estExt_Genewise1.C_13_t20034	1	1	1	6.9	32.296	1.1363e-11
>jgi|Trias1|63021|fgenesh1_kg.26_#_18_#_Locus428v1rpkm347.71;>jgi|TrireRUTC30_1|125254|estExt_fgenesh2_kg.C_340005	1;1	2	1	9.2	16.603	1.2118e-11
>jgi|TrireRUTC30_1|95352|estExt_Genewise1Plus.C_2_t20090	2	1	2	25.2	13.611	1.2243e-11
>jgi|Trias1|53244|fgenesh1_kg.1_#_505_#_Locus7364v1rpkm6.15	3	1	3	6.1	70.973	1.5196e-11
>jgi|Trias1|60467|fgenesh1_kg.11_#_192_#_Locus101v1rpkm986.60;>jgi|TrireRUTC30_1|118104|fgenesh2_kg.4_#_36_#_gi|38126324|gb|CF871642.1|CF871642	2;2	2	2	16.1	15.98	1.553e-11
>jgi|Trias1|136204|e_gw1.4.990.1;>jgi|TrireRUTC30_1|105855|estExt_Genewise1.C_1_t30133	1;1	2	1	2.7	81.001	1.9353e-11
>jgi|Trias1|198977|estExt_Genewise1Plus.C_11_t10268	1	1	1	2.7	48.708	2.0273e-11
>jgi|TrireRUTC30_1|99640|estExt_Genewise1Plus.C_10_t10263;>jgi|Trias1|53009|fgenesh1_kg.1_#_270_#_Locus2413v1rpkm54.85;>jgi|Trias1|29194|gm1.7163_g;>jgi|TrireRUTC30_1|37178|fgenesh1_pg.16_#_53	5;1;1;1	4	5	25.1	34.193	2.2475e-11
>jgi|TrireRUTC30_1|105891|estExt_Genewise1.C_1_t30205;>jgi|Trias1|56424|fgenesh1_kg.4_#_619_#_Locus206v1rpkm623.74	1;1	2	1	7.8	18.738	2.3769e-11
>jgi|Trias1|61279|fgenesh1_kg.13_#_189_#_Locus2317v1rpkm57.82	1	1	1	8.4	24.419	4.4657e-11
>jgi|TrireRUTC30_1|102884|estExt_Genewise1Plus.C_210312;>jgi|Trias1|176508|estExt_Genewise1.C_14_t10364	3;2	2	3	14.6	34.274	4.4928e-11
>jgi|TrireRUTC30_1|116864|estExt_Genewise1.C_500012	1	1	1	1.8	65.318	5.0125e-11
>jgi|Trias1|43441|fgenesh1_pg.2_#_499;>jgi|TrireRUTC30_1|12362|gm1.7918_g	3;3	2	3	6.3	73.299	9.4432e-11
>jgi|Trias1|144310|e_gw1.9.1701.1	1	1	1	0.7	169.21	1.3679e-10
>jgi|TrireRUTC30_1|140713|estExt_fgenesh1_pg.C_40340;>jgi|Trias1|42608|fgenesh1_pg.1_#_826	3;3	2	3	13.7	33.645	2.0205e-10
>jgi|TrireRUTC30_1|138931|estExt_fgenesh1_pm.C_250119	1	1	1	1.8	115.28	2.365e-10
>jgi|Trias1|146078|e_gw1.10.1485.1	1	1	1	3.1	45.813	4.0521e-10
>jgi|Trias1|93680|estExt_fgenesh1_pg.C_190029	4	1	4	9.2	56.353	4.7166e-10
>jgi|TrireRUTC30_1|96384|estExt_Genewise1Plus.C_3_t20174	1	1	1	8.6	35.924	6.8661e-10
>jgi|Trias1|126580|e_gw1.1.2609.1	1	1	1	8.3	23.522	8.8121e-10
>jgi|TrireRUTC30_1|126327|fgenesh1_pm.1_#_741	1	1	1	5.6	35.077	9.1298e-10
>jgi|TrireRUTC30_1|141892|estExt_fgenesh1_pg.C_130071;>jgi|Trias1|139998|e_gw1.7.48.1	1;1	2	1	5.6	40.003	1.2074e-09
>jgi|Trias1|363916|CE157820_175709	1	1	1	2.7	58.006	1.2784e-09
>jgi|TrireRUTC30_1|95680|estExt_Genewise1Plus.C_2_t30239	1	1	1	15.2	14.919	1.6825e-09
>jgi|TrireRUTC30_1|139615|estExt_fgenesh1_pg.C_1_t10093	1	1	1	2.1	57.829	2.4617e-09
>jgi|TrireRUTC30_1|25083|estExt_Genemark1.C_90252	1	1	1	0.8	255.71	2.8439e-09
>jgi|Trias1|61629|fgenesh1_kg.14_#_229_#_Locus990v2rpkm4.57_PRE	2	1	2	18.2	20.993	3.1747e-09
>jgi|Trias1|77495|estExt_fgenesh1_pm.C_3_t20120	1	1	1	3.5	53.053	3.4057e-09
>jgi|Trias1|140372|e_gw1.7.1341.1	1	1	1	3.9	48.485	3.4313e-09
>jgi|Trias1|64209|fgenesh1_pm.1_#_975	1	1	1	1.5	136.81	3.805e-09
>jgi|TrireRUTC30_1|6247|gm1.1803_g	1	1	1	5.1	38.231	4.8742e-09
>jgi|Trias1|56333|fgenesh1_kg.4_#_528_#_Locus373v1rpkm398.67;>jgi|TrireRUTC30_1|68206|e_gw1.1.2310.1	2;2	2	2	13.4	27.658	6.1269e-09
>jgi|Trias1|92910|estExt_fgenesh1_pg.C_140277;>jgi|TrireRUTC30_1|25316|estExt_Genemark1.C_110183	1;1	2	1	4.5	41.886	7.3881e-09
>jgi|TrireRUTC30_1|135893|estExt_fgenesh1_pm.C_2_t10356;>jgi|Trias1|54552|fgenesh1_kg.2_#_652_#_Locus1107v1rpkm131.69	2;1	2	2	6.7	39.851	8.6285e-09
>jgi|Trias1|57914|fgenesh1_kg.6_#_506_#_Locus11567v2rpkm0.00_PRE	1	1	1	3.5	51.015	1.2937e-08
>jgi|TrireRUTC30_1|25832|estExt_Genemark1.C_160115	1	1	1	5.3	33.755	1.3574e-08
>jgi|TrireRUTC30_1|111586|estExt_Genewise1.C_11_t10082	1	1	1	19	13.45	1.5912e-08
>jgi|TrireRUTC30_1|97934|estExt_Genewise1Plus.C_6_t20251;>jgi|Trias1|67880|fgenesh1_pm.5_#_414	1;1	2	1	1.4	124.85	1.9537e-08
>jgi|Trias1|60141|fgenesh1_kg.10_#_367_#_Locus434v1rpkm344.32	4	1	4	17.9	38.739	1.9566e-08
>jgi|Trias1|23715|gm1.1684_g	1	1	1	5.5	42.894	2.2294e-08
>jgi|TrireRUTC30_1|13033|gm1.8589_g	1	1	1	3.1	56.976	2.4663e-08
>jgi|Trias1|55723|fgenesh1_kg.3_#_800_#_Locus1989v1rpkm69.00	1	1	1	6.7	36.085	3.0475e-08
>jgi|TrireRUTC30_1|23753|estExt_Genemark1.C_2_t10410	1	1	1	1.6	113.26	3.9835e-08
>jgi|TrireRUTC30_1|138785|estExt_fgenesh1_pm.C_230030	2	1	2	13.3	23.785	5.8632e-08
>jgi|TrireRUTC30_1|138258|estExt_fgenesh1_pm.C_160202;>jgi|Trias1|190229|estExt_Genewise1Plus.C_5_t10209	3;1	2	3	12.5	37.727	6.4926e-08
>jgi|Trias1|76178|estExt_fgenesh1_pm.C_2_t10234;>jgi|TrireRUTC30_1|118337|fgenesh2_kg.5_#_84_#_gi|38444586|gb|CF944066.1|CF944066	1;1	2	1	17.4	7.826	7.0178e-08
>jgi|Trias1|22985|gm1.954_g;>jgi|TrireRUTC30_1|99350|estExt_Genewise1Plus.C_9_t10418	2;2	2	2	15	27.927	7.1994e-08
>jgi|Trias1|60319|fgenesh1_kg.11_#_44_#_Locus45v1rpkm1716.00	1	1	1	11.3	11.981	9.7436e-08
>jgi|TrireRUTC30_1|36479|fgenesh1_pg.12_#_195	1	1	1	2.2	58.639	1.0367e-07
>jgi|TrireRUTC30_1|142356|estExt_fgenesh1_pg.C_180044;>jgi|Trias1|62401|fgenesh1_kg.17_#_138_#_Locus6864v1rpkm8.04	3;1	2	3	19.2	23.83	1.0679e-07
>jgi|TrireRUTC30_1|95009|estExt_Genewise1Plus.C_1_t60290	1	1	1	11.5	34.355	1.0948e-07
>jgi|Trias1|62974|fgenesh1_kg.24_#_5_#_Locus3898v1rpkm28.78	4	1	4	21.6	25.241	1.1661e-07
>jgi|TrireRUTC30_1|101957|estExt_Genewise1Plus.C_17_t10335	2	1	2	8.7	41.199	1.6103e-07
>jgi|Trias1|82309|estExt_fgenesh1_pm.C_11_t10148	1	1	1	10.7	13.23	2.0452e-07
>jgi|TrireRUTC30_1|104102|estExt_Genewise1Plus.C_290086;>jgi|Trias1|159121|estExt_Genewise1.C_2_t30238	3;2	2	3	15.3	25.321	2.2804e-07
>jgi|TrireRUTC30_1|135776|estExt_fgenesh1_pm.C_2_t10100	1	1	1	7.7	19.098	2.6526e-07
>jgi|TrireRUTC30_1|124889|estExt_fgenesh2_kg.C_250065	1	1	1	3.6	33.833	2.7475e-07
>jgi|Trias1|54202|fgenesh1_kg.2_#_302_#_Locus4665v1rpkm21.35	1	1	1	1.8	53.791	2.8282e-07
>jgi|TrireRUTC30_1|12764|gm1.8320_g	1	1	1	2.7	56.212	4.0785e-07
>jgi|TrireRUTC30_1|95306|estExt_Genewise1Plus.C_2_t10498;>jgi|Trias1|323728|CE117632_35586	1;1	2	1	1.7	96.817	4.7025e-07
>jgi|TrireRUTC30_1|136493|estExt_fgenesh1_pm.C_40361;>jgi|Trias1|85868|estExt_fgenesh1_pg.C_1_t20367	1;1	2	1	1.7	57.458	6.0933e-07
>jgi|Trias1|62808|fgenesh1_kg.20_#_84_#_Locus1588v1rpkm90.29;>jgi|TrireRUTC30_1|103910|estExt_Genewise1Plus.C_280069	1;1	2	1	1.7	85.833	6.3767e-07
>jgi|Trias1|151397|e_gw1.16.123.1	3	1	3	0.6	441.1	7.52e-07
>jgi|Trias1|144072|e_gw1.9.326.1;>jgi|TrireRUTC30_1|123319|estExt_fgenesh2_kg.C_90001	1;1	2	1	7.6	15.728	9.1768e-07
>jgi|Trias1|28045|gm1.6014_g	1	1	1	5.5	29.467	1.0692e-06
>jgi|Trias1|82670|estExt_fgenesh1_pm.C_120069	1	1	1	5.5	34.452	1.1917e-06
>jgi|TrireRUTC30_1|141603|estExt_fgenesh1_pg.C_100206;>jgi|Trias1|174084|estExt_Genewise1.C_11_t20376	1;1	2	1	7.3	16.634	1.2227e-06
>jgi|TrireRUTC30_1|99715|estExt_Genewise1Plus.C_10_t10411;>jgi|Trias1|53062|fgenesh1_kg.1_#_323_#_Locus264v1rpkm527.44	2;1	2	2	13.6	31.759	1.2342e-06
>jgi|Trias1|138282|e_gw1.6.182.1	1	1	1	2.3	47.554	1.4186e-06
>jgi|Trias1|56730|fgenesh1_kg.5_#_19_#_Locus6580v1rpkm9.20	1	1	1	3.9	36.239	1.7096e-06
>jgi|TrireRUTC30_1|119817|fgenesh2_kg.15_#_50_#_gi|30114488|gb|CB899830.1|CB899830	1	1	1	8.8	16.771	1.728e-06
>jgi|Trias1|66799|fgenesh1_pm.4_#_281	1	1	1	7.3	22.858	2.0323e-06
>jgi|Trias1|133442|e_gw1.3.1066.1	1	1	1	2.4	45.918	2.3517e-06
>jgi|Trias1|315866|CE109770_83411;>jgi|TrireRUTC30_1|26662|estExt_Genemark1.C_290032	2;2	2	2	6	50.867	3.0031e-06
>jgi|TrireRUTC30_1|102468|estExt_Genewise1Plus.C_19_t10435;>jgi|Trias1|50398|fgenesh1_pg.13_#_63	2;1	2	2	3.3	76.191	3.4513e-06
>jgi|Trias1|48019|fgenesh1_pg.8_#_352;>jgi|TrireRUTC30_1|116076|estExt_Genewise1.C_320174	2;2	2	2	14	21.426	3.4559e-06
>jgi|TrireRUTC30_1|24008|estExt_Genemark1.C_3_t10237;>jgi|Trias1|62961|fgenesh1_kg.23_#_21_#_Locus976v1rpkm147.13	3;2	2	3	7.2	46.319	3.4601e-06
>jgi|TrireRUTC30_1|31607|fgenesh1_pg.1_#_96	1	1	1	10.8	24.279	3.4825e-06
>jgi|Trias1|126557|e_gw1.1.922.1	1	1	1	4.6	36.907	5.0182e-06
>jgi|TrireRUTC30_1|84507|e_gw1.15.466.1	3	1	3	13.3	27.855	5.2957e-06
>jgi|TrireRUTC30_1|139407|estExt_fgenesh1_pm.C_380039	2	1	2	3.3	69.222	5.8775e-06
>jgi|Trias1|151475|e_gw1.16.388.1	2	1	2	7.4	69.285	6.4156e-06
>jgi|TrireRUTC30_1|136865|estExt_fgenesh1_pm.C_60423;>jgi|Trias1|137454|e_gw1.5.592.1	2;1	2	2	16	31.881	7.3917e-06
>jgi|Trias1|25983|gm1.3952_g	1	1	1	3.7	26.526	8.5091e-06
>jgi|TrireRUTC30_1|73300|e_gw1.3.1644.1	1	1	1	3.6	50.124	8.9074e-06
>jgi|Trias1|190397|estExt_Genewise1Plus.C_5_t10395	1	1	1	5.3	33.854	1.0292e-05
>jgi|TrireRUTC30_1|31971|fgenesh1_pg.1_#_460	2	1	2	9	42.786	1.0345e-05
>jgi|TrireRUTC30_1|108042|estExt_Genewise1.C_3_t20326	1	1	1	4.2	45.332	1.1333e-05
>jgi|Trias1|146605|e_gw1.11.1217.1	1	1	1	1.8	84.982	1.15e-05
>jgi|Trias1|447259|MIX2916_25162_48;>jgi|TrireRUTC30_1|141623|estExt_fgenesh1_pg.C_100251	2;2	2	2	9.3	35.685	1.176e-05
>jgi|Trias1|61116|fgenesh1_kg.13_#_26_#_Locus644v1rpkm217.46;>jgi|TrireRUTC30_1|114133|estExt_Genewise1.C_19_t20023	1;1	2	1	2.5	74.959	1.232e-05
>jgi|TrireRUTC30_1|138585|estExt_fgenesh1_pm.C_200128	2	1	2	6.5	47.696	1.2815e-05
>jgi|TrireRUTC30_1|98010|estExt_Genewise1Plus.C_6_t20403	1	1	1	12	12.208	1.2849e-05
>jgi|Trias1|132889|e_gw1.3.1777.1	1	1	1	1.3	146.83	1.2953e-05
>jgi|Trias1|89433|estExt_fgenesh1_pg.C_6_t10421	1	1	1	6.2	38.191	1.3103e-05
>jgi|TrireRUTC30_1|124357|estExt_fgenesh2_kg.C_180029;>jgi|Trias1|203826|estExt_Genewise1Plus.C_170304	2;2	2	2	10.2	20.985	1.3145e-05
>jgi|Trias1|127947|e_gw1.1.569.1;>jgi|TrireRUTC30_1|107701|estExt_Genewise1.C_3_t10028	1;1	2	1	2.8	35.094	1.4422e-05
>jgi|TrireRUTC30_1|7046|gm1.2602_g	3	1	3	18.5	32.038	1.8352e-05
>jgi|TrireRUTC30_1|24685|estExt_Genemark1.C_70172;>jgi|Trias1|161785|estExt_Genewise1.C_3_t40229	1;1	2	1	2.8	60.06	1.8692e-05
>jgi|Trias1|39596|estExt_Genemark1.C_120072	1	1	1	10.5	16.078	1.9212e-05
>jgi|TrireRUTC30_1|119034|fgenesh2_kg.9_#_50_#_gi|30123567|gb|CB908909.1|CB908909	1	1	1	14.7	12.108	1.9842e-05
>jgi|TrireRUTC30_1|25166|estExt_Genemark1.C_100168;>jgi|Trias1|53703|fgenesh1_kg.1_#_964_#_Locus315v1rpkm460.73	2;2	2	2	4.7	71.442	2.01e-05
>jgi|TrireRUTC30_1|114435|estExt_Genewise1.C_210167;>jgi|Trias1|30682|gm1.8651_g;>jgi|Trias1|23845|gm1.1814_g;>jgi|TrireRUTC30_1|71676|e_gw1.2.965.1;>jgi|TrireRUTC30_1|140061|estExt_fgenesh1_pg.C_2_t10052;>jgi|Trias1|143156|e_gw1.8.1051.1;>jgi|Trias1|129408|e_gw1.2.129.1;>jgi|TrireRUTC30_1|75875|e_gw1.5.777.1	3;3;1;1;1;1;1;1	8	3	22.8	22.421	2.2118e-05
>jgi|TrireRUTC30_1|25959|estExt_Genemark1.C_180011;>jgi|Trias1|151963|e_gw1.17.128.1	1;1	2	1	2.9	56.851	2.5291e-05
>jgi|Trias1|24030|gm1.1999_g;>jgi|TrireRUTC30_1|137938|estExt_fgenesh1_pm.C_140010	2;1	2	2	1	316.46	2.5297e-05
>jgi|Trias1|135121|e_gw1.4.1274.1	1	1	1	2.9	55.98	2.6392e-05
>jgi|TrireRUTC30_1|125585|estExt_fgenesh2_kg.C_1450001	1	1	1	13.4	7.5497	2.77e-05
>jgi|Trias1|53366|fgenesh1_kg.1_#_627_#_Locus706v1rpkm199.23	2	1	2	9.3	35.112	2.8397e-05
>jgi|TrireRUTC30_1|103773|estExt_Genewise1Plus.C_270143;>jgi|Trias1|38892|estExt_Genemark1.C_10_t10231	3;1	2	3	8.5	52.666	3.2006e-05
>jgi|TrireRUTC30_1|133072|fgenesh1_pm.21_#_148	1	1	1	8.6	25.047	3.3819e-05
>jgi|Trias1|54729|fgenesh1_kg.2_#_829_#_Locus382v1rpkm393.41	1	1	1	13.8	13.329	3.5436e-05
>jgi|TrireRUTC30_1|33630|fgenesh1_pg.3_#_508;>jgi|Trias1|70244|fgenesh1_pm.9_#_4	2;1	2	2	5.4	56.693	3.7724e-05
>jgi|TrireRUTC30_1|137230|estExt_fgenesh1_pm.C_80257;>jgi|Trias1|27969|gm1.5938_g	2;1	2	2	9.4	32.632	4.6781e-05
>jgi|TrireRUTC30_1|140438|estExt_fgenesh1_pg.C_3_t10167;>jgi|Trias1|28681|gm1.6650_g	3;1	2	3	2.6	145.07	5.0391e-05
>jgi|Trias1|30842|gm1.8811_g;>jgi|TrireRUTC30_1|100246|estExt_Genewise1Plus.C_11_t20131	2;1	2	2	3.9	77.44	5.5344e-05
>jgi|Trias1|48349|fgenesh1_pg.9_#_64;>jgi|TrireRUTC30_1|127881|fgenesh1_pm.3_#_470	2;1	2	2	4.6	59.546	5.5592e-05
>jgi|TrireRUTC30_1|83902|e_gw1.14.589.1;>jgi|Trias1|135183|e_gw1.4.2229.1	2;2	2	2	7.2	44.107	5.5623e-05
>jgi|TrireRUTC30_1|82175|e_gw1.12.575.1;>jgi|Trias1|160556|estExt_Genewise1.C_3_t10393	3;1	2	3	11.7	44.641	8.6477e-05
>jgi|TrireRUTC30_1|99943|estExt_Genewise1Plus.C_11_t10033	1	1	1	2.6	40.263	9.1419e-05
>jgi|Trias1|119928|gw1.10.1131.1	1	1	1	6.4	23.684	9.2417e-05
>jgi|TrireRUTC30_1|136136|estExt_fgenesh1_pm.C_3_t10082;>jgi|Trias1|59696|fgenesh1_kg.9_#_495_#_Locus284v1rpkm498.91	2;1	2	2	18.9	24.393	9.2445e-05
>jgi|TrireRUTC30_1|122983|estExt_fgenesh2_kg.C_70013;>jgi|Trias1|34881|estExt_Genemark1.C_3_t10483	2;1	2	2	14.4	18.057	0.00011009
>jgi|TrireRUTC30_1|124632|estExt_fgenesh2_kg.C_220048;>jgi|Trias1|58336|fgenesh1_kg.7_#_356_#_Locus824v1rpkm173.12	3;2	2	3	30.6	14.14	0.00011103
>jgi|Trias1|153045|e_gw1.19.209.1;>jgi|TrireRUTC30_1|26748|estExt_Genemark1.C_310026	1;1	2	1	5.9	22.808	0.00011515
>jgi|TrireRUTC30_1|68976|e_gw1.1.1058.1;>jgi|Trias1|56620|fgenesh1_kg.4_#_815_#_Locus2079v1rpkm65.82	3;1	2	3	20.1	21.497	0.00012273
>jgi|Trias1|411564|CE205468_19512	2	1	2	20.4	23.98	0.00012448
>jgi|TrireRUTC30_1|24695|estExt_Genemark1.C_70189	1	1	1	4.7	34.061	0.00013987
>jgi|Trias1|57280|fgenesh1_kg.5_#_569_#_Locus5215v1rpkm16.85	1	1	1	1.9	61.737	0.00014115
>jgi|Trias1|53659|fgenesh1_kg.1_#_920_#_Locus321v1rpkm450.97;>jgi|TrireRUTC30_1|123555|estExt_fgenesh2_kg.C_100090	2;2	2	2	11.9	15.693	0.00014424
>jgi|Trias1|32253|gm1.10222_g	1	1	1	0.7	236.52	0.0001463
>jgi|Trias1|126575|e_gw1.1.2951.1;>jgi|TrireRUTC30_1|80512|e_gw1.10.195.1	3;1	2	3	8.3	53.833	0.00014867
>jgi|TrireRUTC30_1|130436|fgenesh1_pm.10_#_62;>jgi|Trias1|42047|fgenesh1_pg.1_#_265	2;1	2	2	9.8	31.301	0.00014971
>jgi|Trias1|92494|estExt_fgenesh1_pg.C_130163	1	1	1	4.4	45.157	0.0001796
>jgi|Trias1|127333|e_gw1.1.1700.1	1	1	1	1.6	61.089	0.00022987
>jgi|TrireRUTC30_1|75405|e_gw1.5.314.1	1	1	1	3.1	49.425	0.00025713
>jgi|Trias1|133828|e_gw1.3.1992.1	3	1	3	8.6	47.468	0.00029931
>jgi|TrireRUTC30_1|139361|estExt_fgenesh1_pm.C_360042	1	1	1	2.9	49.543	0.00030563
>jgi|Trias1|66094|fgenesh1_pm.3_#_549;>jgi|TrireRUTC30_1|98182|estExt_Genewise1Plus.C_7_t10090	1;1	2	1	1.9	50.974	0.00032024
>jgi|TrireRUTC30_1|98386|estExt_Genewise1Plus.C_7_t20072;>jgi|Trias1|24682|gm1.2651_g	3;2	2	3	9.1	60.199	0.00032164
>jgi|Trias1|139539|e_gw1.6.15.1	2	1	2	6.2	51.854	0.00035275
>jgi|Trias1|143344|e_gw1.9.1057.1	1	1	1	7.5	18.48	0.00036593
>jgi|TrireRUTC30_1|121146|fgenesh2_kg.37_#_16_#_gi|38356396|gb|BM076451.2|BM076451	2	1	2	25.6	13.629	0.00037241
>jgi|TrireRUTC30_1|102372|estExt_Genewise1Plus.C_19_t10169	3	1	3	5.4	76.901	0.00037311
>jgi|TrireRUTC30_1|8189|gm1.3745_g	1	1	1	5.5	23.151	0.00039621
>jgi|TrireRUTC30_1|123701|estExt_fgenesh2_kg.C_110114	1	1	1	10.4	21.406	0.00040781
>jgi|Trias1|57141|fgenesh1_kg.5_#_430_#_Locus1598v1rpkm90.05;>jgi|TrireRUTC30_1|140956|estExt_fgenesh1_pg.C_60225	2;2	2	2	4.8	52.347	0.0004146
>jgi|TrireRUTC30_1|114964|estExt_Genewise1.C_240161;>jgi|Trias1|61349|fgenesh1_kg.13_#_259_#_Locus262v1rpkm531.11	3;2	2	3	13.6	28.919	0.00043077
>jgi|TrireRUTC30_1|8750|gm1.4306_g	1	1	1	1.2	84.681	0.00045225
>jgi|Trias1|130518|e_gw1.2.842.1	1	1	1	3.2	48.225	0.00053098
>jgi|Trias1|62176|fgenesh1_kg.16_#_59_#_Locus5601v1rpkm14.34	1	1	1	3	74.997	0.00054491
>jgi|Trias1|130828|e_gw1.2.1758.1	1	1	1	2.3	74.967	0.00057685
>jgi|TrireRUTC30_1|86299|e_gw1.19.207.1	1	1	1	7.2	24.309	0.00059958
>jgi|TrireRUTC30_1|102278|estExt_Genewise1Plus.C_18_t10484	1	1	1	8.3	29.274	0.00063247
>jgi|Trias1|205655|estExt_Genewise1Plus.C_280064	1	1	1	2.7	65.21	0.00064295
>jgi|Trias1|195109|estExt_Genewise1Plus.C_8_t10371;>jgi|TrireRUTC30_1|122200|estExt_fgenesh2_kg.C_20333	1;1	2	1	6.7	27.274	0.00066235
>jgi|Trias1|66307|fgenesh1_pm.3_#_762;>jgi|TrireRUTC30_1|129558|fgenesh1_pm.7_#_231	1;1	2	1	1.9	58.769	0.00073721
>jgi|Trias1|61612|fgenesh1_kg.14_#_212_#_Locus270v1rpkm515.51	1	1	1	7.3	21.932	0.00080186
>jgi|TrireRUTC30_1|125145|estExt_fgenesh2_kg.C_300033	1	1	1	4.3	44.196	0.00080492
>jgi|TrireRUTC30_1|82006|e_gw1.12.570.1	1	1	1	2.1	87.522	0.0009762
>jgi|TrireRUTC30_1|39240|fgenesh1_pg.31_#_24	1	1	1	3.1	53.687	0.00098803
>jgi|TrireRUTC30_1|107032|estExt_Genewise1.C_2_t20266	1	1	1	2	77.741	0.00099279
>jgi|Trias1|131166|e_gw1.2.1420.1	1	1	1	19.6	5.6956	0.0010424
>jgi|TrireRUTC30_1|25222|estExt_Genemark1.C_100274	1	1	1	2.3	97.849	0.0010844
>jgi|Trias1|135905|e_gw1.4.1769.1	1	1	1	3.6	80.143	0.0010874
>jgi|TrireRUTC30_1|25097|estExt_Genemark1.C_100016	1	1	1	4.8	37.452	0.0011983
>jgi|TrireRUTC30_1|99368|estExt_Genewise1Plus.C_9_t10455;>jgi|Trias1|128920|e_gw1.1.2821.1	1;1	2	1	4.9	21.748	0.0013024
>jgi|Trias1|229182|CE23086_128485	2	1	2	7.8	52.861	0.0013804
>jgi|Trias1|44944|fgenesh1_pg.4_#_137	1	1	1	12.9	16.487	0.0014864
>jgi|Trias1|191352|estExt_Genewise1Plus.C_5_t40013	2	1	2	6.6	58.39	0.001529
>jgi|TrireRUTC30_1|127836|fgenesh1_pm.3_#_425	2	1	2	1.9	159.93	0.0015406
>jgi|Trias1|22542|gm1.511_g	1	1	1	4.8	41.045	0.0015934
>jgi|TrireRUTC30_1|127069|fgenesh1_pm.2_#_394	1	1	1	2.1	102.77	0.0016045
>jgi|TrireRUTC30_1|72252|e_gw1.2.83.1	1	1	1	2.9	53.127	0.0017164
>jgi|TrireRUTC30_1|135738|estExt_fgenesh1_pm.C_2_t10026	2	1	2	9.6	39.133	0.0017251
>jgi|Trias1|89098|estExt_fgenesh1_pg.C_6_t10022;>jgi|TrireRUTC30_1|124483|estExt_fgenesh2_kg.C_200011	1;1	2	1	4.7	23.207	0.0017407
>jgi|Trias1|57928|fgenesh1_kg.6_#_520_#_Locus1425v1rpkm100.57	1	1	1	4.6	79.172	0.0019503
>jgi|Trias1|162352|estExt_Genewise1.C_3_t50332;>jgi|TrireRUTC30_1|98648|estExt_Genewise1Plus.C_7_t30116	1;1	2	1	3.7	42.147	0.0019526
>jgi|Trias1|69967|fgenesh1_pm.8_#_346	1	1	1	4.3	49.863	0.0020865
>jgi|TrireRUTC30_1|100385|estExt_Genewise1Plus.C_12_t10115;>jgi|Trias1|141086|e_gw1.7.996.1	1;1	2	1	5.1	22.692	0.0021133
>jgi|Trias1|174215|estExt_Genewise1.C_11_t30033;>jgi|TrireRUTC30_1|123592|estExt_fgenesh2_kg.C_100128	1;1	2	1	12.1	15.767	0.0021268
>jgi|TrireRUTC30_1|26973|estExt_Genemark1.C_410042	1	1	1	2.7	68.194	0.0021269
>jgi|TrireRUTC30_1|124947|estExt_fgenesh2_kg.C_270007	1	1	1	4.6	43.642	0.0021569
>jgi|Trias1|63928|fgenesh1_pm.1_#_694;>jgi|TrireRUTC30_1|122235|estExt_fgenesh2_kg.C_20368	2;2	2	2	23	17.466	0.0022699
>jgi|Trias1|22314|gm1.283_g;>jgi|TrireRUTC30_1|8999|gm1.4555_g	1;1	2	1	1.2	100.36	0.0026473
>jgi|Trias1|178003|estExt_Genewise1.C_160286	1	1	1	3.1	49.205	0.0028485
>jgi|Trias1|41515|estExt_Genemark1.C_240011	1	1	1	6.1	34.245	0.0028509
>jgi|Trias1|128749|e_gw1.1.1734.1	1	1	1	3.4	63.413	0.0028662
>jgi|Trias1|63774|fgenesh1_pm.1_#_540	1	1	1	16.4	15.109	0.0028738
>jgi|TrireRUTC30_1|138813|estExt_fgenesh1_pm.C_230110	1	1	1	6.2	38.123	0.0030875
>jgi|Trias1|146298|e_gw1.11.860.1	1	1	1	6.1	35.617	0.0032103
>jgi|Trias1|143458|e_gw1.9.525.1;>jgi|TrireRUTC30_1|107777|estExt_Genewise1.C_3_t10200	1;1	2	1	8.1	19.926	0.0032513
>jgi|Trias1|61392|fgenesh1_kg.13_#_302_#_Locus2902v1rpkm44.06	3	1	3	10.4	32.261	0.0036082
>jgi|Trias1|61689|fgenesh1_kg.14_#_289_#_Locus1428v1rpkm100.37	1	1	1	2.7	77.135	0.0036317
>jgi|Trias1|146880|e_gw1.11.173.1	1	1	1	2.5	64.52	0.0037474
>jgi|TrireRUTC30_1|136852|estExt_fgenesh1_pm.C_60387	3	1	3	16.7	26.71	0.003986
>jgi|TrireRUTC30_1|137160|estExt_fgenesh1_pm.C_80118	1	1	1	3.7	47.586	0.00403
>jgi|Trias1|47787|fgenesh1_pg.8_#_120	1	1	1	3.7	47.54	0.0041416
>jgi|TrireRUTC30_1|142102|estExt_fgenesh1_pg.C_150050;>jgi|Trias1|277210|CE71114_27042	1;1	2	1	3.3	59.751	0.0041952
>jgi|TrireRUTC30_1|67379|e_gw1.1.1972.1;>jgi|Trias1|82856|estExt_fgenesh1_pm.C_120276	2;2	2	2	11.9	20.692	0.0042992
>jgi|Trias1|210367|CE4271_3604;>jgi|TrireRUTC30_1|111190|estExt_Genewise1.C_10_t10097	2;1	2	2	7.5	39.13	0.0043872
>jgi|Trias1|39751|estExt_Genemark1.C_120252;>jgi|TrireRUTC30_1|94824|estExt_Genewise1Plus.C_1_t50345	2;2	2	2	9.5	34.224	0.0044148
>jgi|TrireRUTC30_1|97180|estExt_Genewise1Plus.C_4_t30101	1	1	1	0.8	145.9	0.0044257
>jgi|TrireRUTC30_1|141570|estExt_fgenesh1_pg.C_100152	2	1	2	6.2	53.017	0.0045073
>jgi|Trias1|44111|fgenesh1_pg.3_#_224	1	1	1	2	76.021	0.0045446
>jgi|Trias1|87455|estExt_fgenesh1_pg.C_3_t20141	1	1	1	3.8	59.825	0.0045943
>jgi|Trias1|57030|fgenesh1_kg.5_#_319_#_Locus2857v1rpkm44.76	1	1	1	1.1	112.05	0.0050191
>jgi|Trias1|54681|fgenesh1_kg.2_#_781_#_Locus1633v2rpkm14.56;>jgi|TrireRUTC30_1|70557|e_gw1.2.1353.1	1;1	2	1	3.6	37.976	0.0057628
>jgi|Trias1|60776|fgenesh1_kg.12_#_95_#_Locus130v1rpkm832.76;>jgi|TrireRUTC30_1|95026|estExt_Genewise1Plus.C_1_t60318	1;1	2	1	6	16.834	0.0059401
>jgi|Trias1|27086|gm1.5055_g	1	1	1	1.9	47.412	0.0059448
>jgi|TrireRUTC30_1|108605|estExt_Genewise1.C_4_t20274;>jgi|Trias1|147389|e_gw1.11.832.1	2;1	2	2	15.2	23.921	0.0060952
>jgi|Trias1|55003|fgenesh1_kg.3_#_80_#_Locus7516v1rpkm5.71	1	1	1	2.7	52.685	0.0061289
>jgi|Trias1|127238|e_gw1.1.2431.1;>jgi|TrireRUTC30_1|122274|estExt_fgenesh2_kg.C_20407	1;1	2	1	11.3	16.83	0.0062509
>jgi|TrireRUTC30_1|101946|estExt_Genewise1Plus.C_17_t10304	1	1	1	3.5	57.402	0.0065204
>jgi|Trias1|62724|fgenesh1_kg.19_#_128_#_Locus7765v1rpkm5.07	2	1	2	13.1	21.333	0.0073998
>jgi|Trias1|52304|fgenesh1_pg.23_#_8;>jgi|TrireRUTC30_1|125453|estExt_fgenesh2_kg.C_420022;>jgi|TrireRUTC30_1|37040|fgenesh1_pg.15_#_116;>jgi|Trias1|150831|e_gw1.15.294.1	2;2;2;2	4	2	15.4	12.741	0.0074921
>jgi|TrireRUTC30_1|102495|estExt_Genewise1Plus.C_19_t10485	2	1	2	5.1	60.777	0.0078025
>jgi|TrireRUTC30_1|102377|estExt_Genewise1Plus.C_19_t10180	1	1	1	0.5	190.26	0.0082019
>jgi|TrireRUTC30_1|112519|estExt_Genewise1.C_13_t20004	1	1	1	7	29.612	0.00954
>jgi|TrireRUTC30_1|37721|fgenesh1_pg.19_#_46	1	1	1	1.7	92.35	0.0099784
>jgi|Trias1|133825|e_gw1.3.907.1;>jgi|TrireRUTC30_1|98334|estExt_Genewise1Plus.C_7_t10483	1;1	2	1	4.1	49.837	0.010073
>jgi|TrireRUTC30_1|102186|estExt_Genewise1Plus.C_18_t10288	2	1	2	3.3	71.215	0.010125
>jgi|Trias1|35519|estExt_Genemark1.C_4_t10310;>jgi|TrireRUTC30_1|121497|estExt_fgenesh2_kg.C_1_t10107	2;2	2	2	16.9	14.8	0.010152
>jgi|TrireRUTC30_1|98500|estExt_Genewise1Plus.C_7_t20369	1	1	1	1.1	91.722	0.010625
>jgi|TrireRUTC30_1|9896|gm1.5452_g	1	1	1	0.7	130.12	0.011415
>jgi|TrireRUTC30_1|89482|e_gw1.26.148.1;>jgi|Trias1|58476|fgenesh1_kg.7_#_496_#_Locus4006v1rpkm27.58	1;1	2	1	4.4	29.6	0.011453
>jgi|TrireRUTC30_1|81500|e_gw1.11.694.1;>jgi|Trias1|56938|fgenesh1_kg.5_#_227_#_Locus3415v1rpkm35.26	2;1	2	2	6.1	53.453	0.012895
>jgi|Trias1|59636|fgenesh1_kg.9_#_435_#_Locus155v1rpkm756.21	1	1	1	7	22.116	0.012908
>jgi|Trias1|138007|e_gw1.5.1315.1	1	1	1	3	39.235	0.013153
>jgi|Trias1|153152|e_gw1.20.255.1;>jgi|TrireRUTC30_1|125012|estExt_fgenesh2_kg.C_280020	1;1	2	1	5.9	19.123	0.013479
>jgi|TrireRUTC30_1|122290|estExt_fgenesh2_kg.C_30008;>jgi|Trias1|53890|fgenesh1_kg.1_#_1151_#_Locus182v1rpkm666.14	2;1	2	2	15.2	20.717	0.013691
>jgi|Trias1|40733|estExt_Genemark1.C_150307;>jgi|TrireRUTC30_1|130207|fgenesh1_pm.9_#_153;>jgi|Trias1|126638|e_gw1.1.3123.1	1;1;1	3	1	3.2	33.917	0.013741
>jgi|Trias1|365112|CE159016_39314;>jgi|TrireRUTC30_1|93899|estExt_Genewise1Plus.C_1_t10445	1;1	2	1	2.4	54.59	0.014151
>jgi|Trias1|138816|e_gw1.6.979.1	1	1	1	0.7	166.9	0.014322
>jgi|Trias1|59981|fgenesh1_kg.10_#_207_#_Locus1180v1rpkm123.00	1	1	1	3.9	52.494	0.014436
>jgi|Trias1|39949|estExt_Genemark1.C_130072	1	1	1	4.4	41.143	0.014482
>jgi|Trias1|62041|fgenesh1_kg.15_#_276_#_Locus601v1rpkm235.15;>jgi|TrireRUTC30_1|84449|e_gw1.15.133.1	1;1	2	1	3.5	34.891	0.014548
>jgi|TrireRUTC30_1|111326|estExt_Genewise1.C_10_t10408	1	1	1	2.8	65.975	0.014753
>jgi|Trias1|150558|e_gw1.15.101.1;>jgi|TrireRUTC30_1|84521|e_gw1.15.604.1	1;1	2	1	1.7	108.95	0.014906
