# Supplementary material for: Comparative secretome analysis of Trichoderma asperellum S4F8 and Trichoderma reesei Rut C30 during solid-state fermentation on sugarcane bagasse
Source: Biotechnol Biofuels. 2013 Nov 29;6:172. doi: 10.1186/1754-6834-6-172 (PMC4177139; doi:10.1186/1754-6834-6-172)
Supplement: Additional file 3: Table S3 — Grouping of secreted proteins for the SCB SSF secretomes of Trichoderma asperellum S4F8 and Trichoderma reesei Rut C30 for functional annotation network analysis. Raw data from functional annotation network analysis. [file 1754-6834-6-172-S3.xlsx]

## Sheet: Sheet7
Table S3. Grouping of secreted proteins for the SCB SSF secretomes of T. asperellum S4F8 and T. reesei Rut C30 for functional annotation network analysis.
Category	Protein IDs	Detected in T. asperellum S4F8	Detected in T. reesei Rut C30	Protein Identity	GH family
Cellulose	>jgi|Trias1|63798|fgenesh1_pm.1_#_564	y	n	beta-glucosidase	GH1
	>jgi|Trias1|55643|fgenesh1_kg.3_#_720_#_Locus378v1rpkm396.11;>jgi|TrireRUTC30_1|77989|e_gw1.7.911.1	y	y	beta-glucosidase	GH1
	>jgi|TrireRUTC30_1|127115|fgenesh1_pm.2_#_440;	n	y	beta-glucosidase	GH1
	>jgi|Trias1|177701|estExt_Genewise1.C_15_t20286	y	n	endoglucanase	GH12
	>jgi|Trias1|62474|fgenesh1_kg.18_#_23_#_Locus1183v1rpkm122.62	y	n	glucan 1,3-beta-glucosidase	GH17
	>jgi|Trias1|128828|e_gw1.1.996.1	y	n	beta-glucosidase	GH3
	>jgi|Trias1|151383|e_gw1.16.542.1	y	n	beta-glucosidase	GH3
	>jgi|TrireRUTC30_1|136547|estExt_fgenesh1_pm.C_50031	n	y	beta-glucosidase	GH3
	>jgi|TrireRUTC30_1|8750|gm1.4306_g	n	y	putative beta-glucosidase	GH3
	>jgi|Trias1|203210|estExt_Genewise1Plus.C_160046	y	n	beta-glucosidase 1	GH3
	>jgi|Trias1|23916|gm1.1885_g	y	n	beta-glucosidase	GH3
	>jgi|Trias1|65584|fgenesh1_pm.3_#_39	y	n	putative beta-glucosidase	GH3
	>jgi|TrireRUTC30_1|125268|estExt_fgenesh2_kg.C_340019	n	y	beta-glucosidase	GH3
	>jgi|Trias1|63437|fgenesh1_pm.1_#_203;>jgi|TrireRUTC30_1|25095|estExt_Genemark1.C_100013	y	y	beta-glucosidase	GH3
	>jgi|Trias1|356270|CE150174_66385	y	n	endoglucanase 2	GH5
	>jgi|Trias1|61451|fgenesh1_kg.14_#_51_#_Locus296v1rpkm479.32	y	n	endoglucanase 2	GH5
	>jgi|TrireRUTC30_1|72489|e_gw1.3.1006.1	n	y	endoglucanase 2	GH5
	>jgi|Trias1|127630|e_gw1.1.609.1;>jgi|TrireRUTC30_1|25104|estExt_Genemark1.C_100031	y	y	glucan 1,3-beta-glucosidase	GH55
	>jgi|Trias1|84972|estExt_fgenesh1_pm.C_300013	y	n	exoglucanase 2	GH6
	>jgi|TrireRUTC30_1|122470|estExt_fgenesh2_kg.C_30202	n	y	exoglucanase 2	GH6
	>jgi|TrireRUTC30_1|139633|estExt_fgenesh1_pg.C_1_t10124	n	y	endoglucanase 4	GH61
	>jgi|TrireRUTC30_1|122518|estExt_fgenesh2_kg.C_40049	n	y	endoglucanase 7	GH61
	>jgi|Trias1|46985|fgenesh1_pg.6_#_587	y	n	putative exoglucanase I	GH7
	>jgi|Trias1|57926|fgenesh1_kg.6_#_518_#_Locus59v1rpkm1392.73	y	n	endoglucanase	GH7
	>jgi|TrireRUTC30_1|125125|estExt_fgenesh2_kg.C_300009	n	y	exoglucanase 1	GH7
	>jgi|TrireRUTC30_1|5304|gm1.860_g	n	y	endoglucanase 1	GH7
	>jgi|Trias1|132074|e_gw1.3.1248.1	y	n	alpha-glucosidase	GH31
	>jgi|Trias1|58369|fgenesh1_kg.7_#_389_#_Locus1234v2rpkm25.82	y	n	expansin module family protein
	>jgi|Trias1|57959|fgenesh1_kg.6_#_551_#_Locus607v1rpkm230.45	y	n	swollenin
	>jgi|Trias1|149192|e_gw1.13.632.1	y	n	CBM family 13 protein
	>jgi|TrireRUTC30_1|125575|estExt_fgenesh2_kg.C_540002	n	y	cellulose binding domain Cip2
	>jgi|TrireRUTC30_1|121449|estExt_fgenesh2_kg.C_1_t10058	n	y	cellulose binding domain CIP
	>jgi|TrireRUTC30_1|104220|estExt_Genewise1Plus.C_300040	n	y	swollenin
						70
Hemicellulose: Main chain activities	>jgi|Trias1|53366|fgenesh1_kg.1_#_627_#_Locus706v1rpkm199.23	y	n	endo-1,4-beta-xylanase 3	GH10
	>jgi|Trias1|179571|estExt_Genewise1.C_210051	y	n	endo-1,4-beta-xylanase 1	GH11
	>jgi|Trias1|244563|CE38467_45299	y	n	endo-1,4-beta-xylanase 1	GH11
	>jgi|Trias1|90115|estExt_fgenesh1_pg.C_7_t20095	y	n	endo-1,4-beta-xylanase 1	GH11
	>jgi|TrireRUTC30_1|124931|estExt_fgenesh2_kg.C_260030	n	y	endoxylanase	GH11
	>jgi|TrireRUTC30_1|38418|fgenesh1_pg.24_#_2	n	y	endo-1,4-beta-xylanase	GH11
	>jgi|Trias1|83211|estExt_fgenesh1_pm.C_130244;>jgi|TrireRUTC30_1|134945|fgenesh1_pm.43_#_21	y	y	endo-1,4-beta-xylanase 1	GH11
	>jgi|Trias1|62211|fgenesh1_kg.16_#_94_#_Locus429v1rpkm347.33	y	n	putative beta-xylosidase	GH3
	>jgi|TrireRUTC30_1|140746|estExt_fgenesh1_pg.C_50028	n	y	beta-xylosidase	GH3
	>jgi|Trias1|56700|fgenesh1_kg.4_#_895_#_Locus4105v1rpkm26.38	y	n	putative beta-xylosidase	GH43
	>jgi|Trias1|150477|e_gw1.14.675.1	y	n	putative beta-mannase	GH5
	>jgi|Trias1|54925|fgenesh1_kg.3_#_2_#_Locus1753v1rpkm80.79	y	n	xyloglucanase	GH74
	>jgi|TrireRUTC30_1|111943|estExt_Genewise1.C_11_t20268	n	y	xyloglucanase	GH74
	>jgi|TrireRUTC30_1|67432|e_gw1.1.629.1;>jgi|Trias1|148204|e_gw1.12.170.1	y	y	predicted beta-mannosidase	GH2
	>jgi|Trias1|152923|e_gw1.19.336.1;>jgi|TrireRUTC30_1|12549|gm1.8105_g	y	y	beta-mannosidase	GH2
Hemicellulose: Side chain activities	>jgi|Trias1|59499|fgenesh1_kg.9_#_298_#_Locus1609v1rpkm89.28;>jgi|TrireRUTC30_1|6433|gm1.1989_g	y	y	alpha-D-galactosidase	GH27
	>jgi|TrireRUTC30_1|71638|e_gw1.2.1794.1;>jgi|Trias1|47755|fgenesh1_pg.8_#_88	y	y	alpha-D-galactosidase	GH27
	>jgi|TrireRUTC30_1|134448|fgenesh1_pm.33_#_16	n	y	alpha-xylosidase	GH31
	>jgi|Trias1|62176|fgenesh1_kg.16_#_59_#_Locus5601v1rpkm14.34	y	n	alpha-xylosidase	GH31
	>jgi|Trias1|51088|fgenesh1_pg.15_#_50	y	n	beta-galactosidase	GH35
	>jgi|TrireRUTC30_1|101346|estExt_Genewise1Plus.C_15_t10124	n	y	beta-galactosidase	GH35
	>jgi|TrireRUTC30_1|12566|gm1.8122_g;>jgi|Trias1|179128|estExt_Genewise1.C_190225	y	y	alpha-galactosidase 2	GH36
	>jgi|Trias1|152723|e_gw1.18.87.1	y	n	alpha-L-arabinofuranosidase	GH54
	>jgi|Trias1|55003|fgenesh1_kg.3_#_80_#_Locus7516v1rpkm5.71	y	n	alpha-L-arabinofuranosidase B	GH54
	>jgi|TrireRUTC30_1|102517|estExt_Genewise1Plus.C_19_t20059	n	y	alpha-L-arabinofuranosidase B	GH54
	>jgi|TrireRUTC30_1|72252|e_gw1.2.83.1	n	y	alpha-L-arabinofuranosidase B	GH54
	>jgi|Trias1|138627|e_gw1.6.1774.1	y	n	alpha-N-arabinofuranosidase	GH62
	>jgi|Trias1|53918|fgenesh1_kg.2_#_18_#_Locus2222v1rpkm61.03	y	n	alpha-N-arabinofuranosidase	GH62
	>jgi|TrireRUTC30_1|118070|fgenesh2_kg.4_#_2_#_AAP57750.1	n	y	apha-N-arabinofuranosidase 2	GH62
	>jgi|Trias1|328757|CE122661_10877	y	n	putative Alpha-glucuronidase	GH67
	>jgi|TrireRUTC30_1|90302|e_gw1.28.118.1	n	y	alpha-glucuronidase	GH67
	>jgi|Trias1|146605|e_gw1.11.1217.1	y	n	alpha-fucosidase	GH95
	>jgi|Trias1|56575|fgenesh1_kg.4_#_770_#_Locus1779v2rpkm3.00_PRE	y	n	putative acetylxylan esterase	CE5
	>jgi|Trias1|126580|e_gw1.1.2609.1	y	n	acetylxylan esterase	CE5
	>jgi|Trias1|61279|fgenesh1_kg.13_#_189_#_Locus2317v1rpkm57.82	y	n	acetylxylan esterase	CE5
	>jgi|TrireRUTC30_1|136770|estExt_fgenesh1_pm.C_60197	n	y	acetyl esterase
	>jgi|TrireRUTC30_1|139631|estExt_fgenesh1_pg.C_1_t10122	n	y	acetylxylan esterase
Lipid Metabolism	>jgi|Trias1|298103|CE92007_95622	y	n	lysophospholipase
	>jgi|Trias1|137568|e_gw1.5.2011.1	y	n	predicted lipase
	>jgi|Trias1|144967|e_gw1.10.93.1	y	n	putative phospholipase
	>jgi|Trias1|59611|fgenesh1_kg.9_#_410_#_Locus2002v1rpkm68.62	y	n	soluble epoxide hydrolase
	>jgi|Trias1|193619|estExt_Genewise1Plus.C_7_t10494	y	n	acetylcholinesterase/Butyrylcholinesterase
	>jgi|Trias1|33660|estExt_Genemark1.C_2_t10003	y	n	acetylcholinesterase/Butyrylcholinesterase
	>jgi|Trias1|66307|fgenesh1_pm.3_#_762;>jgi|TrireRUTC30_1|129558|fgenesh1_pm.7_#_231	y	y	acetylcholinesterase/Butyrylcholinesterase
	>jgi|Trias1|48349|fgenesh1_pg.9_#_64;>jgi|TrireRUTC30_1|127881|fgenesh1_pm.3_#_470	y	y	acetylcholinesterase/Butyrylcholinesterase
	>jgi|TrireRUTC30_1|6312|gm1.1868_g	n	y	alpha/beta hydrolase Soluble epoxide hydrolase
	>jgi|TrireRUTC30_1|135776|estExt_fgenesh1_pm.C_2_t10100	n	y	phosphatidylglycerol / phosphatidylinositol transfer protein
	>jgi|Trias1|193774|estExt_Genewise1Plus.C_7_t20159			putative Acetyl-CoA acetyltransferase
	>jgi|TrireRUTC30_1|139407|estExt_fgenesh1_pm.C_380039	n	y	phospholipase C
Starch	>jgi|Trias1|135222|e_gw1.4.2488.1	y	n	glucoamylase	GH15
	>jgi|Trias1|151475|e_gw1.16.388.1	y	n	putative glucoamylase	GH15
Chitin	>jgi|Trias1|148765|e_gw1.13.1023.1	y	n	chitinase	GH18
	>jgi|Trias1|41515|estExt_Genemark1.C_240011	y	n	chitinase	GH18
	>jgi|Trias1|57384|fgenesh1_kg.5_#_673_#_Locus9115v1rpkm2.56	y	n	chitinase	GH18
	>jgi|Trias1|157721|estExt_Genewise1.C_1_t60278;>jgi|TrireRUTC30_1|99285|estExt_Genewise1Plus.C_9_t10299	y	y	beta-N-acetylhexosaminidase	GH20
Pectin	>jgi|Trias1|204961|estExt_Genewise1Plus.C_210046	y	n	endopolygalacturonase	GH28
	>jgi|Trias1|74014|fgenesh1_pm.18_#_166	y	n	putative exo-polygalacturonase	GH28
	>jgi|TrireRUTC30_1|133383|fgenesh1_pm.24_#_4	n	y	endopolygalacturonase	GH28
	>jgi|Trias1|82670|estExt_fgenesh1_pm.C_120069	y	n	pectin methylesterase	CE8
	>jgi|TrireRUTC30_1|11580|gm1.7136_g	n	y	endo-beta-1,6-galactanase	GH5
	>jgi|Trias1|191352|estExt_Genewise1Plus.C_5_t40013	y	n	putative glucuronidase	GH79
	>jgi|Trias1|41471|estExt_Genemark1.C_220040	y	n	putative exo-a-L-1,5-arabinanase	GH93
Proteases	>jgi|Trias1|25947|gm1.3916_g	y	n	aminopeptidase I zinc metalloprotease
	>jgi|Trias1|67372|fgenesh1_pm.4_#_854	y	n	aspartyl protease
	>jgi|Trias1|59981|fgenesh1_kg.10_#_207_#_Locus1180v1rpkm123.00	y	n	aspartyl protease
	>jgi|Trias1|59637|fgenesh1_kg.9_#_436_#_Locus711v1rpkm198.22	y	n	dipeptidyl peptidase III
	>jgi|Trias1|57928|fgenesh1_kg.6_#_520_#_Locus1425v1rpkm100.57	y	n	putative glutamate carboxypeptidase
	>jgi|Trias1|52795|fgenesh1_kg.1_#_56_#_Locus951v1rpkm150.47	y	n	putative metallopeptidase
	>jgi|Trias1|25266|gm1.3235_g	y	n	serin endopeptidase
	>jgi|Trias1|127333|e_gw1.1.1700.1	y	n	serine carboxypeptidases
	>jgi|Trias1|161840|estExt_Genewise1.C_3_t40289	y	n	vacuolar protease A
	>jgi|Trias1|62460|fgenesh1_kg.18_#_9_#_Locus131v1rpkm831.53	y	n	vacuolar serine protease
	>jgi|Trias1|133442|e_gw1.3.1066.1	y	n	hypothetical protein/Zinc carboxypeptidase
	>jgi|Trias1|53621|fgenesh1_kg.1_#_882_#_Locus761v1rpkm188.42;>jgi|TrireRUTC30_1|97043|estExt_Genewise1Plus.C_4_t20373	y	y	proteasome catalytic subunit 3
	>jgi|Trias1|32758|estExt_Genemark1.C_1_t10115;>jgi|TrireRUTC30_1|111063|estExt_Genewise1.C_9_t20115	y	y	putative aminpeptidase
	>jgi|Trias1|22667|gm1.636_g;>jgi|TrireRUTC30_1|67561|e_gw1.1.458.1	y	y	zinc carboxypeptidase
	>jgi|TrireRUTC30_1|97934|estExt_Genewise1Plus.C_6_t20251;>jgi|Trias1|67880|fgenesh1_pm.5_#_414	y	y	zinc metalloprotease, putative
	>jgi|Trias1|44995|fgenesh1_pg.4_#_188;>jgi|TrireRUTC30_1|93788|estExt_Genewise1Plus.C_1_t10218	y	y	20S proteasome, regulatory subunit alpha
	>jgi|TrireRUTC30_1|82006|e_gw1.12.570.1	n	y	glutamate carboxypeptidase
	>jgi|TrireRUTC30_1|137356|estExt_fgenesh1_pm.C_90192	n	y	metalloexopeptidases
	>jgi|TrireRUTC30_1|110693|estExt_Genewise1.C_8_t20217	n	y	putative aminopeptidase
	>jgi|TrireRUTC30_1|72409|e_gw1.3.682.1	n	y	putative metalloexopeptidases
	>jgi|TrireRUTC30_1|79570|e_gw1.9.72.1	n	y	putative metallopeptidase
	>jgi|TrireRUTC30_1|141494|estExt_fgenesh1_pg.C_90257	n	y	serin endopeptidase
	>jgi|TrireRUTC30_1|124452|estExt_fgenesh2_kg.C_190046	n	y	subtilisin-related protease
	>jgi|TrireRUTC30_1|116864|estExt_Genewise1.C_500012	n	y	tripeptidyl peptidase A
	>jgi|TrireRUTC30_1|24696|estExt_Genemark1.C_70192	n	y	vacuolar protease A
	>jgi|Trias1|126575|e_gw1.1.2951.1;>jgi|TrireRUTC30_1|80512|e_gw1.10.195.1	y	y	zinc metalloprotease
Oxidases/ Reductases	>jgi|Trias1|148481|e_gw1.12.226.1	y	n	1,4-benzoquinone reductase-like
	>jgi|Trias1|87455|estExt_fgenesh1_pg.C_3_t20141	y	n	cytochrome P450 monooxygenase
	>jgi|Trias1|70945|fgenesh1_pm.10_#_79	y	n	dienelactone hydrolase
	>jgi|Trias1|44780|fgenesh1_pg.3_#_893	y	n	dihydrolipoamide dehydrogenase
	>jgi|Trias1|57280|fgenesh1_kg.5_#_569_#_Locus5215v1rpkm16.85	y	n	FAD binding domain, isoamyl alcohol oxidase
	>jgi|Trias1|205655|estExt_Genewise1Plus.C_280064	y	n	GMC oxidoreductase family
	>jgi|Trias1|30111|gm1.8080_g	y	n	hypothetical oxidoreductase activity
	>jgi|Trias1|63022|fgenesh1_kg.26_#_19_#_Locus1219v1rpkm118.35	y	n	multicopper oxidase
	>jgi|Trias1|200675|estExt_Genewise1Plus.C_12_t20483	y	n	oxalate decarboxylase
	>jgi|Trias1|73190|fgenesh1_pm.15_#_95	y	n	superoxide dismutase
	>jgi|TrireRUTC30_1|101907|estExt_Genewise1Plus.C_17_t10102;>jgi|Trias1|61273|fgenesh1_kg.13_#_183_#_Locus381v1rpkm394.30	y	y	manganese superoxide dismutase
	>jgi|Trias1|162352|estExt_Genewise1.C_3_t50332;>jgi|TrireRUTC30_1|98648|estExt_Genewise1Plus.C_7_t30116	y	y	NADH:ubiquinone oxidoreductase
	>jgi|TrireRUTC30_1|99368|estExt_Genewise1Plus.C_9_t10455;>jgi|Trias1|128920|e_gw1.1.2821.1	y	y	putative carboxymuconolactone decarboxylase
	>jgi|TrireRUTC30_1|138899|estExt_fgenesh1_pm.C_250057;>jgi|Trias1|133512|e_gw1.3.1499.1	y	y	putative Glutaryl-CoA dehydrogenase
	>jgi|Trias1|136204|e_gw1.4.990.1;>jgi|TrireRUTC30_1|105855|estExt_Genewise1.C_1_t30133	y	y	putative NADH-ubiquinone oxidoreductase
	>jgi|TrireRUTC30_1|23472|estExt_Genemark1.C_1_t20333	n	y	1,4-benzoquinone reductase-like protein
	>jgi|TrireRUTC30_1|101946|estExt_Genewise1Plus.C_17_t10304	n	y	cytochrome P450 monooxygenase
	>jgi|TrireRUTC30_1|78299|e_gw1.7.589.1	n	y	dihydrolipoamide dehydrogenase
	>jgi|TrireRUTC30_1|76405|e_gw1.6.1158.1	n	y	D-isomer-specific 2-hydroxy acid dehydrogenase
	>jgi|TrireRUTC30_1|107032|estExt_Genewise1.C_2_t20266	n	y	NADP/FAD dependent oxidoreductase
	>jgi|TrireRUTC30_1|25832|estExt_Genemark1.C_160115	n	y	predicted 3-hydroxyacyl-CoA dehydrogenase
	>jgi|TrireRUTC30_1|84507|e_gw1.15.466.1	n	y	predicted hydrolase related to dienelactone hydrolase
	>jgi|TrireRUTC30_1|88463|e_gw1.23.78.1	n	y	putative aldo-keto reductase
	>jgi|TrireRUTC30_1|5334|gm1.890_g	n	y	putative dimeric dihydrodiol dehydrogenase
	>jgi|TrireRUTC30_1|23753|estExt_Genemark1.C_2_t10410	n	y	putative FAD-linked oxidase
	>jgi|TrireRUTC30_1|113012|estExt_Genewise1.C_15_t10236	n	y	superoxide dismutase
	>jgi|Trias1|92066|estExt_fgenesh1_pg.C_120064			saccharopine dehydrogenase
Carbohydrate transport and metabolism	>jgi|Trias1|198977|estExt_Genewise1Plus.C_11_t10268	y	n	transglycosylase	GH16
	>jgi|TrireRUTC30_1|102372|estExt_Genewise1Plus.C_19_t10169	n	y	hypothetical trehalase	GH37
	>jgi|Trias1|182283|estExt_Genewise1Plus.C_1_t40227	y	n	phosphoglucomutase
	>jgi|TrireRUTC30_1|93498|e_gw1.54.21.1	n	y	beta-glucocerebrosidase	GH30
	>jgi|Trias1|193120|estExt_Genewise1Plus.C_6_t40094	y	n	beta-glucocerebrosidase	GH5
	>jgi|Trias1|194740|estExt_Genewise1Plus.C_7_t40240	y	n	beta-glucocerebrosidase	GH5
	>jgi|Trias1|233323|CE27227_16462	y	n	alpha-1,2-mannosidase	GH47
	>jgi|Trias1|159955|estExt_Genewise1.C_2_t50144	y	n	putative alpha-1,2-mannosidase	GH92
	>jgi|Trias1|24699|gm1.2668_g	y	n	alpha-1,2-mannosidase	GH92
	>jgi|Trias1|135494|e_gw1.4.252.1;>jgi|TrireRUTC30_1|94562|estExt_Genewise1Plus.C_1_t40343	y	y	alpha-1,2-mannosidase	GH92
	>jgi|TrireRUTC30_1|107609|estExt_Genewise1.C_2_t40340	n	y	phosphoglucomutase
	>jgi|TrireRUTC30_1|26187|estExt_Genemark1.C_200159	n	y	hypothetical protein, putative sugar (pentulose and hexulose) kinases
	>jgi|Trias1|365112|CE159016_39314;>jgi|TrireRUTC30_1|93899|estExt_Genewise1Plus.C_1_t10445	y	y	hexokinase
	>jgi|Trias1|64847|fgenesh1_pm.2_#_371;>jgi|TrireRUTC30_1|109205|estExt_Genewise1.C_5_t20439	y	y	putative 2-methylcitrate dehydratase
	>jgi|TrireRUTC30_1|102919|estExt_Genewise1Plus.C_210423;>jgi|Trias1|61557|fgenesh1_kg.14_#_157_#_Locus1490v1rpkm95.73	y	y	phosphoglucomutase/ phosphomannomutase
	>jgi|Trias1|81479|estExt_fgenesh1_pm.C_9_t10398;>jgi|TrireRUTC30_1|127630|fgenesh1_pm.3_#_219	y	y	D-ribulose-5-phosphate 3-epimerase
	>jgi|TrireRUTC30_1|31971|fgenesh1_pg.1_#_460	n	y	NADP:D-xylose dehydrogenase
	>jgi|TrireRUTC30_1|90847|e_gw1.30.20.1	n	y	putative Beta-glucocerebrosidase	GH30
Coenzyme transport and metabolism
	>jgi|TrireRUTC30_1|6247|gm1.1803_g	n	y	pyridoxal kinase
	>jgi|TrireRUTC30_1|80225|e_gw1.9.734.1;>jgi|Trias1|28832|gm1.6801_g	y	y	putative uroporphyrinogen decarboxylase
Energy production and conversion	>jgi|Trias1|183737|estExt_Genewise1Plus.C_2_t10275	y	n	pyruvate dehydrogenase E1, beta subunit
	>jgi|Trias1|25945|gm1.3914_g	y	n	NAD dependent formate dehydrogenase
	>jgi|TrireRUTC30_1|138994|estExt_fgenesh1_pm.C_270010	n	y	NAD-dependent malate dehydrogenase
	>jgi|TrireRUTC30_1|140781|estExt_fgenesh1_pg.C_50143	n	y	pyruvate dehydrogenase E1
	>jgi|TrireRUTC30_1|94665|estExt_Genewise1Plus.C_1_t50047	n	y	oxalate decarboxylase
	>jgi|TrireRUTC30_1|99772|estExt_Genewise1Plus.C_10_t20032	n	y	ADP/ATP translocase
	>jgi|Trias1|156883|estExt_Genewise1.C_1_t40367;>jgi|TrireRUTC30_1|107648|estExt_Genewise1.C_2_t40451	y	y	ATP synthase
	>jgi|Trias1|200927|estExt_Genewise1Plus.C_13_t10170;>jgi|TrireRUTC30_1|11095|gm1.6651_g	y	y	Citrate synthase
	>jgi|Trias1|93117|estExt_fgenesh1_pg.C_150204;>jgi|TrireRUTC30_1|101508|estExt_Genewise1Plus.C_15_t20008	y	y	putative Pyruvate dehydrogenase E1, alpha subunit
	>jgi|TrireRUTC30_1|137230|estExt_fgenesh1_pm.C_80257;>jgi|Trias1|27969|gm1.5938_g	y	y	mitochondrial phosphate carrier protein
	>jgi|TrireRUTC30_1|83902|e_gw1.14.589.1;>jgi|Trias1|135183|e_gw1.4.2229.1	y	y	stomatin family protein
	>jgi|Trias1|53680|fgenesh1_kg.1_#_941_#_Locus38v1rpkm1870.14;>jgi|TrireRUTC30_1|73138|e_gw1.3.667.1;>jgi|Trias1|143914|e_gw1.9.1364.1	yy	y	ADP/ATP translocase
Cell wall biosynthesis and morphogenesis	>jgi|Trias1|24131|gm1.2100_g;>jgi|TrireRUTC30_1|13308|gm1.8864_g	y	y	N,O-diacetyl muramidase	GH25
	>jgi|Trias1|141352|e_gw1.7.1426.1	y	n	GPI-anchored CW protein
	>jgi|TrireRUTC30_1|66752|gw1.14.616.1;>jgi|Trias1|97006|gw1.4.223.1	y	y	glucanosyltransferase	GH16
	>jgi|Trias1|140372|e_gw1.7.1341.1	y	n	β-1,3-glucanosyltransglycosylase	GH72
	>jgi|Trias1|152776|e_gw1.19.360.1	y	n	β-1,3-glucanosyltransglycosylase	GH72
	>jgi|Trias1|93680|estExt_fgenesh1_pg.C_190029	y	n	β-1,3-glucanosyltransglycosylase	GH72
	>jgi|TrireRUTC30_1|103899|estExt_Genewise1Plus.C_280058	n	y	β-1,3-glucanosyltransferase	GH72
	>jgi|TrireRUTC30_1|113858|estExt_Genewise1.C_18_t10386	n	y	β-1,3-glucanosyltransglycosylase	GH72
	>jgi|Trias1|27086|gm1.5055_g	y	n	glycosyltransferase family 32	GT32
Hypothetical protein	>jgi|Trias1|119928|gw1.10.1131.1	y	n	hypothetical protein
	>jgi|Trias1|126651|e_gw1.1.3112.1	y	n	hypothetical protein
	>jgi|Trias1|138007|e_gw1.5.1315.1	y	n	hypothetical protein
	>jgi|Trias1|141300|e_gw1.7.520.1	y	n	hypothetical protein
	>jgi|Trias1|143344|e_gw1.9.1057.1	y	n	hypothetical protein
	>jgi|Trias1|145205|e_gw1.10.1417.1	y	n	hypothetical protein
	>jgi|Trias1|148946|e_gw1.13.164.1	y	n	hypothetical protein
	>jgi|Trias1|171821|estExt_Genewise1.C_9_t30351	y	n	hypothetical protein
	>jgi|Trias1|23715|gm1.1684_g	y	n	hypothetical protein
	>jgi|Trias1|295023|CE88927_18091	y	n	hypothetical protein
	>jgi|Trias1|383934|CE177838_78084	y	n	hypothetical protein
	>jgi|Trias1|41777|estExt_Genemark1.C_610001	y	n	hypothetical protein
	>jgi|Trias1|44944|fgenesh1_pg.4_#_137	y	n	hypothetical protein
	>jgi|Trias1|56963|fgenesh1_kg.5_#_252_#_Locus2071v1rpkm66.17	y	n	hypothetical protein
	>jgi|Trias1|57914|fgenesh1_kg.6_#_506_#_Locus11567v2rpkm0.00_PRE	y	n	hypothetical protein
	>jgi|Trias1|59053|fgenesh1_kg.8_#_432_#_Locus283v1rpkm500.56	y	n	hypothetical protein
	>jgi|Trias1|61689|fgenesh1_kg.14_#_289_#_Locus1428v1rpkm100.37	y	n	hypothetical protein
	>jgi|Trias1|62724|fgenesh1_kg.19_#_128_#_Locus7765v1rpkm5.07	y	n	hypothetical protein
	>jgi|Trias1|62751|fgenesh1_kg.20_#_27_#_Locus84v1rpkm1084.66	y	n	hypothetical protein
	>jgi|Trias1|62974|fgenesh1_kg.24_#_5_#_Locus3898v1rpkm28.78	y	n	hypothetical protein
	>jgi|Trias1|92494|estExt_fgenesh1_pg.C_130163	y	n	hypothetical protein
	>jgi|TrireRUTC30_1|102278|estExt_Genewise1Plus.C_18_t10484	n	y	hypothetical protein
	>jgi|TrireRUTC30_1|109892|estExt_Genewise1.C_7_t10329	n	y	hypothetical protein
	>jgi|TrireRUTC30_1|125544|estExt_fgenesh2_kg.C_470007	n	y	hypothetical protein
	>jgi|TrireRUTC30_1|138785|estExt_fgenesh1_pm.C_230030	n	y	hypothetical protein
	>jgi|TrireRUTC30_1|25468|estExt_Genemark1.C_130011	n	y	hypothetical protein
	>jgi|TrireRUTC30_1|31607|fgenesh1_pg.1_#_96	n	y	hypothetical protein
	>jgi|TrireRUTC30_1|37721|fgenesh1_pg.19_#_46	n	y	hypothetical protein
	>jgi|TrireRUTC30_1|38236|fgenesh1_pg.22_#_71	n	y	hypothetical protein
	>jgi|TrireRUTC30_1|8189|gm1.3745_g	n	y	hypothetical protein
	>jgi|Trias1|148598|e_gw1.12.450.1;>jgi|TrireRUTC30_1|70202|e_gw1.1.1853.1	y	y	hypothetical protein
	>jgi|TrireRUTC30_1|111938|estExt_Genewise1.C_11_t20260;>jgi|Trias1|83522|estExt_fgenesh1_pm.C_140224	y	y	hypothetical protein
	>jgi|TrireRUTC30_1|12995|gm1.8551_g;>jgi|Trias1|28108|gm1.6077_g	y	y	hypothetical protein
	>jgi|Trias1|63953|fgenesh1_pm.1_#_719	y	n	hypothetical protein
	>jgi|Trias1|66799|fgenesh1_pm.4_#_281	y	n	hypothetical protein
Amino acid transport and metabolism	>jgi|Trias1|128749|e_gw1.1.1734.1	y	n	thiamine pyrophosphate-requiring enzyme
	>jgi|Trias1|69967|fgenesh1_pm.8_#_346	y	n	acetylornithine aminotransferase
	>jgi|TrireRUTC30_1|114383|estExt_Genewise1.C_210064	n	y	putative aspartate aminotransferase
	>jgi|TrireRUTC30_1|24053|estExt_Genemark1.C_3_t10350;>jgi|Trias1|436740|CE230644_44076	y	y	isocitrate dehydrogenase
Nucleotide transport and metabolism	>jgi|Trias1|25983|gm1.3952_g	y	n	hypothetical protein/Nucleoside diphosphate kinase
	>jgi|Trias1|65803|fgenesh1_pm.3_#_258	y	n	ribonuclease
	>jgi|TrireRUTC30_1|95680|estExt_Genewise1Plus.C_2_t30239	n	y	ssDNA binding protein
	>jgi|Trias1|63774|fgenesh1_pm.1_#_540	y	n	hypothetical protein/single-strand DNA-binding
Posttranslational modifications, protein turnover and chaperones	>jgi|Trias1|134384|e_gw1.4.1481.1	y	n	calnexin
	>jgi|Trias1|152105|e_gw1.17.6.1	y	n	molecular chaperone heat shock protein
	>jgi|Trias1|176963|estExt_Genewise1.C_14_t20353	y	n	protein disulfide isomerase
	>jgi|Trias1|188291|estExt_Genewise1Plus.C_4_t10422	y	n	molecular chaperone bip1
	>jgi|Trias1|62792|fgenesh1_kg.20_#_68_#_Locus164v1rpkm725.75	y	n	peptidyl-prolyl isomerase cyclophilin
	>jgi|Trias1|78773|estExt_fgenesh1_pm.C_5_t10082	y	n	protein disulfide isomerase
	>jgi|TrireRUTC30_1|102206|estExt_Genewise1Plus.C_18_t10329	n	y	molecular chaperone (HSP90 family)
	>jgi|TrireRUTC30_1|111778|estExt_Genewise1.C_11_t10468	n	y	protein disulfide isomerase
	>jgi|TrireRUTC30_1|135283|estExt_fgenesh1_pm.C_1_t10169	n	y	calreticulin
	>jgi|TrireRUTC30_1|25648|estExt_Genemark1.C_140129	n	y	molecular chaperones GRP78/BiP/KAR2, HSP70 superfamily
	>jgi|TrireRUTC30_1|25878|estExt_Genemark1.C_160189	n	y	protein disulfide isomerase
	>jgi|Trias1|43441|fgenesh1_pg.2_#_499;>jgi|TrireRUTC30_1|12362|gm1.7918_g	y	y	hypothetical protein/heatshock protein Hsp70
	>jgi|Trias1|57141|fgenesh1_kg.5_#_430_#_Locus1598v1rpkm90.05;>jgi|TrireRUTC30_1|140956|estExt_fgenesh1_pg.C_60225	y	y	hypothetical protein/Transport protein Sec61
General function prediction only	>jgi|Trias1|149942|e_gw1.14.548.1	y	n	carbamoyl-phophate synthetase
	>jgi|Trias1|28045|gm1.6014_g	y	n	conserved hypothetical protein/Carbonic anhydrase
	>jgi|Trias1|72398|fgenesh1_pm.13_#_40	y	n	predicted transporter
	>jgi|TrireRUTC30_1|138519|estExt_fgenesh1_pm.C_190177	n	y	predicted transporter
	>jgi|TrireRUTC30_1|33630|fgenesh1_pg.3_#_508;>jgi|Trias1|70244|fgenesh1_pm.9_#_4	y	y	putative xylose permease
Translation, ribosomal structure and biogenesis	>jgi|Trias1|47798|fgenesh1_pg.8_#_131	y	n	diphthamide biosynthesis protein
	>jgi|TrireRUTC30_1|142965|estExt_fgenesh1_pg.C_280075	n	y	predicted translation elongation factor EF-1 gamma
	>jgi|Trias1|157368|estExt_Genewise1.C_1_t50386;>jgi|TrireRUTC30_1|136457|estExt_fgenesh1_pm.C_40307	y	y	ribosomal protein S18
	>jgi|Trias1|24475|gm1.2444_g;>jgi|TrireRUTC30_1|116359|estExt_Genewise1.C_370047	y	y	60S ribosomal protein L8
	>jgi|Trias1|33388|estExt_Genemark1.C_1_t20306;>jgi|TrireRUTC30_1|108682|estExt_Genewise1.C_4_t20425	y	y	ATP-dependent RNA helicase eIF4A
	>jgi|Trias1|447259|MIX2916_25162_48;>jgi|TrireRUTC30_1|141623|estExt_fgenesh1_pg.C_100251	y	y	60S ribosomal protein L7
General metabolism	>jgi|TrireRUTC30_1|136852|estExt_fgenesh1_pm.C_60387	n	y	haloacid dehalogenase-like hydrolase
	>jgi|TrireRUTC30_1|95009|estExt_Genewise1Plus.C_1_t60290	n	y	nmrA family transcriptional regulator
	>jgi|TrireRUTC30_1|103003|estExt_Genewise1Plus.C_220131;>jgi|Trias1|47333|fgenesh1_pg.7_#_313	y	y	putative Acetohydroxy acid isomeroreductase
Intracellular trafficking, secretion and vesicular transport	>jgi|TrireRUTC30_1|139361|estExt_fgenesh1_pm.C_360042	n	y	lectin family integral membrane protein, putative
Signal transduction mechanism	>jgi|TrireRUTC30_1|97180|estExt_Genewise1Plus.C_4_t30101	n	y	histidine kinase
	>jgi|Trias1|131997|e_gw1.3.237.1;>jgi|TrireRUTC30_1|131409|fgenesh1_pm.13_#_216	y	y	neutral Ceramidases
	>jgi|TrireRUTC30_1|108605|estExt_Genewise1.C_4_t20274;>jgi|Trias1|147389|e_gw1.11.832.1	y	y	uracil phosphoribosyltransferase
	>jgi|TrireRUTC30_1|139407|estExt_fgenesh1_pm.C_380039	n	y	phospholipase C
Inorganic ion transport and metabolism	>jgi|Trias1|48019|fgenesh1_pg.8_#_352;>jgi|TrireRUTC30_1|116076|estExt_Genewise1.C_320174	y	y	hypothetical protein/phosphate transport
RNA processing and modification	>jgi|TrireRUTC30_1|138258|estExt_fgenesh1_pm.C_160202;>jgi|Trias1|190229|estExt_Genewise1Plus.C_5_t10209			ribosomal protein L4
Cell cycle control, cell division, chromosome partitioning	>jgi|TrireRUTC30_1|140438|estExt_fgenesh1_pg.C_3_t10167;>jgi|Trias1|28681|gm1.6650_g	y	y	cell cycle checkpoint protein
